# Supplementary material for: Hydrogen bonds and van der Waals forces as tools for the construction of a herringbone pattern in the crystal structure of hexane-1,6-diaminium hexane-1,6-diyl bis­(hydrogen phospho­nate)
Source: Acta Crystallogr E Crystallogr Commun. 2017 Jan 1;73(Pt 1):76–80. doi: 10.1107/S2056989016019873 (PMC5209777; doi:10.1107/S2056989016019873)
Supplement: Supplementary file 1 [file e-73-00076-sup1.cif]

##############################################################################
#                                                                            #
# This CIF contains the data in a paper accepted for publication in          #
# Acta Crystallographica Section E. It conforms to the requirements of       #
# Notes for Authors for Acta Crystallographica Section E, and has been       #
# peer reviewed under the auspices of the IUCr Commission on Journals.       #
#                                                                            #
# Full details of the Crystallographic Information File format               #
# are given in the paper "The Crystallographic Information File (CIF):       #
# a New Standard Archive File for Crystallography" by S. R. Hall, F. H.      #
# Allen and I. D. Brown [Acta Cryst. (1991), A47, 655-685].                  #
#                                                                            #
# The current version of the core CIF dictionary is obtainable from          #
# ftp://ftp.iucr.org/pub/cif_core.dic.                                       #
#                                                                            #
# Software is freely available for graphical display of the structure(s)     #
# in this CIF. For information consult the CIF software page                 #
# http://www.iucr.org/resources/cif/software.                                #
#                                                                            #
# This file may be used for bona fide research purposes within the           #
# scientific community so long as proper attribution is given to the journal # 
# article from which it was obtained.                                        #
#                                                                            #
##############################################################################
data_I
_database_code_depnum_ccdc_archive 'CCDC 1522538'
_audit_creation_method     'SHELXL-2014/7'
_chemical_name_systematic
;
Hexane-1,6-diaminium hexane-1,6-diyl bis(hydrogen phosphonate)
;
_chemical_name_common     ?
_chemical_formula_moiety     'C6 H18 N2 2+, C6 H14 O6 P2 2-'
_chemical_formula_sum     'C12 H32 N2 O6 P2'
_chemical_formula_iupac     'C6 H18 N2 2+, C6 H14 O6 P2 2-'
_chemical_formula_weight     362.33
_chemical_melting_point     501
_shelx_space_group_comment
;
The symmetry employed for this shelxl refinement is uniquely defined
by the following loop, which should always be used as a source of
symmetry information in preference to the above space-group names.
They are only intended as comments.
;
_space_group_crystal_system     monoclinic
_space_group_name_H-M_alt     'P 21/c'
_space_group_name_Hall     '-P 2ybc'
loop_
    _space_group_symop_operation_xyz
    'x, y, z'
    '-x, y+1/2, -z+1/2'
    '-x, -y, -z'
    'x, -y-1/2, z-1/2'
_cell_length_a     5.88242(16)
_cell_length_b     20.2162(5)
_cell_length_c     7.7574(2)
_cell_angle_alpha     90
_cell_angle_beta     98.090(3)
_cell_angle_gamma     90
_cell_volume     913.33(4)
_cell_formula_units_Z     2
_cell_measurement_reflns_used     8526
_cell_measurement_theta_min     3.0168
_cell_measurement_theta_max     33.9009
_cell_measurement_temperature     292(2)
_exptl_crystal_description     block
_exptl_crystal_colour     colorless
_exptl_crystal_size_max     0.40
_exptl_crystal_size_mid     0.20
_exptl_crystal_size_min     0.12
_exptl_crystal_density_diffrn     1.318
_exptl_crystal_density_meas     ?
_exptl_crystal_density_method     ?
_exptl_crystal_F_000     392
_exptl_absorpt_coefficient_mu     0.265
_exptl_absorpt_correction_type     multi-scan
_exptl_absorpt_process_details
;
(<i>CrysAlis PRO</i>; Oxford Diffraction, 2006)
;
_shelx_estimated_absorpt_T_min     ?
_shelx_estimated_absorpt_T_max     ?
_exptl_absorpt_correction_T_min     0.89772
_exptl_absorpt_correction_T_max     1.00000
_diffrn_ambient_temperature     292(2)
_diffrn_radiation_type     MoK\a
_diffrn_radiation_wavelength     0.71073
_diffrn_measurement_device_type
                                 'Oxford Diffraction Xcalibur with Eos detector'
_diffrn_measurement_method     '\w scans'
_diffrn_detector_area_resol_mean     16.2711
_diffrn_reflns_number     14194
_diffrn_reflns_av_R_equivalents     0.0223
_diffrn_reflns_theta_min     3.331
_diffrn_reflns_theta_max     30.500
_diffrn_reflns_theta_full     30.500
_diffrn_measured_fraction_theta_max     0.999
_diffrn_measured_fraction_theta_full     0.999
_diffrn_reflns_limit_h_min     -8
_diffrn_reflns_limit_h_max     8
_diffrn_reflns_limit_k_min     -28
_diffrn_reflns_limit_k_max     28
_diffrn_reflns_limit_l_min     -11
_diffrn_reflns_limit_l_max     10
_refine_special_details     ?
_reflns_number_total     2779
_reflns_number_gt     2339
_reflns_threshold_expression     'I > 2\s(I)'
_refine_ls_structure_factor_coef     Fsqd
_refine_ls_matrix_type     full
_refine_ls_R_factor_all     0.0568
_refine_ls_R_factor_gt     0.0471
_refine_ls_wR_factor_gt     0.0938
_refine_ls_wR_factor_ref     0.0983
_refine_ls_goodness_of_fit_ref     1.016
_refine_ls_restrained_S_all     1.016
_refine_ls_number_reflns     2779
_refine_ls_number_parameters     116
_refine_ls_number_restraints     0
_refine_ls_hydrogen_treatment     mixed
_refine_ls_weighting_scheme     calc
_refine_ls_weighting_details
              'w=1/[\s^2^(Fo^2^)+(0.0180P)^2^+1.0000P] where P=(Fo^2^+2Fc^2^)/3'
_atom_sites_solution_hydrogens     mixed
_atom_sites_solution_primary     ?
_atom_sites_solution_secondary     ?
_refine_ls_shift/su_max     0.000
_refine_ls_shift/su_mean     0.000
_refine_diff_density_max     0.644
_refine_diff_density_min     -0.276
_refine_ls_extinction_method     none
_refine_ls_extinction_coef     .
loop_
    _atom_type_symbol
    _atom_type_description
    _atom_type_scat_dispersion_real
    _atom_type_scat_dispersion_imag
    _atom_type_scat_source
    'C' 'C' 0.0033 0.0016
                         'International Tables Vol C Tables 4.2.6.8 and 6.1.1.4'
    'H' 'H' 0.0000 0.0000
                         'International Tables Vol C Tables 4.2.6.8 and 6.1.1.4'
    'N' 'N' 0.0061 0.0033
                         'International Tables Vol C Tables 4.2.6.8 and 6.1.1.4'
    'O' 'O' 0.0106 0.0060
                         'International Tables Vol C Tables 4.2.6.8 and 6.1.1.4'
    'P' 'P' 0.1023 0.0942
                         'International Tables Vol C Tables 4.2.6.8 and 6.1.1.4'
_computing_data_collection
;
CrysAlis PRO (Oxford Diffraction, 2006)
;
_computing_cell_refinement
;
CrysAlis PRO (Oxford Diffraction, 2006)
;
_computing_data_reduction
;
CrysAlis PRO (Oxford Diffraction, 2006)
;
_computing_structure_solution
;
SHELXT (Sheldrick, 2015a)
;
_computing_structure_refinement
;
SHELXL2014 (Sheldrick, 2015b)
;
_computing_molecular_graphics
;
DIAMOND (Brandenburg, 2015)
;
_computing_publication_material
;
publCIF (Westrip, 2010)
;
loop_
    _atom_site_type_symbol
    _atom_site_label
    _atom_site_fract_x
    _atom_site_fract_y
    _atom_site_fract_z
    _atom_site_U_iso_or_equiv
    _atom_site_adp_type
    _atom_site_calc_flag
    _atom_site_occupancy
    _atom_site_disorder_assembly
    _atom_site_disorder_group
    N N1 -0.0383(3) 0.18730(8) 0.0899(2) 0.0330(3) Uani d 1 . .
    H H11 0.005(4) 0.2266(12) 0.135(3) 0.043(6) Uiso d 1 . .
    H H12 0.024(4) 0.1833(11) -0.006(3) 0.047(7) Uiso d 1 . .
    H H13 -0.190(4) 0.1883(11) 0.054(3) 0.043(6) Uiso d 1 . .
    C C1 0.0201(4) 0.13413(10) 0.2199(3) 0.0446(5) Uani d 1 . .
    H H1A -0.0407 0.1459 0.3257 0.053 Uiso calc 1 . .
    H H1B 0.1858 0.1315 0.2478 0.053 Uiso calc 1 . .
    C C2 -0.0708(4) 0.06670(10) 0.1609(3) 0.0501(5) Uani d 1 . .
    H H2A -0.0529 0.0373 0.2607 0.060 Uiso calc 1 . .
    H H2B -0.2338 0.0706 0.1201 0.060 Uiso calc 1 . .
    C C3 0.0423(4) 0.03569(11) 0.0201(4) 0.0532(6) Uani d 1 . .
    H H3A 0.2072 0.0352 0.0552 0.064 Uiso calc 1 . .
    H H3B 0.0107 0.0622 -0.0848 0.064 Uiso calc 1 . .
    P P1 0.40040(8) 0.30335(2) 0.30797(6) 0.02754(11) Uani d 1 . .
    O O1 0.5147(2) 0.23351(7) 0.28712(19) 0.0388(3) Uani d 1 . .
    H H1 0.490(4) 0.2187(12) 0.190(3) 0.051(7) Uiso d 1 . .
    O O2 0.4820(2) 0.32500(6) 0.49279(16) 0.0357(3) Uani d 1 . .
    O O3 0.1446(2) 0.29998(6) 0.26262(18) 0.0359(3) Uani d 1 . .
    C C4 0.5251(3) 0.35522(9) 0.1593(2) 0.0367(4) Uani d 1 . .
    H H4A 0.6898 0.3568 0.1952 0.044 Uiso calc 1 . .
    H H4B 0.4988 0.3351 0.0447 0.044 Uiso calc 1 . .
    C C5 0.4345(4) 0.42525(9) 0.1453(3) 0.0411(4) Uani d 1 . .
    H H5A 0.4665 0.4467 0.2580 0.049 Uiso calc 1 . .
    H H5B 0.2693 0.4243 0.1120 0.049 Uiso calc 1 . .
    C C6 0.5441(4) 0.46516(10) 0.0111(3) 0.0457(5) Uani d 1 . .
    H H6A 0.7089 0.4664 0.0462 0.055 Uiso calc 1 . .
    H H6B 0.5155 0.4427 -0.1004 0.055 Uiso calc 1 . .
loop_
    _atom_site_aniso_label
    _atom_site_aniso_U_11
    _atom_site_aniso_U_22
    _atom_site_aniso_U_33
    _atom_site_aniso_U_12
    _atom_site_aniso_U_13
    _atom_site_aniso_U_23
    N1 0.0291(7) 0.0326(8) 0.0383(9) -0.0038(6) 0.0077(6) -0.0065(6)
    C1 0.0472(11) 0.0334(10) 0.0519(12) -0.0008(8) 0.0029(9) -0.0008(9)
    C2 0.0533(12) 0.0333(10) 0.0656(15) -0.0034(9) 0.0151(11) 0.0004(10)
    C3 0.0521(13) 0.0383(11) 0.0710(16) -0.0045(10) 0.0152(12) -0.0072(11)
    P1 0.0292(2) 0.0280(2) 0.0258(2) -0.00367(16) 0.00522(15) 0.00149(16)
    O1 0.0460(8) 0.0380(7) 0.0322(7) 0.0093(6) 0.0050(6) 0.0007(6)
    O2 0.0410(7) 0.0384(7) 0.0277(6) -0.0069(5) 0.0052(5) -0.0010(5)
    O3 0.0297(6) 0.0351(7) 0.0425(7) -0.0028(5) 0.0042(5) -0.0021(6)
    C4 0.0428(10) 0.0372(9) 0.0321(9) -0.0055(8) 0.0119(8) 0.0024(7)
    C5 0.0538(12) 0.0339(9) 0.0381(10) -0.0053(8) 0.0151(9) 0.0054(8)
    C6 0.0619(13) 0.0365(10) 0.0412(11) -0.0099(9) 0.0165(10) 0.0066(8)
_geom_special_details
;
 All esds (except the esd in the dihedral angle between two l.s. planes)
 are estimated using the full covariance matrix.  The cell esds are taken
 into account individually in the estimation of esds in distances, angles
 and torsion angles; correlations between esds in cell parameters are only
 used when they are defined by crystal symmetry.  An approximate (isotropic)
 treatment of cell esds is used for estimating esds involving l.s. planes.
;
loop_
    _geom_bond_atom_site_label_1
    _geom_bond_atom_site_label_2
    _geom_bond_site_symmetry_2
    _geom_bond_distance
    _geom_bond_publ_flag
    N1 C1 . 1.481(3) ?
    N1 H11 . 0.89(2) ?
    N1 H12 . 0.87(3) ?
    N1 H13 . 0.90(2) ?
    C1 C2 . 1.511(3) ?
    C1 H1A . 0.9700 ?
    C1 H1B . 0.9700 ?
    C2 C3 . 1.494(3) ?
    C2 H2A . 0.9700 ?
    C2 H2B . 0.9700 ?
    C3 C3 3 1.544(4) ?
    C3 H3A . 0.9700 ?
    C3 H3B . 0.9700 ?
    P1 O3 . 1.4977(13) y
    P1 O2 . 1.5112(13) y
    P1 O1 . 1.5817(14) y
    P1 C4 . 1.7907(18) ?
    O1 H1 . 0.81(3) ?
    C4 C5 . 1.511(3) ?
    C4 H4A . 0.9700 ?
    C4 H4B . 0.9700 ?
    C5 C6 . 1.529(3) ?
    C5 H5A . 0.9700 ?
    C5 H5B . 0.9700 ?
    C6 C6 3_665 1.503(4) ?
    C6 H6A . 0.9700 ?
    C6 H6B . 0.9700 ?
loop_
    _geom_angle_atom_site_label_1
    _geom_angle_atom_site_label_2
    _geom_angle_atom_site_label_3
    _geom_angle_site_symmetry_1
    _geom_angle_site_symmetry_3
    _geom_angle
    _geom_angle_publ_flag
    C1 N1 H11 . . 110.7(14) ?
    C1 N1 H12 . . 115.2(15) ?
    H11 N1 H12 . . 107(2) ?
    C1 N1 H13 . . 110.5(14) ?
    H11 N1 H13 . . 108.3(19) ?
    H12 N1 H13 . . 105(2) ?
    N1 C1 C2 . . 114.23(18) ?
    N1 C1 H1A . . 108.7 ?
    C2 C1 H1A . . 108.7 ?
    N1 C1 H1B . . 108.7 ?
    C2 C1 H1B . . 108.7 ?
    H1A C1 H1B . . 107.6 ?
    C3 C2 C1 . . 115.14(19) ?
    C3 C2 H2A . . 108.5 ?
    C1 C2 H2A . . 108.5 ?
    C3 C2 H2B . . 108.5 ?
    C1 C2 H2B . . 108.5 ?
    H2A C2 H2B . . 107.5 ?
    C2 C3 C3 . 3 112.1(2) ?
    C2 C3 H3A . . 109.2 ?
    C3 C3 H3A 3 . 109.2 ?
    C2 C3 H3B . . 109.2 ?
    C3 C3 H3B 3 . 109.2 ?
    H3A C3 H3B . . 107.9 ?
    O3 P1 O2 . . 114.23(8) y
    O3 P1 O1 . . 111.27(8) y
    O2 P1 O1 . . 105.83(8) y
    O3 P1 C4 . . 111.37(9) y
    O2 P1 C4 . . 109.71(8) y
    O1 P1 C4 . . 103.79(8) y
    P1 O1 H1 . . 113.8(18) ?
    C5 C4 P1 . . 115.00(13) ?
    C5 C4 H4A . . 108.5 ?
    P1 C4 H4A . . 108.5 ?
    C5 C4 H4B . . 108.5 ?
    P1 C4 H4B . . 108.5 ?
    H4A C4 H4B . . 107.5 ?
    C4 C5 C6 . . 111.41(17) ?
    C4 C5 H5A . . 109.3 ?
    C6 C5 H5A . . 109.3 ?
    C4 C5 H5B . . 109.3 ?
    C6 C5 H5B . . 109.3 ?
    H5A C5 H5B . . 108.0 ?
    C6 C6 C5 3_665 . 113.6(2) ?
    C6 C6 H6A 3_665 . 108.8 ?
    C5 C6 H6A . . 108.8 ?
    C6 C6 H6B 3_665 . 108.8 ?
    C5 C6 H6B . . 108.8 ?
    H6A C6 H6B . . 107.7 ?
loop_
    _geom_torsion_atom_site_label_1
    _geom_torsion_atom_site_label_2
    _geom_torsion_atom_site_label_3
    _geom_torsion_atom_site_label_4
    _geom_torsion_site_symmetry_1
    _geom_torsion_site_symmetry_2
    _geom_torsion_site_symmetry_3
    _geom_torsion_site_symmetry_4
    _geom_torsion
    _geom_torsion_publ_flag
    N1 C1 C2 C3 . . . . 69.9(3) y
    C1 C2 C3 C3 . . . 3 174.2(3) y
    O3 P1 C4 C5 . . . . 56.90(17) ?
    O2 P1 C4 C5 . . . . -70.57(17) ?
    O1 P1 C4 C5 . . . . 176.71(15) ?
    P1 C4 C5 C6 . . . . -177.99(15) y
    C4 C5 C6 C6 . . . 3_665 178.7(2) y
loop_
    _geom_hbond_atom_site_label_D
    _geom_hbond_atom_site_label_H
    _geom_hbond_atom_site_label_A
    _geom_hbond_site_symmetry_A
    _geom_hbond_distance_DH
    _geom_hbond_distance_HA
    _geom_hbond_distance_DA
    _geom_hbond_angle_DHA
    N1 H11 O3 . 0.89(2) 1.90(2) 2.782(2) 168(2)
    N1 H12 O3 4_565 0.87(3) 2.05(3) 2.905(2) 165(2)
    N1 H13 O2 4_465 0.90(2) 1.94(2) 2.828(2) 170(2)
    O1 H1 O2 4_565 0.81(3) 1.76(3) 2.5546(19) 168(3)
_shelx_hkl_file
;
   0   0  -2 121998. 722.276   4
   0   0  -2 123267. 787.033  12
   0   0  -2 122516. 544.132  14
   0   0  -3 46.5829 51.2536   4
   0   0  -3 20.7904 27.5219  14
   0   0  -3 19.7411 41.7524  12
   0   0  -4 75487.5 818.985   4
   0   0  -4 76112.1 599.277  14
   0   0   4 76033.2 717.914   5
   0   0   4 73693.9 548.033   9
   0   0  -4 74298.0 881.849  12
   0   0   5-33.5666 29.9059   9
   0   0   5-64.6979 59.7129   5
   0   0   5-110.643 69.9524   2
   0   0  -5 24.6157 71.4891   4
   0   0  -5-87.7935 80.3822  12
   0   0  -5 4.55177 29.6260  14
   0   0   6 25477.2 589.703   2
   0   0  -6 26597.1 668.072  12
   0   0   6 26475.9 570.396   1
   0   0  -6 26307.1 622.917   4
   0   0   6 25976.5 523.360   5
   0   0  -6 25456.1 425.542  14
   0   0  -7-83.9898 115.141  12
   0   0   7-96.9196 73.7379   5
   0   0  -8 1294.53 202.927  12
   0   0  -9-33.0763 106.808  12
   0   0 -10 4730.95 393.193  12
   0   0 -11 4.92241 133.332  12
   0  -1  -2 6982.36 151.646  14
   0  -1  -2 6323.23 186.581  12
   0  -1  -2 6835.29 176.721   4
   0  -1   2 6786.94 149.708   5
   0   1  -2 7021.81 177.565   4
   0  -1   2 6916.93 168.360   1
   0   1  -2 6882.05 108.804  14
   0   1   2 6257.09 165.514   2
   0   1  -2 6553.52 183.587  12
   0  -1  -3 228.913 64.3451  12
   0  -1  -3 311.023 68.0209   4
   0   1  -3 194.369 55.0579   4
   0  -1   3 81.8895 43.9535   1
   0   1  -3 149.291 50.9222  12
   0   1  -3 174.901 29.6735  14
   0  -1   3 210.075 48.1882   5
   0  -1  -3 229.105 42.9982  14
   0   1   3 131.264 43.6690   2
   0   1   3 218.410 35.2327   9
   0   1   4 73823.4 579.829   9
   0  -1   4 75636.3 775.362   1
   0  -1   4 73856.8 493.880   7
   0   1  -4 74631.0 874.150  12
   0  -1  -4 74611.2 885.111  12
   0  -1   4 74022.0 526.836   9
   0  -1  -4 73722.7 808.246   4
   0   1   4 73768.8 794.067   2
   0   1  -4 75823.1 825.326   4
   0   1  -4 74958.5 544.626  14
   0  -1   4 75526.7 705.618   5
   0  -1  -4 74805.5 643.727  14
   0   1  -5 7936.97 202.929  14
   0  -1  -5 7948.45 232.194  14
   0  -1  -5 8082.04 309.658   4
   0  -1   5 7868.46 282.592   1
   0   1   5 7607.90 204.638   9
   0   1  -5 7689.64 306.238   4
   0   1   5 7816.75 293.764   2
   0   1  -5 7826.76 325.179  12
   0  -1  -5 7513.76 326.952  12
   0  -1   5 8235.94 265.529   5
   0   1   6 44368.1 753.830   2
   0  -1   6 43871.0 763.733   2
   0  -1  -6 45359.9 871.741  12
   0   1  -6 43759.6 846.952  12
   0  -1   6 45926.7 681.891   5
   0  -1   6 45055.4 738.625   1
   0   1   6 45628.7 703.827   5
   0   1  -6 45679.3 812.825   4
   0  -1  -6 43874.3 591.730  14
   0   1  -7 3987.79 289.773  12
   0  -1   7 3965.69 223.240   5
   0   1   7 3935.98 233.058   5
   0  -1  -7 4034.75 296.108  12
   0  -1  -8 3528.60 301.072  12
   0   1  -8 3276.18 287.759  12
   0  -1  -9 167.071 120.832  12
   0   1  -9 228.279 110.800  12
   0  -1 -10 428.465 168.165  12
   0   1 -10 169.370 164.592  12
   0  -1 -11 83.0318 111.716  12
   0   1 -11 562.432 179.321  12
   0   2  -1 40214.6 314.422   1
   0  -2  -1 40646.9 317.346   2
   0   2   1 40099.7 309.942   2
   0   2  -2 263677. 1091.25   1
   0  -2   2 268805. 1054.78   1
   0   2   2 266622. 1052.92   2
   0  -2   2 268426. 914.853   5
   0   2  -2 265613. 1074.88   4
   0   2  -2 262648. 1148.18  12
   0  -2  -2 262665. 1212.49  12
   0  -2  -2 263121. 1076.25   2
   0  -2  -3 8282.16 238.215   4
   0  -2   3 8412.84 202.574   5
   0  -2  -3 8099.45 259.554  12
   0   2   3 7903.62 181.722   9
   0   2   3 8228.23 227.195   2
   0  -2   3 8516.14 229.578   1
   0   2  -3 8374.52 238.782   4
   0   2  -3 8151.26 252.163  12
   0  -2  -3 8309.63 210.871  14
   0   2  -3 8014.73 134.138  14
   0  -2   4 23436.6 432.696   1
   0  -2   4 21650.7 274.851   7
   0   2  -4 23195.8 276.022  14
   0   2   4 22145.7 337.845   9
   0   2  -4 22577.4 481.638  12
   0  -2  -4 22813.6 386.206  14
   0   2   4 22469.1 433.335   2
   0   2  -4 23139.1 460.819   4
   0  -2  -4 22625.2 499.323  12
   0  -2   4 22907.7 388.011   5
   0   2  -5 4426.33 139.936  14
   0   2   5 4349.77 217.798   2
   0  -2   5 4534.04 197.349   5
   0  -2  -5 4319.15 254.026  12
   0   2   5 4291.66 166.097   9
   0   2  -5 4534.22 239.645   4
   0   2  -5 4291.97 243.183  12
   0  -2  -5 4284.86 182.338  14
   0  -2   5 4305.47 211.079   1
   0   2   6 630.021 103.598   2
   0  -2  -6 857.504 97.3460  14
   0  -2  -6 836.705 162.332  12
   0   2  -6 1170.67 171.761   4
   0  -2   6 573.777 90.0941   5
   0  -2   6 860.504 117.368   1
   0   2  -6 478.103 117.433  12
   0  -2  -7 8019.18 414.386  12
   0   2  -7 8733.93 398.386   4
   0   2  -7 7906.66 395.186  12
   0  -2   7 8418.67 314.915   5
   0   2   7 7970.28 331.308   5
   0   2  -8 6233.90 383.451  12
   0  -2  -8 7119.32 420.356  12
   0  -2  -9-43.8611 110.804  12
   0   2  -9 61.2415 117.246  12
   0   2 -10 4101.71 361.493  12
   0  -2 -10 4164.23 376.940  12
   0   2 -11 64.6183 117.150  12
   0  -2 -11 59.6916 138.986  12
   0  -3   0 48.7384 22.0868   3
   0   3   0 40.5806 23.2121   3
   0   3  -1 162570. 707.850  12
   0  -3  -1 157131. 683.613   2
   0   3  -2 182903. 906.174   4
   0   3  -2 184362. 963.371  12
   0   3  -2 183369. 935.069   1
   0   3   2 184363. 823.108   9
   0  -3  -2 180708. 921.483   2
   0   3   2 181818. 901.238   2
   0  -3   2 190082. 907.408   1
   0  -3   2 181121. 1011.44  15
   0   3   2 182858. 943.772  10
   0  -3  -3 741.554 91.3033  12
   0  -3  -3 800.013 79.3534  14
   0   3  -3 813.826 90.9354  12
   0   3   3 815.348 68.3386   9
   0  -3  -3 736.011 79.0159   2
   0   3  -3 914.655 89.3200   4
   0   3  -3 720.042 34.8465  14
   0   3   3 760.775 76.8315   2
   0  -3   3 751.306 76.5377   1
   0  -3   4 98976.0 887.599   1
   0   3   4 97021.8 745.530   9
   0   3   4 97229.3 902.091   2
   0  -3  -4 97861.7 842.312  14
   0  -3   4 97124.0 778.043   5
   0   3  -4 96450.9 985.278  12
   0  -3   4 94182.0 605.658   7
   0  -3  -4 98080.8 1046.58  12
   0   3  -4 95786.5 489.868  14
   0   3  -4 98255.6 943.954   4
   0   3   5 36430.7 499.606   9
   0  -3  -5 35614.0 716.006  12
   0   3   5 36335.0 620.654   2
   0   3  -5 36345.7 684.170  12
   0  -3   5 36326.7 533.661   5
   0  -3   5 37463.2 609.747   1
   0  -3   5 34787.1 375.520   7
   0   3  -5 37229.5 658.895   4
   0   3  -5 36706.5 354.935  14
   0  -3  -5 37791.1 564.149  14
   0  -3  -6 18685.6 573.999  12
   0   3   6 18239.4 485.872   2
   0   3  -6 19421.9 538.490   4
   0  -3  -6 18641.6 425.468  14
   0  -3   6 18704.7 475.227   1
   0   3  -6 18069.1 538.325  12
   0  -3  -7 4486.92 317.596  12
   0   3  -7 4248.91 291.822   4
   0   3  -7 4301.56 294.419  12
   0  -3  -8-13.7044 117.698  12
   0   3  -8 85.4436 107.683  12
   0   3  -9 3456.82 306.024  12
   0  -3  -9 2938.84 300.778  12
   0  -3 -10 92.4790 132.021  12
   0   3 -10 159.606 124.773  12
   0  -3 -11 2593.81 330.021  12
   0   3 -11 2354.31 298.649  12
   0   4   0 13651.2 221.120   3
   0  -4   0 14061.8 226.226  15
   0   4   1 128628. 652.131  10
   0  -4  -1 129474. 697.539  15
   0   4  -1 126951. 685.204  12
   0  -4   1 123970. 703.795  15
   0   4   2 55.9266 37.4165   2
   0   4   2 85.1348 40.8538  10
   0   4  -2 89.2468 44.6317   1
   0   4  -2 42.5418 36.1012  12
   0   4   2 193.606 55.3630   9
   0  -4  -2 60.7258 37.0631   2
   0  -4  -2-123.124 68.8907  15
   0  -4   2 16.4315 40.9907  15
   0   4  -2 18.8582 36.5275   4
   0  -4  -3 72427.3 708.805  14
   0   4  -3 74694.3 712.658   4
   0   4   3 73636.2 741.908  10
   0  -4  -3 73848.4 803.188  12
   0  -4  -3 72163.2 713.914   2
   0  -4   3 75868.1 696.315   1
   0   4   3 73698.4 691.821   2
   0   4  -3 73383.3 728.766   1
   0   4  -3 73726.4 739.836  12
   0   4   3 72161.9 630.717   9
   0   4   4 17856.4 340.599   9
   0  -4  -4 18129.1 384.922  14
   0  -4  -4 17367.9 454.285  12
   0  -4   4 18090.6 389.175   1
   0   4  -4 17360.2 422.221  12
   0   4  -4 18654.1 417.920   4
   0  -4   4 16773.9 269.406   7
   0   4   4 17974.5 393.015   2
   0   4   5 60.8304 51.2261   9
   0  -4  -5 33.9993 86.1639  12
   0  -4  -5 29.4795 52.3146  14
   0  -4   5-22.6444 34.0093   7
   0   4   5 46.6185 55.4179   2
   0   4  -5 15.7400 14.1896  14
   0  -4   5 56.1349 57.5206   1
   0   4  -5-2.49259 65.2592  12
   0   4  -5 171.163 87.9761   4
   0   4  -6 351.860 98.2489  12
   0  -4   6 412.708 84.2999   1
   0  -4  -6 743.998 147.125  12
   0  -4  -6 429.428 78.8309  14
   0   4   6 173.121 64.2565   2
   0   4  -6 524.606 126.250   4
   0   4  -7 15052.9 523.977   4
   0   4  -7 15553.6 548.749  12
   0  -4  -7 15652.7 577.134  12
   0  -4  -8 690.670 180.300  12
   0   4  -8 569.025 146.520  12
   0   4  -9 1945.28 246.499  12
   0  -4  -9 2419.05 283.403  12
   0   4 -10 834.038 187.817  12
   0  -4 -10 908.229 196.183  12
   0  -4 -11 573.356 191.297  12
   0   4 -11 604.976 181.252  12
   0  -5   0 154.715 62.6179  15
   0   5   0 210.414 41.7728  13
   0  -5   1 153746. 847.083  15
   0  -5   1 155698. 851.762   3
   0   5   1 159879. 786.160  10
   0   5  -1 153151. 827.689  12
   0  -5  -1 162601. 844.974  15
   0   5  -2 177.838 47.7869  12
   0  -5  -2 153.539 49.2973  15
   0  -5  -2 188.665 45.8290   2
   0   5  -2 225.173 48.8450   1
   0  -5   2 166.796 18.9265  14
   0  -5   2 127.745 48.2257  15
   0   5   2 231.957 50.0373  10
   0   5  -3 22684.3 420.556  12
   0  -5  -3 22517.1 409.817   2
   0   5   3 22382.9 417.811  10
   0   5   3 22673.7 394.288   2
   0   5  -3 22083.1 409.403   1
   0   5  -3 23217.4 402.059   4
   0   5   3 23317.0 377.486   9
   0  -5   4 7571.95 256.790   1
   0  -5  -4 7291.37 267.157   2
   0  -5  -4 7418.49 262.650  14
   0   5  -4 7402.95 278.882  12
   0  -5  -4 7299.53 302.704  12
   0   5  -4 7533.07 269.857   4
   0   5   4 7516.87 258.745   2
   0   5   4 7489.00 233.115   9
   0   5   5 18374.7 446.971   2
   0  -5  -5 18789.3 532.199  12
   0  -5   5 19277.9 445.762   1
   0   5   5 18585.6 393.148   9
   0   5  -5 18929.0 478.415   4
   0  -5  -5 18536.0 438.218  14
   0   5  -5 18487.7 488.608  12
   0  -5  -6 665.437 132.159  12
   0  -5  -6 924.514 111.837  14
   0   5   6 764.983 112.567   2
   0   5  -6 609.763 112.502  12
   0   5  -6 733.910 134.353   4
   0  -5  -7 1511.29 207.143  12
   0   5  -7 1359.53 176.445  12
   0   5  -7 1505.59 196.308   4
   0   5  -8 5223.13 345.250  12
   0   5  -8 5536.45 350.691   4
   0  -5  -8 4601.08 357.293  12
   0  -5  -9 98.0673 131.817  12
   0   5  -9 20.7544 107.628  12
   0  -5 -10-255.419 158.183  12
   0   5 -10-164.857 142.894  12
   0   5 -11 2201.46 286.213  12
   0  -5 -11 2249.17 318.497  12
   0   6   0 84417.5 671.500   3
   0   6   0 83766.4 634.282  10
   0   6   0 85495.2 615.480  13
   0  -6   0 84294.5 667.967  15
   0  -6   1 70004.6 620.072   3
   0  -6   1 67560.2 609.426  15
   0  -6  -1 68769.4 597.655  15
   0   6   1 67768.1 551.955  10
   0  -6  -1 64876.4 440.784   6
   0   6  -1 66213.7 595.784  12
   0  -6  -2 39755.9 504.717  15
   0  -6  -2 37601.3 480.786   2
   0  -6   2 37254.1 513.788  15
   0   6  -2 38488.7 493.726  12
   0   6   2 38209.5 481.574  10
   0   6  -3 88258.0 838.627  12
   0  -6   3 85082.5 889.493  15
   0   6  -3 83848.2 808.229   1
   0  -6  -3 86656.2 859.291  15
   0   6   3 85930.8 767.892   9
   0   6   3 86934.5 837.521  10
   0   6  -3 88620.4 795.308   4
   0  -6  -3 86109.1 825.770   2
   0   6  -4 20047.2 457.016  12
   0   6  -4 20454.1 456.389   1
   0   6  -4 20216.4 440.651   4
   0   6   4 20354.3 429.243   2
   0  -6  -4 20300.8 510.774  12
   0   6   4 19954.8 399.022   9
   0  -6  -4 19866.7 445.275  14
   0  -6  -4 19556.3 440.381   2
   0   6   5 2779.32 180.426   2
   0  -6  -5 2910.94 219.922  12
   0  -6  -5 3001.73 187.447  14
   0   6  -5 2649.09 197.778  12
   0   6   5 2960.10 167.160   9
   0   6  -5 3035.27 201.931   4
   0  -6  -6 1982.72 161.808  14
   0   6  -6 1960.03 186.568  12
   0  -6  -6 2097.57 213.852  12
   0   6  -6 2242.99 200.363   4
   0   6  -7 2274.98 219.865  12
   0   6  -7 2291.63 229.165   4
   0  -6  -7 2412.32 256.781  12
   0   6  -8 63.8768 88.8602  12
   0   6  -8 301.979 126.484   4
   0  -6  -8 88.6268 122.136  12
   0   6  -9 1434.95 201.169  12
   0  -6  -9 2026.53 271.604  12
   0  -6 -10 1644.61 262.726  12
   0   6 -10 1456.10 219.589  12
   0  -6 -11 476.582 176.932  15
   0  -6 -11 833.899 212.313  12
   0   7   0 111.327 55.0177  13
   0   7   0 83.0450 47.0185  10
   0   7   0 56.2562 44.5657   3
   0  -7   1 22831.9 383.318  15
   0   7   1 23051.3 345.213  10
   0  -7  -1 22477.6 374.919  15
   0   7  -1 21871.9 370.741  12
   0  -7   1 23146.1 387.623   3
   0   7   1 21859.9 341.529  13
   0   7  -1 22487.3 374.927  10
   0  -7  -1 22358.8 274.425   6
   0  -7   2 263.773 66.1138  15
   0  -7  -2 355.583 61.6504   2
   0   7   2 310.004 58.8015  10
   0   7  -2 318.718 64.0712  12
   0  -7  -2 409.054 81.9997  15
   0   7  -3 29320.0 464.375   4
   0   7   3 29048.6 496.991  10
   0  -7  -3 29560.1 512.250  15
   0   7  -3 27937.9 484.770   1
   0   7   3 29258.2 479.447   9
   0  -7  -3 28764.6 493.848   2
   0   7  -3 30285.9 511.884  12
   0  -7   3 28251.8 529.023  15
   0   7   4 33005.4 539.547   9
   0   7   4 33012.7 597.703  10
   0   7  -4 33790.9 571.127   4
   0  -7  -4 32062.3 601.961  15
   0   7  -4 33784.3 598.327  12
   0  -7  -4 32519.3 577.897   2
   0  -7  -4 33344.4 594.784  14
   0   7  -4 32694.4 589.341   1
   0  -7  -5 6893.85 291.425  14
   0   7  -5 7021.41 298.711   4
   0  -7  -5 6493.30 291.116   2
   0   7  -5 6849.99 302.561  12
   0   7   5 6404.90 275.488   2
   0   7   5 6814.93 261.484   9
   0  -7  -5 6936.99 304.597  15
   0  -7  -5 7105.29 341.169  12
   0   7  -6 2580.83 215.374   4
   0   7  -6 2637.18 210.362  12
   0  -7  -6 2790.42 245.867  12
   0   7   6 2483.01 171.554   9
   0   7  -7 1040.25 161.464  12
   0   7  -7 1040.38 162.203   4
   0  -7  -7 1298.47 196.048  12
   0  -7  -8 185.430 109.050  12
   0   7  -8 5.17244 105.033   4
   0   7  -8-26.9267 104.108  12
   0   7  -9 1647.66 226.328  12
   0  -7  -9 1948.64 264.074  12
   0  -7 -10 272.786 171.637  12
   0   7 -10 328.062 138.247  12
   0  -7 -10 88.4232 147.077  15
   0   7 -11 1456.52 242.801  12
   0  -7 -11 1205.60 230.789  15
   0  -7 -11 1485.76 274.444  12
   0   8   0 388547. 1517.07  13
   0   8   0 393389. 1581.21  10
   0   8   0 387358. 1666.60   3
   0  -8   0 395538. 1653.21  15
   0  -8  -1 8020.43 177.605   6
   0   8  -1 8446.15 246.328  10
   0  -8  -1 8509.47 253.971  15
   0  -8   1 8630.71 254.330   3
   0  -8   1 8389.92 246.360  15
   0   8   1 8266.55 224.299  13
   0   8   1 8561.39 224.988  10
   0   8  -1 8817.99 248.482  12
   0  -8   2 4796.47 204.072  15
   0  -8  -2 4523.16 190.776   2
   0  -8   2 4869.58 198.856   3
   0  -8  -2 4580.21 194.800  15
   0   8  -2 4869.95 197.074  12
   0   8   2 4494.25 182.616  10
   0  -8   3 4670.01 98.9043  14
   0   8   3 5192.03 218.708  10
   0   8  -3 4837.70 197.141   4
   0   8   3 5280.13 221.710   9
   0  -8  -3 5151.58 226.296  15
   0   8  -3 5035.91 214.228   1
   0  -8   3 5126.22 239.018  15
   0   8  -3 5016.82 219.381  12
   0  -8  -3 5058.40 217.370   2
   0  -8  -4 330.341 80.1412  14
   0   8   4 368.519 90.9026  10
   0   8  -4 439.163 89.0373  12
   0   8  -4 430.734 85.1647   1
   0   8  -4 377.959 83.3733   4
   0  -8  -4 377.666 95.4344  15
   0   8   4 382.238 91.1820   9
   0  -8  -4 345.771 79.8320   2
   0  -8  -5 20.2699 52.4887  14
   0  -8  -5 66.8912 94.1990  12
   0   8  -5 28.1202 59.7868   4
   0   8  -5 35.7906 65.1738   1
   0  -8  -5 43.5831 92.7421  15
   0  -8  -5-21.1658 59.7551   2
   0   8  -5 23.5052 65.9269  12
   0   8   5 39.9063 53.5409   9
   0  -8  -6 6324.11 367.632  12
   0  -8  -6 6068.06 320.106  15
   0   8  -6 6292.69 325.368  12
   0   8   6 6244.18 277.393   9
   0   8  -6 6731.03 336.798   4
   0   8  -7 25.6223 90.7614   4
   0  -8  -7-79.2376 127.849  15
   0   8  -7 25.1898 96.4184  12
   0  -8  -7-2.28127 94.8574  12
   0   8  -8 1422.63 194.923  12
   0  -8  -8 823.441 158.208  15
   0   8  -8 1260.56 183.521   4
   0  -8  -8 1164.75 194.136  12
   0   8  -9 487.255 152.176  12
   0  -8  -9 804.403 200.194  12
   0   8 -10 2032.69 263.522  12
   0  -8 -10 2443.49 318.660  12
   0  -8 -10 2239.53 271.524  15
   0  -8 -11 10.3908 125.655  12
   0   8 -11-7.12011 107.335  12
   0   9   0 1297.75 123.742  13
   0  -9   0 1510.29 154.452  15
   0   9   0 1226.39 126.307  10
   0   9   0 1320.11 126.807   3
   0   9   1 17677.1 343.394  10
   0  -9   1 18110.7 384.538  15
   0  -9  -1 17498.5 388.235  15
   0   9  -1 17641.8 375.925  10
   0   9   1 17400.4 343.738  13
   0  -9   1 18078.0 387.890   3
   0  -9  -1 17320.8 273.230   6
   0  -9  -2 5488.33 224.741  15
   0  -9   2 5076.03 220.373  15
   0   9   2 5267.66 201.959  10
   0   9  -2 5439.61 220.997  12
   0  -9   2 5362.24 223.596   3
   0  -9   3 7335.72 141.260  14
   0   9   3 7675.52 269.207  10
   0   9   3 7871.55 280.510   9
   0  -9   3 7573.23 295.451  15
   0   9  -3 7628.80 277.475  12
   0   9  -3 7548.21 269.363   1
   0  -9  -3 7149.70 267.322   2
   0   9  -3 7364.82 240.180   4
   0  -9  -3 7699.27 278.012  15
   0   9  -4 32744.3 611.727   1
   0  -9  -4 33104.1 621.689  15
   0  -9  -4 32051.9 630.682  14
   0   9  -4 33032.6 582.019   4
   0  -9  -4 33233.1 621.665   2
   0   9   4 33107.4 625.774  10
   0   9   4 33314.2 588.411   9
   0  -9   4 32797.8 665.912  15
   0   9  -4 33513.5 630.082  12
   0  -9  -5 1762.38 190.689  12
   0   9  -5 1554.02 162.199   4
   0   9   5 1632.25 148.034   9
   0   9  -5 1609.39 163.190  12
   0  -9  -5 1469.44 152.484   2
   0  -9  -5 1562.30 162.736  15
   0   9  -6 25216.1 631.120   4
   0   9   6 24570.7 561.700   9
   0  -9  -6 25495.3 653.193  15
   0   9  -6 25107.9 644.395  12
   0  -9  -6 26888.6 738.234  12
   0  -9  -7-54.9411 119.484  15
   0   9  -7 88.1793 84.1369  12
   0  -9  -7-11.2735 97.8240  12
   0   9  -7 205.267 99.7905   4
   0  -9  -8 80.3122 129.957  12
   0   9  -8 301.087 142.872   4
   0   9  -8 37.4019 95.7208  12
   0  -9  -8-159.621 147.809  15
   0  -9  -9 204.389 142.239  15
   0   9  -9 695.227 170.748  12
   0  -9  -9 430.707 161.063  12
   0  -9 -10 259.279 169.870  12
   0  -9 -10-99.3569 152.207  15
   0   9 -10 9.48298 105.606  12
   0  -9 -11 216.108 157.398  12
   0   9 -11 33.4566 107.199  12
   0  -9 -11 117.061 140.865  15
   0  10   0 4426.38 192.262  10
   0  10   0 4265.00 199.870   3
   0  10   0 4204.65 181.267  13
   0 -10   0 4366.16 210.637  15
   0 -10   1 34900.4 567.992   3
   0 -10   1 33666.7 554.468  15
   0  10   1 34208.8 558.622   3
   0  10   1 33992.7 502.564  10
   0  10  -1 33412.5 544.396  10
   0  10   1 33453.8 497.598  13
   0 -10  -1 34424.7 565.644  15
   0 -10  -2 26522.1 495.608  15
   0 -10   2 25165.9 505.281  15
   0  10  -2 25811.9 499.110  12
   0 -10   2 26115.8 512.617   3
   0  10   2 25884.3 461.269  10
   0 -10  -2 24757.0 371.847   6
   0  10  -3 15119.0 392.815   1
   0 -10   3 15275.1 431.706  15
   0 -10  -3 15146.6 398.929   2
   0 -10  -3 16752.7 418.686  15
   0  10  -3 15355.5 356.955   4
   0  10  -3 15808.8 414.388  12
   0  10   3 15228.5 391.937  10
   0 -10   3 15182.5 227.011  14
   0 -10   3 15594.9 412.380   3
   0 -10  -4 296.606 86.3911   2
   0  10   4 174.863 93.2546   9
   0 -10  -4 395.068 122.172  15
   0  10  -4 146.526 77.5149  12
   0 -10   4 263.646 108.067  15
   0  10  -4 307.236 89.1142   4
   0 -10  -4 304.947 88.8201  14
   0  10  -4 236.489 83.1503   1
   0  10   4 220.226 79.9161  10
   0  10   5 938.057 134.953   9
   0  10   5 918.575 136.453  10
   0  10  -5 1048.03 143.885  12
   0  10  -5 924.911 125.939   4
   0 -10  -5 1088.18 157.741  15
   0 -10  -6 913.994 169.704  12
   0  10   6 668.605 115.052   9
   0  10  -6 820.500 146.876  12
   0  10  -6 745.861 136.612   4
   0 -10  -6 688.287 142.459  15
   0 -10  -7 184.596 117.369  15
   0 -10  -7 539.512 161.651  12
   0  10  -7 544.517 134.047  12
   0  10  -7 544.010 140.547   4
   0 -10  -8 4925.11 344.705  15
   0  10  -8 5652.82 367.318  12
   0 -10  -8 5364.82 408.490  12
   0  10  -8 5311.41 355.895   4
   0 -10  -9 33.7232 112.145  12
   0 -10  -9-121.792 119.868  15
   0  10  -9 195.190 140.843   4
   0  10  -9 129.511 111.771  12
   0 -10 -10 1878.94 285.980  12
   0  10 -10 2308.74 279.780  12
   0 -10 -10 2219.06 285.999  15
   0  10 -11 256.831 131.101  12
   0 -10 -11 324.924 179.137  15
   0 -10 -11 149.167 146.500  12
   0 -11   0-2.93263 79.0136  15
   0  11   0 144.470 50.1619   3
   0  11   0 96.3488 51.9204  13
   0  11   0 22.4888 51.6116  10
   0  11   1 45678.3 680.994   3
   0  11  -1 45072.6 668.180  10
   0 -11   1 47422.8 697.697   3
   0 -11  -1 45353.7 691.228  15
   0  11   1 44029.6 605.155  13
   0  11   1 45148.1 606.868  10
   0 -11   1 46980.3 684.354  15
   0  11  -2 28187.8 551.122  10
   0 -11  -2 28450.7 546.074  15
   0  11   2 28144.4 501.777  10
   0 -11   2 29058.0 561.914   3
   0  11  -2 27103.9 535.185  12
   0 -11   2 28029.6 553.715  15
   0 -11  -2 27620.2 405.662   6
   0  11  -3 2697.56 179.766   1
   0  11  -3 2679.51 186.086  12
   0 -11   3 2860.40 192.475   3
   0  11   3 2898.42 185.289  10
   0 -11  -3 2856.11 200.768  15
   0 -11   3 2793.78 203.800  15
   0 -11   3 2839.55 110.020  14
   0 -11  -3 2741.70 183.575   2
   0 -11   4 47177.9 846.471  15
   0  11  -4 49201.7 721.520   4
   0  11  -4 48249.5 801.539  12
   0 -11  -4 47632.0 785.541   2
   0  11   4 47230.4 777.831  10
   0 -11  -4 50690.6 793.025  15
   0  11   4 48250.0 772.748   9
   0 -11  -5 14284.8 462.489  15
   0  11   5 14523.1 476.029  10
   0  11  -5 14245.5 469.971  12
   0  11  -5 14462.3 439.519   4
   0  11   5 14232.6 439.064   9
   0 -11  -6 1181.40 168.330  15
   0  11  -6 1037.13 154.143   4
   0  11  -6 1251.82 160.888  12
   0 -11  -6 1317.48 193.454  12
   0  11   6 1291.14 150.814   9
   0  11  -7 481.766 140.350  12
   0 -11  -7 344.934 137.123  15
   0 -11  -7 300.096 143.895  12
   0  11  -7 537.957 134.723   4
   0  11  -8 95.3562 114.790  12
   0 -11  -8-26.9901 125.052  12
   0  11  -8 101.066 123.360   4
   0 -11  -8-84.9861 122.296  15
   0  11  -9 251.587 139.669   4
   0 -11  -9 292.211 148.885  15
   0 -11  -9 411.548 149.818  12
   0  11  -9 134.716 116.483  12
   0 -11 -10 988.795 232.726  12
   0  11 -10 997.315 203.361  12
   0 -11 -10 1106.00 222.639  15
   0  11 -11 1704.87 260.111  12
   0 -11 -11 1837.17 277.859  15
   0  12   0 36431.5 571.248  13
   0 -12   0 35779.1 623.278  15
   0  12   0 35741.2 596.575  10
   0  12   0 36289.0 631.023   3
   0 -12   1 57200.8 790.882  15
   0  12   1 56682.5 790.368   3
   0 -12  -1 54778.8 801.747  15
   0  12   1 54664.1 699.093  13
   0 -12   1 57746.1 801.689   3
   0  12   1 55537.7 709.929  10
   0  12  -1 56383.6 779.337  10
   0  12  -1 55791.6 755.123  13
   0 -12  -2 21821.4 505.993  15
   0 -12   2 21796.0 509.426   3
   0 -12  -2 20605.5 364.025   6
   0  12  -2 20651.4 492.597  10
   0  12  -2 20908.1 488.743  12
   0  12   2 21216.3 451.643  10
   0 -12   2 21655.5 512.753  15
   0 -12  -3 48846.6 766.014  15
   0 -12   3 47761.6 800.453  15
   0 -12  -3 47132.8 756.218   2
   0  12  -3 47437.1 778.058  12
   0  12   3 47415.0 728.934  10
   0 -12   3 49950.7 797.229   3
   0 -12  -3 45791.7 595.279   6
   0  12  -4 11038.1 399.790  12
   0 -12   4 10795.1 427.793  15
   0  12   4 10922.4 393.238   9
   0  12   4 11126.2 389.333  10
   0  12  -4 11068.4 355.755   4
   0 -12  -4 11613.6 399.683  15
   0  12   5 924.674 140.883  10
   0  12   5 1153.15 159.135   9
   0  12  -5 956.292 133.657   4
   0  12  -5 928.587 147.616  12
   0 -12  -5 1204.77 168.746  15
   0 -12  -6 118.025 104.827  12
   0  12   6 23.2586 70.3744   9
   0  12  -6 99.5409 86.1595   4
   0 -12  -6-48.7016 93.9861  15
   0  12  -6-78.2302 112.412  12
   0  12  -7 3975.84 291.689   4
   0 -12  -7 3798.57 338.291  12
   0 -12  -7 3608.25 285.055  15
   0  12  -7 4070.22 309.372  12
   0 -12  -8 2052.53 275.491  12
   0 -12  -8 2238.85 250.296  15
   0  12  -8 1941.58 227.162   4
   0  12  -8 2088.42 242.651  12
   0  12  -9 2027.55 257.222  12
   0 -12  -9 1758.66 270.283  12
   0 -12  -9 1755.32 243.767  15
   0  12  -9 1806.32 237.285   4
   0  12 -10 469.160 156.181  12
   0 -12 -10 304.201 146.575  15
   0 -12 -10 420.364 178.177  12
   0 -12 -11 1045.68 217.905  15
   0  13   0 204.033 83.1393  10
   0  13   0 301.064 85.1498  13
   0  13   0 297.461 75.2396   3
   0  13   0 428.157 53.6461   8
   0 -13   0 380.821 128.123  15
   0 -13   1 31179.1 615.753  15
   0  13  -1 30600.8 580.813  13
   0 -13  -1 31364.3 639.387  15
   0  13   1 30878.2 554.386  10
   0  13  -1 31005.7 601.844  10
   0  13   1 29858.3 545.704  13
   0  13   1 30836.1 610.743   3
   0  13  -2 74.3208 69.9808  10
   0  13   2 83.2410 62.5606  10
   0 -13   2 116.023 60.2022   3
   0 -13  -2 59.2757 106.857  15
   0 -13   2 211.275 90.1145  15
   0 -13  -2-49.9838 63.5540   6
   0 -13   3 44663.9 802.472  15
   0  13  -3 45139.3 782.565  12
   0  13   3 43957.6 724.458  10
   0 -13  -3 44340.7 591.959   6
   0 -13  -3 44026.6 757.600   2
   0 -13   3 44718.8 522.545  14
   0 -13  -3 46339.7 773.364  15
   0 -13   4 701.685 154.256  15
   0  13  -4 558.687 118.639  12
   0  13  -4 673.251 100.412   4
   0  13   4 696.971 119.373  10
   0 -13  -4 482.121 129.383  15
   0  13   4 973.690 151.497   9
   0  13  -5 15926.8 473.819   4
   0 -13   5 16148.5 566.171  15
   0  13  -5 16413.7 534.177  12
   0  13   5 15531.7 508.847  10
   0 -13  -5 16706.6 513.874  15
   0  13   5 16426.1 506.579   9
   0  13   6 254.872 106.885   9
   0 -13  -6 450.344 135.191  12
   0  13  -6 315.030 98.2853   4
   0 -13  -6 373.981 129.610  15
   0  13  -6 653.588 134.645  12
   0  13  -7 5937.37 372.252  12
   0  13  -7 5368.21 336.923   4
   0 -13  -7 5566.36 355.002  15
   0 -13  -7 5742.05 409.003  12
   0  13  -8 604.157 156.228   4
   0 -13  -8 669.342 190.768  12
   0 -13  -8 472.842 162.265  15
   0  13  -8 749.228 163.275  12
   0 -13  -9-19.0270 126.304  12
   0  13  -9 184.727 133.416   4
   0  13  -9 211.608 137.251  12
   0 -13  -9 154.413 133.826  15
   0 -13 -10-75.8241 143.094  12
   0  13 -10-37.6970 110.476  12
   0 -13 -10-14.8405 128.995  15
   0  14   0 55.1881 29.6599   8
   0 -14   0 87.2621 103.888  15
   0  14   0-7.20582 58.9604  13
   0  14   0 28.3799 62.1622  10
   0  14   0 53.4713 52.5674   3
   0  14   1 42546.0 671.198  13
   0  14  -1 43504.7 739.198  10
   0 -14   1 43629.8 749.701  15
   0  14   1 43868.8 753.542   3
   0  14   1 42002.1 673.362  10
   0 -14  -1 42829.6 755.664  15
   0  14  -1 41653.3 704.874  13
   0  14  -2 54949.3 864.971  10
   0 -14   2 55618.9 874.419  15
   0 -14  -2 54155.2 872.478  15
   0  14   2 54448.6 783.009  10
   0 -14  -2 52337.1 618.754   6
   0 -14  -3 33098.3 685.457  15
   0  14  -3 31239.0 684.853  12
   0  14  -3 32522.0 705.141  10
   0 -14   3 30931.1 701.729  15
   0 -14  -3 31287.6 512.554   6
   0  14   3 31802.6 636.422  10
   0  14   4 12430.8 446.595   9
   0  14  -4 12242.7 452.030  12
   0 -14  -4 12480.5 358.064   6
   0  14   4 12262.5 426.322  10
   0 -14   4 12534.4 479.778  15
   0  14  -4 12249.3 379.731   4
   0 -14  -4 12174.5 439.464  15
   0  14  -5 67.2031 76.5366   4
   0  14   5 140.975 115.347   9
   0 -14  -5 120.411 124.611  15
   0  14  -5 8.52533 109.026  12
   0 -14   5 192.751 145.991  15
   0  14   5 117.755 98.3655  10
   0  14  -6-64.1620 102.175  12
   0  14   6-67.5174 106.665  10
   0  14  -6 107.376 81.5905   4
   0  14   6 96.6256 97.1488   9
   0 -14  -6 82.5767 121.122  15
   0 -14  -7 4127.83 316.111  15
   0 -14  -7 4361.86 370.199  12
   0  14  -7 4311.17 326.600  12
   0  14  -7 4078.35 301.939   4
   0  14  -8 799.949 169.225   4
   0 -14  -8 770.011 180.567  15
   0  14  -8 497.617 158.228  12
   0 -14  -8 816.939 192.824  12
   0  14  -9 3675.26 338.543  12
   0 -14  -9 3835.65 392.933  12
   0 -14  -9 3244.77 313.155  15
   0  14  -9 3321.32 321.948   4
   0  14 -10 1856.38 264.472  12
   0 -14 -10 1575.99 248.073  15
   0 -14 -10 1939.87 299.863  12
   0  15   0-8.62347 68.3686  10
   0  15   0-8.24475 62.1725  13
   0  15   1 3631.18 215.594  13
   0  15   1 3376.72 207.884  10
   0  15  -1 3882.60 232.819  13
   0 -15   1 3786.34 258.002  15
   0 -15  -1 4589.22 287.844  15
   0  15  -1 3272.79 227.289  10
   0 -15  -2 3451.85 266.911  15
   0 -15   2 4041.56 269.253  15
   0  15  -2 3427.94 245.408  10
   0  15   2 3549.89 216.328  10
   0 -15  -3 34284.4 548.127   6
   0 -15   3 35756.6 769.400  15
   0  15  -3 35412.7 755.564  10
   0 -15  -3 36431.4 756.186  15
   0  15  -3 34060.0 728.620  12
   0  15   3 34825.1 686.399  10
   0 -15   4 7340.87 385.208  15
   0 -15  -4 7123.14 277.557   6
   0  15  -4 6824.13 348.183  12
   0  15   4 6444.28 344.899   9
   0  15   4 6743.82 330.530  10
   0  15  -4 6932.98 292.079   4
   0 -15  -4 7114.32 357.281  15
   0  15  -5 18793.4 604.106  12
   0  15   5 18087.3 569.878  10
   0  15  -5 18788.4 520.902   4
   0 -15   5 19140.9 640.814  15
   0  15   5 17744.9 572.411   9
   0 -15  -5 18172.9 565.628  15
   0  15   6 355.959 113.364   9
   0  15  -6 197.931 107.538  12
   0 -15  -6 117.654 122.594  15
   0  15  -6 207.946 81.6880   4
   0  15   6 158.105 85.0483  10
   0 -15  -7 12656.3 617.024  12
   0 -15  -7 12378.4 530.478  15
   0  15  -7 12796.8 557.416  12
   0  15  -7 12187.4 505.667   4
   0  15  -8 1259.39 198.141   4
   0 -15  -8 1023.85 226.570  12
   0  15  -8 990.036 183.828  12
   0 -15  -8 1201.86 206.000  15
   0 -15  -9 305.568 171.372  12
   0  15  -9 423.491 157.463   4
   0  15  -9 195.737 131.399  12
   0  15 -10 26.4077 118.122  12
   0 -15 -10 340.976 175.965  15
   0 -15 -10 248.154 157.222  12
   0  16   0 24498.5 578.825  10
   0  16   0 24044.3 543.546  13
   0 -16   0 24742.1 611.036  15
   0  16   1 44274.9 739.871  13
   0 -16   1 45627.8 829.768  15
   0 -16  -1 46798.7 842.726  15
   0  16   1 43766.1 738.242  10
   0  16  -1 43691.4 806.385  10
   0  16  -1 43553.1 763.148  13
   0  16  -2 13271.0 463.312  10
   0  16   2 13438.0 420.107  10
   0 -16  -2 13461.0 483.328  15
   0 -16   2 12976.3 461.798  15
   0 -16   2 13439.9 373.910  14
   0 -16  -3 7988.80 387.151  15
   0 -16   3 7500.26 379.627  15
   0  16  -3 7670.85 373.419  10
   0  16   3 7608.82 337.856  10
   0  16   4 1622.62 204.424   9
   0 -16  -4 993.299 172.441  15
   0 -16   4 1106.71 178.038  15
   0  16  -4 1188.26 137.187   4
   0  16   4 1320.29 160.858  10
   0  16  -4 1137.98 173.304  10
   0  16  -4 1097.55 163.649  12
   0  16  -5 1214.65 194.001  12
   0  16   5 1463.65 184.354  10
   0 -16  -5 1245.96 196.375  15
   0  16  -5 1197.69 152.637   4
   0  16   5 1323.04 190.928   9
   0 -16   5 1212.90 197.689  15
   0 -16  -6-37.2736 126.723  15
   0  16  -6 110.552 109.665  12
   0  16   6 26.2777 110.727   9
   0  16   6 13.3341 83.8080  10
   0  16  -6 31.2903 87.5182   4
   0  16  -7 1879.05 223.165   4
   0  16  -7 1780.14 243.437  12
   0 -16  -7 2473.81 306.274  12
   0 -16  -7 1771.84 243.052  15
   0  16  -8 1851.95 232.124   4
   0  16  -8 1950.81 251.947  12
   0 -16  -8 1667.47 235.744  15
   0 -16  -8 1731.58 277.190  12
   0  16  -9 1009.77 191.356   4
   0 -16  -9 1127.56 235.756  12
   0 -16  -9 1259.33 222.317  15
   0  16  -9 914.561 189.582  12
   0  16 -10 379.031 156.248  12
   0 -16 -10 712.754 193.416  15
   0  17   0 443.914 112.299  13
   0  17   0 439.743 127.525  10
   0 -17   0 454.177 152.927  15
   0  17   1 2715.16 201.725  13
   0  17   1 2925.84 217.587  10
   0 -17   1 2750.40 249.677  15
   0  17  -1 2775.47 229.411  10
   0 -17  -1 2815.08 264.148  15
   0  17  -1 2964.31 220.170  13
   0  17  -2 578.415 128.227  10
   0  17  -2 491.638 133.990  13
   0 -17   2 565.449 146.134  15
   0  17   2 445.741 110.990  10
   0 -17  -3 6369.38 360.850  15
   0 -17   3 6613.41 359.827  15
   0  17  -3 6421.14 350.355  10
   0  17   3 6518.12 317.274  10
   0 -17   4 3780.83 295.172  15
   0 -17  -4 4105.22 299.137  15
   0  17  -4 3981.30 290.404  12
   0  17   4 3884.13 262.985  10
   0  17  -4 4438.47 308.011  10
   0  17   4 4131.27 300.891   9
   0  17  -5 3666.66 292.199  12
   0  17   5 3240.44 257.499  10
   0  17   5 3282.67 278.744   9
   0 -17  -5 2750.89 253.442  15
   0 -17   5 2953.28 283.568  15
   0  17  -5 3248.69 233.033   4
   0  17  -6 3615.93 304.304  12
   0 -17  -6 4011.70 312.033  15
   0  17   6 3800.12 297.697   9
   0  17   6 4133.37 311.133  10
   0  17  -6 3682.84 264.668   4
   0  17  -7 7345.92 445.334  12
   0 -17  -7 7912.74 442.174  15
   0  17  -7 7392.18 403.003   4
   0 -17  -7 8270.66 525.067  12
   0  17  -8-42.5348 113.455  12
   0 -17  -8-9.99885 136.927  15
   0  17  -8 68.2933 114.634   4
   0 -17  -8 83.4237 121.031  12
   0  17  -9 31.3725 115.013  12
   0 -17  -9-2.60065 129.891  12
   0 -17 -10-183.906 172.729  15
   0 -18   0 53343.4 961.963  15
   0  18   0 51512.8 885.587  10
   0  18   0 51843.7 854.483  13
   0 -18  -1 17985.4 562.900  15
   0  18   1 17372.5 500.256  13
   0  18  -1 18110.5 551.898  10
   0  18  -1 17057.1 507.760  13
   0  18   1 18289.6 513.983  10
   0 -18   1 17778.0 555.349  15
   0 -18  -2 12365.7 497.250  15
   0 -18   2 12469.9 481.809  15
   0  18   2 12053.8 425.271  10
   0  18  -2 12056.8 456.567  13
   0  18  -2 12420.0 476.989  10
   0 -18   3 2546.07 237.660  15
   0 -18  -3 2466.39 256.765  15
   0  18   3 2264.69 202.103  10
   0  18  -3 2592.18 245.501  10
   0 -18  -4 264.530 159.342  15
   0  18   4 649.515 161.619   9
   0  18  -4 228.172 113.964  10
   0 -18   4 315.842 140.499  15
   0  18   4 351.218 102.617  10
   0  18  -5 25.4606 101.841  10
   0  18  -5 62.0778 99.3541  12
   0  18   5 73.0052 87.7859  10
   0 -18   5 24.5776 111.846  15
   0  18   5 148.629 117.339   9
   0 -18  -5 155.636 132.714  15
   0  18  -6 523.760 152.545  12
   0 -18  -6 1143.61 201.909  15
   0  18   6 882.579 168.723  10
   0  18   6 1014.37 183.380   9
   0 -18  -7 47.8705 135.781  12
   0 -18  -7 28.2545 125.457  15
   0  18  -7 72.9400 117.769  12
   0 -18  -8 1707.62 272.834  12
   0  18  -8 2069.17 273.592  12
   0 -18  -8 2030.28 265.646  15
   0 -18  -9 410.488 150.379  15
   0 -18  -9 444.237 190.185  12
   0  18  -9 364.309 141.062  12
   0  19   0 986.282 160.253  10
   0  19   0 995.207 141.618  13
   0 -19   0 815.383 173.898  15
   0  19   1 1199.29 157.396  13
   0 -19   1 1403.63 198.322  15
   0  19  -1 1107.39 162.794  10
   0 -19  -1 1270.88 199.660  15
   0  19   1 1264.23 157.312  10
   0  19  -1 1296.78 170.843  13
   0  19  -2 5109.37 321.502  10
   0 -19  -2 5014.70 345.853  15
   0  19   2 4653.46 286.045  10
   0  19  -2 4819.15 304.932  13
   0 -19   2 4881.70 328.163  15
   0  19  -3 624.093 136.075  10
   0 -19  -3 481.473 178.948  15
   0 -19   3 766.514 159.334  15
   0  19   3 593.552 119.764  10
   0  19   4 13802.3 556.472   9
   0 -19  -4 12655.0 542.456  15
   0  19  -4 14012.4 571.317  10
   0  19   4 13610.1 507.941  10
   0 -19   4 13056.3 557.398  15
   0  19  -5 132.771 111.712  10
   0  19  -5 23.9142 108.462  12
   0  19   5 62.6357 87.5113  10
   0 -19   5 140.403 121.590  15
   0 -19  -5 305.162 149.154  15
   0  19   5 177.983 119.606   9
   0 -19  -6 1161.29 202.509  15
   0  19  -6 869.045 171.332  12
   0  19  -6 1170.21 214.441  10
   0  19   6 1039.40 177.016  10
   0  19   6 1055.41 189.224   9
   0 -19  -7 31.3057 124.819  12
   0  19  -7-33.0190 125.677  12
   0 -19  -8 334.425 168.565  15
   0 -19  -8 639.261 221.128  12
   0 -19  -9-155.164 166.674  15
   0  19  -9-93.7715 124.565  12
   0 -19  -9-32.1187 123.650  12
   0  20   0 2008.29 198.917  10
   0  20   0 1706.46 175.568  13
   0 -20   0 1564.00 197.884  15
   0  20  -1 63.9120 85.3343  13
   0  20  -1 60.9474 81.5045  10
   0 -20   1 368.933 138.423  15
   0  20   1 53.1665 82.0582  10
   0 -20  -1 27.2512 119.913  15
   0  20  -2 12734.4 510.754  10
   0 -20  -2 12058.2 516.481  15
   0 -20   2 12753.3 515.652  15
   0  20  -2 12224.3 478.311  13
   0  20   2 13595.4 479.137  10
   0  20  -3 22.1085 102.984  10
   0  20   3 101.730 136.402   9
   0  20  -3 38.7468 99.7515  13
   0 -20   3-127.247 119.336  15
   0 -20  -3 309.859 168.137  15
   0  20   3-48.1355 86.6966  10
   0  20  -4-68.2379 107.798  10
   0  20   4 148.207 112.279  10
   0 -20  -4 352.693 169.389  15
   0 -20   4 57.8449 131.134  15
   0  20   4 266.530 161.647   9
   0 -20   5 2837.87 295.056  15
   0  20   5 2969.98 293.197   9
   0  20  -5 2930.20 289.698  10
   0 -20  -5 2722.78 281.696  15
   0  20   5 2859.78 259.628  10
   0  20   6 61.5989 123.664   9
   0  20  -6-16.6379 112.252  10
   0 -20   6 96.4182 129.857  15
   0  20   6 112.398 116.901  10
   0 -20  -6-89.5908 143.494  15
   0  20  -6 100.485 119.560  12
   0  20  -7 1326.33 225.250  12
   0 -20  -7 1074.99 234.038  12
   0  20  -7 1262.93 229.075  10
   0 -20  -7 1248.91 226.040  15
   0 -20  -8 3262.38 336.463  15
   0 -20  -8 2835.29 360.780  12
   0  20  -8 2924.92 345.541  10
   0  20  -8 2816.39 324.213  12
   0  20  -9-240.740 152.368  12
   0 -20  -9-230.804 165.020  15
   0 -21   0-144.817 157.705  15
   0  21   0-37.2463 83.1775  10
   0  21   0 36.7505 71.5992  13
   0  21  -1 692.301 137.544  13
   0  21   1 372.211 112.902  10
   0 -21  -1 704.564 177.550  15
   0  21  -1 649.268 140.079  10
   0 -21   1 585.925 155.255  15
   0 -21   2 3362.77 289.190  15
   0  21  -2 3698.51 275.989  13
   0 -21  -2 3962.64 322.723  15
   0  21   2 3483.79 259.208  10
   0  21  -2 3307.90 277.919  10
   0  21  -3 1605.13 208.273  13
   0 -21   3 1308.17 193.906  15
   0 -21  -3 1730.22 246.369  15
   0  21   3 1704.12 196.809  10
   0  21   3 2048.65 255.514   9
   0  21  -3 1560.80 212.253  10
   0  21  -4 1254.71 201.544  10
   0  21   4 1177.86 171.470  10
   0 -21  -4 1119.76 214.127  15
   0 -21   4 1407.06 216.518  15
   0  21   4 1312.93 214.494   9
   0  21   5-3.28763 116.677   9
   0  21   5-21.5097 88.8285  10
   0 -21   5-0.94134 105.544  15
   0 -21  -5-56.6681 143.871  15
   0  21  -5-54.1254 114.965  10
   0  21   6 2382.95 281.703   9
   0 -21   6 2836.30 317.912  15
   0 -21  -6 2257.96 276.796  15
   0  21  -6 1948.33 260.448  10
   0  21   6 2044.34 240.280  10
   0 -21  -7 771.815 213.789  15
   0  21  -7 556.408 167.844  10
   0  21   7 364.271 152.633   9
   0 -21  -7 772.613 216.903  12
   0  21  -7 816.051 197.566  12
   0  21  -8 149.089 149.436  12
   0  21  -8 168.997 144.182  10
   0 -21  -8 386.570 184.251  15
   0 -21  -8 65.1527 143.868  12
   0 -21  -9 162.792 160.498  15
   0  22   0 186.303 94.6147  10
   0  22   0 36.9509 82.5593  13
   0 -22   0-5.34301 150.990  15
   0  22   1 4781.81 308.044  10
   0  22  -1 4880.26 333.624  10
   0  22  -1 4814.54 307.028  13
   0 -22  -1 4385.22 335.093  15
   0 -22   1 4611.53 331.894  15
   0 -22   2 2675.69 273.481  15
   0  22  -2 2719.72 245.222  13
   0 -22  -2 2807.99 287.113  15
   0  22   2 2973.55 247.537  10
   0  22  -2 2571.46 255.803  10
   0 -22   3 3194.37 299.336  15
   0 -22  -3 3409.11 324.111  15
   0  22   3 3037.85 259.081  10
   0  22  -3 3072.58 289.432  10
   0  22  -3 3269.66 286.678  13
   0  22   3 3160.93 308.255   9
   0  22  -4 521.690 152.160  10
   0  22   4 502.345 136.561  10
   0 -22  -4 749.967 193.309  15
   0  22  -4 477.609 142.765  13
   0  22   4 552.249 179.593   9
   0 -22   4 82.6953 122.470  15
   0 -22   5 192.339 130.752  15
   0  22   5 156.803 138.910   9
   0 -22  -5 72.0475 147.509  15
   0  22  -5 234.868 132.054  10
   0  22   5 180.158 107.605  10
   0  22   6 388.055 154.910   9
   0 -22   6 589.222 156.090  15
   0  22  -6 312.457 139.746  10
   0 -22  -6 283.898 168.567  15
   0  22  -7 1862.34 268.582  12
   0  22  -7 1389.79 248.739  10
   0 -22  -7 1381.80 243.400  15
   0 -22  -7 1381.18 269.413  12
   0  22   7 1466.66 239.534   9
   0 -22  -8 626.922 201.761  15
   0  22  -8 132.658 132.237  10
   0 -22  -8 629.160 207.301  12
   0  22  -8 798.539 200.402  12
   0  23   0 79.2640 84.5828  13
   0  23   0 24.3235 82.9572  10
   0  23  -1 226.513 108.701  10
   0 -23  -1 247.394 145.386  15
   0  23  -1 225.613 101.468  13
   0  23   1 264.845 108.958  10
   0 -23   1 631.199 164.044  15
   0 -23   2 162.004 119.326  15
   0  23  -2 72.6213 93.5417  13
   0  23  -2 20.6758 95.7592  10
   0  23   2 113.099 101.235  10
   0 -23  -2 156.890 154.923  15
   0 -23   3 5084.89 379.925  15
   0  23   3 5102.21 389.541   9
   0 -23  -3 4696.33 369.370  15
   0  23  -3 5143.16 371.688  10
   0  23   3 5108.53 342.533  10
   0  23  -3 5088.15 355.357  13
   0 -23   4 51.2439 135.757  15
   0  23  -4 208.609 133.205  13
   0  23   4 86.5305 139.262   9
   0  23   4 59.7091 95.2854  10
   0 -23  -4 389.832 178.018  15
   0  23  -4 346.081 148.581  10
   0 -23  -5 823.075 215.886  15
   0  23   5 811.755 213.140   9
   0 -23   5 430.570 163.510  15
   0  23  -5 666.754 173.350  10
   0  23  -6 15.7358 126.291  10
   0 -23  -6 1.83232 153.344  15
   0  23   6 11.7165 123.594   9
   0 -23   6-68.4131 132.111  15
   0  23   7 585.250 181.759   9
   0 -23  -7 790.319 228.720  15
   0  23  -7 876.234 219.030  10
   0 -23  -8 39.7982 164.771  15
   0  24   0 1942.62 215.240  13
   0 -24   0 1397.70 218.994  15
   0  24   0 1750.98 210.988  10
   0  24  -1 9924.45 481.121  10
   0  24   1 9719.30 455.605  10
   0 -24   1 9565.01 496.443  15
   0  24  -1 10049.0 455.110  13
   0 -24  -1 9358.61 502.896  15
   0  24  -2 2031.55 226.927  13
   0  24  -2 2042.46 243.713  10
   0 -24   2 1907.38 254.536  15
   0  24   2 1514.32 194.464  10
   0  24   2 2078.62 276.641   9
   0 -24  -2 2322.64 275.470  15
   0  24   3 2778.32 314.171   9
   0 -24   3 2055.47 269.038  15
   0  24   3 2410.84 249.529  10
   0 -24  -3 2641.59 298.400  15
   0  24  -3 2351.32 277.468  10
   0  24  -3 2632.18 266.930  13
   0  24   4 1876.09 273.378   9
   0 -24   4 1442.50 235.532  15
   0  24  -4 1956.73 260.636  10
   0  24  -4 1629.36 237.321  13
   0 -24  -4 1805.67 266.400  15
   0  24   4 1386.87 199.823  10
   0 -24   5 83.2366 117.126  15
   0 -24  -5 230.160 178.734  15
   0  24   5 183.095 158.427   9
   0  24  -5 161.177 135.538  10
   0  24  -5 133.009 119.986  13
   0 -24  -6 341.630 199.467  15
   0  24  -6 50.6594 123.547  10
   0 -24   6 142.910 150.390  15
   0  24   6 71.2789 122.727   9
   0  24   7 201.390 148.470   9
   0  24  -7 435.699 179.913  10
   0 -24  -7 178.880 165.049  15
   0 -25   0 302.114 145.747  15
   0  25   0 338.360 138.717  10
   0  25  -1 98.1409 112.871  10
   0 -25   1 342.601 161.550  15
   0  25  -1 132.275 95.1899  13
   0 -25  -1 114.688 144.524  15
   0  25   1 162.631 115.500  10
   0  25   2 374.087 126.912  10
   0  25  -2 419.209 145.153  10
   0 -25  -2 575.715 186.572  15
   0  25  -2 552.372 147.236  13
   0 -25   2 368.066 153.060  15
   0  25   2 500.292 184.039   9
   0  25   3 2159.96 278.771   9
   0  25   3 1810.06 223.120  10
   0 -25   3 1504.86 234.411  15
   0  25  -3 1818.78 233.930  13
   0 -25  -3 1964.14 280.029  15
   0  25  -3 1493.90 223.842  10
   0 -25  -4 2018.35 284.628  15
   0  25  -4 1777.94 247.657  13
   0  25  -4 1792.81 256.733  10
   0 -25   4 2061.24 282.635  15
   0  25   4 1904.16 280.487   9
   0  25  -5 1387.72 239.439  13
   0 -25   5 1401.04 241.050  15
   0 -25  -5 1475.52 272.033  15
   0  25  -5 1087.54 219.965  10
   0  25   5 1446.95 261.901   9
   0  25   6 410.981 167.903   9
   0 -25   6 655.338 195.150  15
   0 -25  -6 967.064 233.389  15
   0  25  -6 807.328 213.697  10
   0 -25  -7 632.147 212.638  15
   0  25  -7 849.238 226.659  10
   0  25   7 535.394 185.342   9
   0  26   0 8000.36 435.940  10
   0 -26   0 8022.64 476.996  15
   0 -26   1 2654.82 297.183  15
   0 -26  -1 1747.23 248.229  15
   0  26   1 2326.03 252.644  10
   0  26  -1 2668.96 267.634  10
   0  26   2 990.476 222.862   9
   0  26  -2 799.941 176.876  10
   0 -26   2 655.481 191.159  15
   0 -26  -2 407.485 177.572  15
   0  26   2 537.423 139.877  10
   0 -26   3 26.1655 136.847  15
   0  26   3 408.454 191.068   9
   0  26  -3 360.373 151.637  13
   0 -26  -3 310.041 180.863  15
   0  26  -3 297.429 132.328  10
   0  26   4 59.8699 163.066   9
   0 -26   4-201.388 171.717  15
   0 -26  -4 303.202 194.891  15
   0  26  -4 32.9921 114.672  13
   0  26  -4 30.6418 132.372  10
   0 -26   5-154.979 142.514  15
   0  26  -5 175.941 129.753  13
   0  26  -5 190.843 137.151  10
   0 -26  -5 240.666 191.524  15
   0  26   5 307.296 185.939   9
   0  26  -6 628.408 194.302  13
   0  26  -6 455.754 181.668  10
   0 -26   6 313.188 166.693  15
   0 -26  -6 763.702 224.987  15
   0  26   6 440.897 182.124   9
   0  27   0 42.3004 91.4062  10
   0 -27   0 177.031 137.607  15
   0 -27  -1-23.3607 146.603  15
   0  27   1 440.085 199.854   9
   0  27   1 84.7544 91.7029  10
   0 -27   1 199.895 146.822  15
   0  27  -1 181.336 124.043  10
   0 -27  -2 3116.47 342.742  15
   0  27  -2 3402.27 328.189  10
   0 -27   2 3128.18 330.953  15
   0  27   2 3160.86 352.434   9
   0  27  -3 1042.05 216.977  10
   0 -27   3 1034.82 213.414  15
   0 -27  -3 1166.82 245.236  15
   0  27   3 1724.97 278.202   9
   0  27   4 4984.84 436.846   9
   0 -27   4 4649.35 418.934  15
   0 -27  -4 5305.83 434.709  15
   0  27  -4 4755.61 411.299  10
   0  27   5 1129.17 239.577   9
   0  27  -5 674.454 195.600  10
   0 -27   5 705.365 202.656  15
   0 -27  -5 1393.35 264.817  15
   0  27   6 1606.62 278.139   9
   0  27  -6 1316.86 268.139  10
   0 -27  -6 2018.77 299.305  15
   0  27  -6 1688.16 264.569  13
   0 -28   0 306.218 161.128  15
   0  28   0 166.527 106.959  10
   0  28  -1 83.8775 101.778  10
   0  28   1 134.256 169.251   9
   0 -28   1 164.592 147.728  15
   0 -28  -1-328.553 206.720  15
   0  28   2 5133.97 444.136   9
   0 -28   2 5662.33 441.755  15
   0 -28  -2 5469.16 435.185  15
   0  28  -2 5524.52 409.168  10
   0  28  -3 207.957 121.020  10
   0  28   3 552.036 204.823   9
   0 -28  -3 85.9266 145.842  15
   0 -28   3-254.779 162.833  15
   0 -28  -4 215.541 183.296  15
   0 -28   4-4.28131 125.453  15
   0  28  -4 287.667 163.499  10
   0  28   4 242.366 195.000   9
   0 -28  -5 686.767 219.734  15
   0  28   5 368.224 192.712   9
   0  28  -5 365.767 156.876  10
   0  29   0 416.224 217.873   9
   0 -29   0 442.342 164.787  15
   0 -29  -1 220.034 135.813  15
   0  29   1 11.3372 160.758   9
   0  29  -1-15.4598 100.836  10
   0 -29   1 67.4653 129.134  15
   0 -29  -2 2603.32 325.172  15
   0 -29   2 2818.17 337.870  15
   0  29   2 2990.97 359.169   9
   0  29  -2 2812.81 306.981  10
   0 -29  -3-71.3063 168.929  15
   0 -29   3 239.761 169.244  15
   0  29  -3 305.345 153.701  10
   0  29   3 398.578 205.768   9
   0  29  -4 2444.00 314.559  10
   0  29   4 2575.92 340.292   9
   0 -29  -4 2249.43 320.717  15
   0 -30   0 5476.55 447.837  15
   0  30   0 5974.06 491.073   9
   0 -30   1-167.175 158.485  15
   0  30   1 323.598 181.853   9
   0  30  -1 1.99247 139.417   9
   0 -30  -1 258.456 157.864  15
   0  30   2 1745.93 285.717   9
   0  30  -2 1383.25 229.543  10
   0 -30   2 1476.41 256.281  15
   0 -30  -2 1283.98 242.997  15
   0  30  -3 311.029 152.102  10
   0 -30  -3 9.44608 161.257  15
   0  30  -4 1271.42 247.286  10
   0  31   0 385.837 209.958   9
   0  31  -1 878.544 246.987   9
   0  31  -2 357.165 197.215   9
   1   0 -11-149.738 136.476  12
   1   0 -10 1506.63 235.113  12
   1   0  -9-57.6011 111.425  12
  -1   0   8 4909.78 293.095   5
   1   0  -8 4893.44 334.782   4
   1   0  -8 4872.24 337.004  12
  -1   0   7-32.6988 88.8394   5
   1   0  -7 90.7955 112.905   4
   1   0  -7-154.193 116.647  12
   1   0  -6 114640. 1319.04  12
  -1   0   6 114928. 1045.47   1
  -1   0   6 113054. 1091.70   2
  -1   0   6 117601. 1211.89   5
   1   0  -6 113894. 1258.76   4
  -1   0   6 112737. 1018.64   9
   1   0  -5 75.9318 70.8081   4
   1   0  -5-72.7080 80.4636  12
  -1   0   5-61.4361 51.4329   2
  -1   0   5-31.2709 52.4333   1
  -1   0   5 20.7726 50.4789   9
  -1   0   5-33.3395 54.5684   7
  -1   0   5-63.2879 66.9449   5
   1   0  -4 992.047 111.667  12
  -1   0   4 855.658 76.6222   1
  -1   0   4 945.893 93.2361   9
  -1   0   4 981.843 91.9462   7
   1   0  -4 1019.87 106.068   4
  -1   0   4 1134.34 107.484   5
  -1   0   3 12.1556 45.1086   5
  -1   0   3 0.47727 42.9715   7
   1   0  -3 10.6976 36.8290  12
  -1   0   3 3.23183 36.2705   9
   1   0  -3 34.3564 34.9938   4
  -1   0   3 19.1931 27.0821   1
   1   0  -2 18269.5 271.545  12
  -1   0   2 18743.0 316.375   5
   1   0  -2 18481.5 237.966  14
  -1   0   2 18958.6 309.374   7
  -1   0   2 18210.9 304.054   9
  -1   0   2 18818.3 178.710   1
  -1   0   1-2.00380 24.5137  14
   1   0  -1-8.23037 24.8228  14
  -1   0   1-37.5537 30.9510   7
  -1   0   1 31.1482 26.3531   5
  -1   0   1-0.28217 33.0865   9
   1   0   0 146387. 564.693   2
   1   0   0 145466. 665.993  14
  -1   0   0 145368. 661.659  14
   1   0   1-7.92239 26.7954  10
  -1   0  -1-19.0454 28.6039  12
   1   0   1 3.62009 31.8255  14
  -1   0  -1-15.1672 33.3298  14
  -1   0  -2 47233.8 464.788  14
   1   0   2 46929.7 450.087  14
  -1   0  -2 47185.0 544.797  12
  -1   0  -3 3.67258 30.8816  14
  -1   0  -3-43.1311 53.8475  12
   1   0   3 32.7910 33.8742  14
   1   0   4 44997.2 546.077  14
  -1   0  -4 44627.4 723.089  12
  -1   0  -4 45735.3 556.864  14
   1   0   4 45038.9 706.829   2
  -1   0  -5-83.8788 79.7245  12
   1   0   5 6.76506 34.5706   5
   1   0   5-75.3631 66.7571   2
  -1   0  -5-0.15200 34.5458  14
  -1   0  -6 14770.1 528.680  12
  -1   0  -7-6.37190 100.156  12
  -1   0  -8 931.092 210.502  12
  -1   0  -9-26.9552 116.377  12
  -1   0 -10 5337.60 420.681  12
  -1   0 -11 74.6895 121.562  12
   1   1 -12 2023.60 289.205  12
   1  -1 -11 273.668 136.618  12
   1   1 -11 218.928 139.354  12
   1   1 -10 1190.60 212.454  12
   1  -1 -10 1066.14 199.809  12
   1   1  -9-18.4158 100.267  12
   1  -1  -9 37.1491 105.412  12
  -1  -1   8 2174.81 202.720   5
   1  -1  -8 2185.81 233.450  12
  -1   1   8 2072.98 202.689   5
   1   1  -8 2466.33 242.683  12
   1   1  -8 2566.07 252.501   4
   1  -1  -8 2750.38 264.200   4
   1  -1  -7 1854.04 196.289   4
   1   1  -7 1845.48 198.487  12
   1  -1  -7 1672.55 191.225  12
  -1  -1   7 1586.07 161.541   5
  -1  -1   7 1527.53 149.502   2
  -1   1   7 1568.97 165.272   5
   1   1  -7 1980.91 207.543   4
   1  -1  -6 23118.5 430.833  14
   1  -1  -6 22644.7 599.350  12
  -1   1   6 22986.9 548.443   5
  -1   1   6 21402.7 458.298   9
  -1   1   6 22405.2 484.280   2
  -1  -1   6 22575.9 451.893   9
  -1  -1   6 23054.1 435.724   7
  -1   1   6 23292.0 476.447   1
   1   1  -6 23186.2 590.969  12
   1   1  -6 23435.1 581.937   4
   1  -1  -6 23502.5 579.775   4
  -1  -1   6 23340.3 542.308   5
  -1  -1   6 22808.1 462.441   1
  -1  -1   6 22269.1 494.048   2
  -1   1   5 1047.67 116.143   5
  -1  -1   5 1051.02 119.378   5
  -1  -1   5 1030.60 97.4710   7
   1  -1  -5 1229.02 137.242   4
   1   1  -5 1184.11 126.664  12
  -1  -1   5 979.862 97.1735   9
  -1   1   5 1090.83 108.735   9
   1   1  -5 1049.24 127.613   4
   1  -1  -5 877.539 119.979  12
  -1   1   5 927.749 93.7290   2
  -1   1   5 978.427 93.4786   1
  -1  -1   5 972.578 92.1722   1
  -1  -1   4 61660.3 652.775   7
  -1   1   4 60764.4 599.915   2
   1  -1  -4 59743.5 714.902   4
   1   1  -4 62109.8 748.441  12
  -1   1   4 62051.6 651.645   7
  -1  -1   4 61512.6 584.365   1
  -1  -1   4 59876.9 651.223   9
  -1  -1   4 61718.5 729.444   5
   1   1  -4 59557.0 722.950   4
  -1   1   4 59819.9 666.979   9
   1  -1  -4 60044.3 765.426  12
  -1  -1   3 2488.41 135.189   5
   1   1  -3 2534.43 89.6484  14
   1  -1  -3 2503.83 126.916   4
  -1   1   3 2707.46 134.697   9
   1   1  -3 2542.09 131.173  12
   1  -1  -3 2610.79 140.153  12
  -1  -1   3 2431.03 127.407   9
  -1  -1   3 2725.11 102.416   1
  -1  -1   3 2574.32 128.657   7
  -1   1   3 2431.68 98.2784   2
  -1   1   3 2648.38 130.472   7
   1  -1  -2 277952. 1098.51  12
  -1   1   2 274818. 1200.95   9
   1   1  -2 279620. 794.939   1
  -1   1   2 276233. 1175.37   7
   1   1  -2 274232. 856.464  14
  -1  -1   2 274911. 1172.38   7
  -1   1   2 275655. 696.927   2
  -1  -1   2 274762. 1212.59   5
   1   1  -2 281557. 1033.66  12
  -1  -1   2 276390. 1173.53   9
  -1   1   1 69114.3 523.435   7
  -1  -1   1 69117.9 530.738   9
  -1  -1   1 69866.0 497.380   5
  -1  -1   1 71574.5 430.187  14
   1   1  -1 69765.3 430.702  14
  -1   1   1 70932.3 539.373   9
   1  -1  -1 69324.6 467.028  14
   1   1   0 90606.9 462.149   2
   1   1   0 91415.4 533.380  14
  -1  -1   0 93085.5 473.230   2
  -1   1   0 90438.0 529.064  14
  -1  -1   0 92527.0 532.611  14
   1  -1   0 90693.1 446.151   1
   1  -1   0 90853.5 533.834  14
   1   1   1 328710. 1189.72   2
   1  -1   1 334353. 1050.29  16
   1  -1   1 330489. 1075.71  14
  -1  -1  -1 330291. 1137.29  14
  -1   1  -1 334116. 1092.14  12
   1   1   1 333952. 1133.00  10
   1   1   1 331668. 1126.45  14
  -1   1  -1 329800. 1070.21  14
  -1  -1  -1 333794. 1106.93  12
   1   1   2 341.324 50.6374  14
   1   1   2 303.962 57.7341   2
  -1   1  -2 324.379 46.8155  14
  -1   1  -2 271.845 54.7073  12
  -1  -1  -2 374.629 54.0700  14
   1  -1   2 348.186 48.1366  14
  -1  -1  -2 319.972 59.3891  12
   1   1   3 9032.39 233.885  14
  -1   1  -3 9381.15 222.466  14
   1   1   3 9227.01 287.175   2
  -1  -1  -3 9045.59 236.141  14
  -1  -1  -3 8901.71 286.497  12
   1  -1   3 8526.95 205.987  14
  -1   1  -3 8956.09 285.590  12
   1   1   4 929.521 114.069   2
  -1  -1  -4 913.055 92.0717  14
  -1   1  -4 1033.88 86.8597  14
   1   1   4 1133.44 99.8865  14
   1  -1   4 1026.42 88.8047  14
   1  -1   4 867.142 66.9826   5
  -1  -1  -4 837.631 117.194  12
  -1   1  -4 829.230 112.061  12
   1  -1   5 764.134 103.930   1
  -1   1  -5 878.064 123.059  12
  -1  -1  -5 950.182 136.339  12
   1   1   5 948.815 122.847   2
  -1  -1  -5 1022.99 97.9264  14
   1  -1   5 1040.57 84.2712   5
  -1   1  -5 1063.07 92.2307  14
  -1  -1  -6 31371.9 557.885  14
  -1   1  -6 32729.7 751.909  12
  -1  -1  -6 32775.4 765.799  12
  -1  -1  -7 2318.91 235.606  12
  -1   1  -7 1919.63 212.621  12
  -1   1  -8 10337.0 503.620  12
  -1  -1  -8 10515.4 514.137  12
  -1  -1  -9 145.133 120.051  12
  -1   1  -9 66.0342 109.025  12
  -1  -1 -10 433.731 178.186  12
  -1   1 -10 541.250 193.435  12
  -1   1 -11 136.873 127.108  12
  -1  -1 -11 320.088 148.560  12
   1  -2 -11 12.6240 126.405  12
   1   2 -11 21.8272 124.097  12
   1  -2 -10 1885.06 258.285  12
   1   2 -10 1597.34 238.394  12
   1  -2  -9 714.329 164.125  12
   1   2  -9 827.298 164.090  12
  -1   2   9 661.966 135.911   5
   1   2  -9 762.404 178.049   4
   1   2  -8 10233.9 466.124   4
  -1   2   8 10547.6 432.454   5
  -1  -2   8 11155.3 419.847   5
   1  -2  -8 9426.24 472.323  12
   1   2  -8 10607.3 479.173  12
  -1  -2   7 16866.6 476.914   2
  -1  -2   7 17685.8 501.767   5
   1   2  -7 17738.7 562.980  12
   1  -2  -7 17939.2 551.747   4
   1   2  -7 17425.8 555.818   4
   1  -2  -7 17283.1 583.158  12
  -1   2   7 18821.6 541.806   5
  -1  -2   6 35284.9 539.203   7
  -1   2   6 34963.9 598.115   2
  -1   2   6 36747.7 697.449   5
   1  -2  -6 35266.7 708.992   4
   1  -2  -6 35072.6 754.948  12
   1   2  -6 35190.3 719.187   4
   1  -2  -6 35628.8 566.289  14
  -1   2   6 35519.6 604.650   9
   1   2  -6 35601.5 723.525  12
  -1  -2   6 36218.2 661.481   5
  -1  -2   6 35259.0 576.189   1
  -1   2   5 39528.0 599.208   9
   1  -2  -5 39789.4 667.448   4
   1   2  -5 40764.0 687.619   4
   1   2  -5 40516.7 685.865  12
  -1   2   5 40301.6 568.038   2
  -1  -2   5 40912.9 557.364   1
  -1  -2   5 40359.2 568.741   9
   1   2  -5 40907.4 402.471  14
   1  -2  -5 39067.2 710.325  12
  -1  -2   5 41354.6 651.606   5
  -1  -2   5 38943.0 552.843   7
  -1  -2   4 630.462 86.4980   5
   1   2  -4 800.156 51.8778  14
  -1   2   4 610.598 80.4838   9
  -1  -2   4 668.395 67.9217   1
   1   2  -4 809.982 104.721   4
  -1  -2   4 621.335 72.8367   9
   1  -2  -4 709.688 94.8956  12
   1  -2  -4 822.998 95.5731   4
  -1   2   4 568.367 61.8672   2
   1   2  -4 583.849 84.2796  12
  -1  -2   4 663.921 78.4909   7
  -1  -2   3 12783.9 297.908   5
   1  -2  -3 12689.0 301.577  12
   1  -2  -3 12142.7 273.332   4
  -1  -2   3 12004.7 274.735   9
   1   2  -3 12574.8 284.029  12
  -1   2   3 12357.8 276.162   7
  -1  -2   3 12046.9 272.476   7
  -1   2   3 11705.0 282.947   9
   1   2  -3 12488.0 177.707  14
  -1   2   3 12699.5 220.776   2
  -1  -2   2 1217.07 89.0565   9
  -1  -2   2 1542.49 59.9072  14
   1   2  -2 1501.99 77.7973  12
   1   2  -2 1507.13 66.1213   1
   1  -2  -2 1606.98 83.9969   4
   1  -2  -2 1487.23 60.4574   2
  -1  -2   2 1371.84 95.1680   5
  -1   2   2 1437.30 95.4030   9
   1   2  -2 1510.94 61.7958  14
  -1   2   2 1456.20 96.6202   7
  -1   2   1 267434. 1066.98   9
   1   2  -1 262325. 833.339  14
  -1   2   1 264428. 1038.13   7
   1  -2  -1 261848. 955.024  14
   1   2  -1 269784. 930.210  10
  -1   2   1 267743. 969.829   8
  -1  -2   0 115961. 569.813   2
  -1   2   0 113194. 615.211  14
  -1  -2   0 116533. 622.711  14
  -1   2   0 113258. 531.668   1
   1  -2   0 113639. 614.842  14
   1   2   0 114710. 620.487  14
   1   2   0 113543. 555.580   2
   1  -2   0 114849. 514.500   1
   1   2   1 316340. 1144.57  14
  -1  -2  -1 322352. 1200.72   2
  -1  -2  -1 317348. 1113.55  12
  -1   2  -1 317836. 1084.35  12
   1   2   1 313981. 1193.98   2
  -1   2  -1 315732. 1050.80  14
   1   2   1 319883. 1156.14  10
   1  -2   1 314972. 1165.49   1
   1  -2   1 317907. 1024.13  16
  -1  -2  -1 315815. 1151.86  14
   1  -2   1 314112. 1043.41  14
  -1  -2  -2 82453.4 732.870  12
   1  -2   2 84296.2 725.145   1
   1   2   2 82643.2 730.297   2
   1   2   2 83847.4 727.988  10
  -1   2  -2 83533.6 713.367  12
   1   2   2 83922.6 656.855  14
  -1  -2  -2 83633.1 660.295  14
   1  -2   2 83030.2 571.936  14
  -1   2  -2 83516.5 576.258  14
   1   2   3 607.525 80.4875   2
  -1   2  -3 579.637 60.1766  14
  -1   2  -3 582.429 89.1041  12
  -1  -2  -3 529.197 81.7064  12
   1  -2   3 705.535 89.0204   1
   1   2   3 636.548 75.4106  14
   1  -2   3 612.334 59.4019  14
  -1  -2  -3 585.414 69.4040  14
   1   2   4 38340.3 637.966   2
  -1  -2  -4 35421.2 524.515  14
   1   2   4 35013.3 333.172   9
   1  -2   4 37350.9 387.368   5
   1  -2   4 35905.0 440.085  14
  -1   2  -4 35872.5 638.276  12
  -1   2  -4 35772.6 454.201  14
   1  -2   4 37115.5 619.946   1
   1   2   4 36608.7 539.490  14
  -1  -2  -4 36165.9 654.873  12
   1  -2   5 1445.90 139.016   1
  -1  -2  -5 1545.92 170.702  12
  -1   2  -5 1654.96 166.582  12
   1  -2   5 1634.13 100.350   5
  -1   2  -5 1542.22 106.038  14
   1  -2   5 1508.25 104.581  14
  -1  -2  -5 1436.17 119.039  14
   1   2   5 1548.60 148.004   2
  -1  -2  -6 3139.71 257.099  12
  -1   2  -6 2960.31 242.040  12
  -1  -2  -6 3009.58 183.124  14
  -1  -2  -7 2444.91 248.881  12
  -1   2  -7 2549.29 246.223  12
  -1   2  -8 2435.13 258.604  12
  -1  -2  -8 2713.51 286.953  12
  -1   2  -9 339.874 146.105  12
  -1  -2  -9 200.684 135.291  12
  -1   2 -10 2768.70 317.893  12
  -1  -2 -10 3528.27 356.295  12
  -1  -2 -11 355.379 158.002  12
  -1   2 -11 328.307 155.777  12
   1  -3 -11 4371.10 398.250  12
   1   3 -11 4034.47 369.455  12
   1  -3 -10 695.715 173.143  12
   1   3 -10 672.243 167.095  12
   1   3  -9 752.706 184.491   4
   1   3  -9 577.706 163.089  12
  -1   3   9 704.823 154.766   5
   1  -3  -9 540.722 156.320  12
  -1   3   8 245.144 105.113   5
   1  -3  -8 122.235 123.377  12
   1   3  -8 126.496 100.086  12
   1   3  -8 145.944 126.452   4
   1   3  -7 9166.49 406.496  12
   1   3  -7 9360.74 413.153   4
   1  -3  -7 8377.24 421.606  12
   1  -3  -7 8903.67 398.352   4
  -1  -3   7 9153.85 360.636   5
  -1   3   7 9806.66 406.422   5
  -1   3   6 487.407 78.4008   2
  -1  -3   6 870.667 98.0717   1
   1  -3  -6 1121.71 154.709  12
   1   3  -6 1635.38 183.094   4
  -1   3   6 1042.94 118.818   9
  -1  -3   6 642.315 99.7977   5
   1   3  -6 837.765 123.835  12
   1  -3  -6 1295.41 155.603   4
   1  -3  -6 1073.92 109.668  14
  -1  -3   6 766.548 88.8140   7
   1   3  -5 72899.9 447.540  14
  -1  -3   5 72543.3 764.028   7
   1   3  -5 71787.8 445.187  14
   1  -3  -5 73605.0 986.670  12
  -1  -3   5 74512.6 871.748   5
   1   3  -5 75642.9 928.927  12
  -1   3   5 71466.7 827.857   9
  -1  -3   5 76011.0 764.777   1
   1   3  -5 73380.7 916.047   4
  -1   3   5 74129.3 768.147   2
   1  -3  -5 75912.4 911.265   4
   1  -3  -4 33452.1 532.053   4
  -1  -3   4 32378.9 485.386   7
   1  -3  -4 32379.6 581.190  12
  -1   3   4 32465.3 521.010   9
   1   3  -4 32797.1 271.159  14
  -1   3   4 32786.5 443.090   2
  -1  -3   4 33565.0 534.368   5
   1   3  -4 33363.2 545.193  12
   1   3  -4 33914.9 556.141   4
   1  -3  -3 16261.3 318.553   4
   1  -3  -3 16169.1 270.549   2
   1   3  -3 16503.5 180.218  14
  -1  -3   3 16190.9 332.407   5
   1   3  -3 16760.5 288.673   1
   1   3  -3 16842.1 325.609  12
  -1   3   3 16205.5 254.745   2
   1  -3  -3 17219.1 364.966  12
  -1   3   3 16065.9 336.796   9
  -1  -3   3 16442.0 324.713   7
   1   3  -2 132632. 534.089  14
   1  -3  -2 131249. 598.998   2
   1  -3  -2 130609. 703.371   4
  -1   3   2 131380. 874.185   9
  -1  -3   2 134218. 668.621   3
  -1  -3   2 134070. 519.202  14
   1   3  -2 131709. 710.271  12
  -1   3   1 238727. 940.023   8
   1  -3  -1 235581. 983.465  15
  -1  -3   1 238714. 937.786  15
   1   3  -1 236890. 974.173  10
  -1  -3   1 237037. 809.768  14
   1   3  -1 235579. 811.192  14
  -1   3   1 236299. 1056.41   9
  -1   3   0 27997.1 322.293   9
  -1   3   0 28408.9 297.768  12
   1   3   0 28482.6 318.623  10
  -1   3   0 26706.8 321.996  13
   1   3   0 27601.5 317.663  14
  -1  -3   0 28577.5 309.468   2
  -1   3   0 27140.3 277.126   1
  -1  -3   0 29035.6 323.853  14
   1  -3   0 28197.2 321.197  14
  -1   3  -1 82.0291 32.6271  14
  -1   3  -1 67.8637 33.6789  12
   1   3   1 72.1178 36.2068   2
  -1  -3  -1 120.729 44.6025  14
  -1   3  -1 66.1385 44.7636   1
  -1  -3  -1 103.950 44.8845   2
   1   3   1 84.9973 38.2775  14
   1   3   1 49.7666 35.8415  10
   1  -3   1 20.2608 34.9401   1
   1  -3   1 66.7358 29.8843  14
   1  -3   1 148.361 36.2520  15
  -1  -3  -2 6745.76 199.379  14
  -1  -3  -2 5969.33 207.593   2
   1  -3   2 6539.87 205.405   1
   1   3   2 6778.59 215.258   2
  -1  -3  -2 6809.45 215.062  12
   1  -3   2 6344.22 159.182  14
   1  -3   2 6624.71 157.766  16
  -1   3  -2 6479.85 202.285  12
   1   3   2 6858.44 204.038  14
  -1   3  -2 6433.80 161.937  14
   1  -3   2 6469.37 190.657  15
   1   3   2 6726.98 215.197  10
   1   3   3 56727.3 639.312  14
   1   3   3 57341.4 704.107   2
   1  -3   3 58155.6 690.751   1
  -1  -3  -3 56385.1 733.485  12
  -1  -3  -3 55963.1 625.680  14
   1  -3   3 54836.4 485.487  14
   1   3   3 55730.5 710.338  10
  -1   3  -3 55312.9 698.574  12
  -1   3  -3 54705.0 495.454  14
  -1  -3  -4 3728.18 220.571  12
   1   3   4 3874.65 131.383   9
  -1   3  -4 3870.62 214.940  12
   1  -3   4 3900.04 139.940  14
  -1  -3  -4 4001.39 186.611  14
   1  -3   4 4044.31 209.839   1
  -1   3  -4 3881.09 144.877  14
   1   3   4 4129.86 215.371   2
  -1   3  -5 23952.8 581.660  12
   1  -3   5 23392.3 373.779  14
  -1  -3  -5 23992.8 479.071  14
   1  -3   5 24088.4 544.257   1
   1   3   5 24295.0 566.122   2
  -1   3  -5 23427.5 375.479  14
  -1  -3  -5 23728.6 597.927  12
  -1  -3  -6 5292.40 321.584  12
  -1  -3  -6 5405.56 247.601  14
  -1   3  -6 5328.10 305.071  12
  -1  -3  -7 282.646 124.008  12
  -1   3  -7 446.424 136.596  12
  -1  -3  -8 1378.57 210.072  12
  -1   3  -8 1488.23 206.902  12
  -1  -3  -9 1779.52 261.087  12
  -1   3  -9 1531.91 235.435  12
  -1  -3 -10 92.2011 140.073  12
  -1   3 -10-48.1665 120.828  12
  -1  -3 -11 895.908 215.924  12
  -1   3 -11 633.851 182.047  12
   1   4 -11 230.249 154.172  12
   1  -4 -11 285.461 173.426  12
   1  -4 -10 1131.65 220.620  12
   1   4 -10 863.658 185.232  12
   1   4  -9 7513.97 430.109  12
   1  -4  -9 8447.31 489.124  12
  -1   4   9 7616.62 409.562   5
   1   4  -9 7427.60 436.773   4
  -1   4   8 1669.85 191.369   5
   1   4  -8 1655.41 198.858  12
   1   4  -8 1841.24 217.348   4
   1  -4  -8 1592.79 214.898  12
   1  -4  -7 8822.91 433.600  12
   1   4  -7 9520.41 410.778  12
   1   4  -7 9306.42 414.302   4
  -1   4   6 530.800 91.0607   9
   1   4  -6 330.444 75.8555  12
  -1   4   6 557.084 84.1430   2
   1   4  -6 644.102 132.195   4
   1  -4  -6 648.152 123.723   4
   1  -4  -6 247.598 95.0579  12
   1   4  -5 22491.2 507.576  12
  -1  -4   5 21620.6 426.570   7
   1  -4  -5 22616.4 499.853   4
   1  -4  -5 22270.1 554.626  12
  -1   4   5 22651.1 479.082   9
  -1   4   5 21215.5 413.869   2
   1   4  -5 22739.5 526.760   4
   1   4  -4 8464.03 284.458   4
   1  -4  -4 8081.37 297.485  12
   1   4  -4 7880.83 265.646  12
   1  -4  -4 8059.17 264.625   4
  -1   4   4 7742.50 263.060   9
  -1  -4   4 7633.38 242.031   7
  -1   4   4 8061.46 223.115   2
   1  -4  -3 131256. 801.614   2
   1   4  -3 130883. 831.407   1
   1   4  -3 134642. 919.553  12
   1   4  -3 130157. 435.555  14
   1  -4  -3 130789. 895.283   4
  -1   4   3 134115. 999.556   9
   1  -4  -2 49728.0 428.951   4
   1   4  -2 50156.9 452.538  12
  -1  -4   2 51144.9 329.955  14
  -1   4   2 50261.0 562.352   9
   1  -4  -2 49668.1 568.583  15
   1  -4  -2 49911.6 405.389   2
  -1  -4   2 51822.1 466.023   3
   1   4  -2 50036.9 327.075  14
   1  -4  -1 1324.57 90.8939  15
   1   4  -1 1355.08 68.2973  14
  -1  -4   1 1346.32 80.5718  15
  -1   4   1 1382.63 79.1551   8
  -1   4   1 1356.77 85.0749  13
  -1   4   1 1354.54 69.3941   3
  -1   4   1 1400.98 95.3562   9
   1   4  -1 1490.72 84.8649   3
  -1  -4   1 1255.41 67.5038  14
   1   4  -1 1317.90 84.8215  10
   1   4   0 16028.9 264.721  10
  -1   4   0 15541.7 270.262  13
  -1  -4   0 15691.3 252.930  14
   1   4   0 14987.6 250.023  14
   1  -4   0 14938.4 245.156  14
   1  -4   0 15238.8 253.142  15
  -1   4   0 15494.5 258.885   9
   1  -4   1 8648.59 184.571  14
  -1  -4  -1 9115.17 223.610   2
  -1   4  -1 8798.27 184.833  14
   1  -4   1 8931.22 196.881  15
  -1   4  -1 9002.96 174.818   9
  -1  -4  -1 8567.88 212.547  14
  -1  -4  -1 8990.65 206.339   6
  -1   4  -1 8674.02 202.920  12
   1   4   1 8791.90 214.658  10
   1   4   1 8683.66 214.942   2
   1   4   1 8740.45 218.027  14
  -1   4  -1 8941.62 210.520   1
   1  -4   2 58372.6 615.052   1
   1  -4   2 55952.5 572.917  15
  -1  -4  -2 57119.9 636.512  12
   1   4   2 57113.8 617.392  14
  -1   4  -2 57277.6 607.250  12
  -1  -4  -2 55517.2 632.288   2
   1  -4   2 57546.9 464.224  16
   1  -4   2 56591.7 470.352  14
   1   4   2 58114.4 636.113  10
  -1  -4  -2 55534.3 597.013  14
  -1   4  -2 58009.0 643.825   1
  -1   4  -2 55477.6 470.363  14
  -1  -4  -2 57671.1 511.057  15
   1   4   2 57282.3 625.972   2
  -1   4  -3 16670.2 268.249  14
   1  -4   3 16984.4 268.890  14
  -1   4  -3 17211.5 389.316  12
  -1  -4  -3 17776.0 418.706  12
  -1  -4  -3 17429.2 364.857  14
   1   4   3 17481.0 405.848  10
   1  -4   3 17578.4 384.503   1
   1   4   3 18006.0 400.081   2
  -1  -4  -3 17097.7 400.331   2
   1   4   3 17356.4 376.248  14
  -1  -4  -4 14974.2 435.850  12
   1  -4   4 14241.3 255.271  14
   1   4   4 14560.7 401.367   2
  -1  -4  -4 14507.0 362.285  14
  -1   4  -4 14057.7 262.025  14
   1  -4   4 15166.2 395.713   1
   1   4   4 14370.3 268.306   9
  -1   4  -4 14754.2 408.911  12
  -1   4  -5 9323.77 368.014  12
   1  -4   5 9601.07 343.746   1
  -1   4  -5 9427.87 227.074  14
  -1  -4  -5 9279.01 389.201  12
   1  -4   5 9369.81 226.115  14
   1   4   5 10245.4 371.685   2
  -1  -4  -5 9894.53 321.307  14
  -1   4  -6 2718.19 222.182  12
  -1  -4  -6 3005.40 248.194  12
  -1  -4  -6 2457.50 175.877  14
  -1   4  -7 696.821 149.190  12
  -1  -4  -7 787.747 164.876  12
  -1   4  -8 481.558 142.561  12
  -1  -4  -8 359.291 131.849  12
  -1   4  -9 7632.96 456.663  12
  -1  -4  -9 7920.67 498.006  12
  -1   4 -10 802.521 187.160  12
  -1  -4 -10 475.311 171.177  12
  -1  -4 -11 1222.70 249.671  12
  -1   4 -11 1102.68 225.389  12
   1   5 -11 1992.24 265.463  12
   1  -5 -11 1779.86 268.907  12
   1   5 -10-50.9776 117.486  12
   1  -5 -10-4.01425 106.794  12
   1   5  -9 5831.76 393.655   4
   1  -5  -9 6380.16 436.572  12
  -1   5   9 5767.73 364.678   5
   1   5  -9 5830.21 383.414  12
  -1   5   8 39.3649 82.9785   5
   1  -5  -8 82.7051 95.6149  12
   1   5  -8 113.788 111.583   4
   1   5  -8 59.0724 86.9526  12
   1  -5  -7 2199.67 228.697  12
   1   5  -7 2752.91 252.067   4
   1   5  -7 2274.04 211.266  12
   1  -5  -6 579.693 124.690  12
  -1   5   6 624.601 101.701   9
   1   5  -6 638.582 126.803   4
  -1   5   6 552.642 83.6849   2
   1   5  -6 530.083 110.046  12
  -1  -5   5 46618.9 635.062   7
  -1   5   5 46940.3 706.578   9
  -1   5   5 49177.0 635.970   2
   1   5  -5 47882.1 738.046  12
   1   5  -5 51694.5 788.158   4
   1  -5  -5 47478.3 725.095   4
   1  -5  -5 48080.6 829.905  12
  -1   5   4 3510.39 184.758   9
   1  -5  -4 3446.16 160.889   2
   1   5  -4 3589.70 170.616   1
   1  -5  -4 3436.54 204.092  12
   1   5  -4 3306.51 177.034  12
   1  -5  -4 3525.95 177.848   4
   1  -5  -3 135076. 900.641   4
   1  -5  -3 137028. 860.769   2
   1   5  -3 131939. 875.138   1
  -1   5   3 136874. 1050.85   9
   1   5  -3 139110. 947.959  12
  -1  -5   2 3901.15 143.058   3
  -1   5   2 3964.44 124.223  10
  -1  -5   2 4024.02 100.420  14
  -1   5   2 4202.78 175.813   9
   1   5  -2 4052.65 138.064  12
   1  -5  -2 3928.84 121.594   4
  -1  -5   2 4015.63 170.389  15
   1   5  -2 4034.43 99.2529  14
   1  -5  -2 3753.21 172.083  15
  -1   5   1 110969. 795.977   9
  -1   5   1 108067. 652.417   3
   1   5  -1 110291. 796.448  10
   1   5  -1 109758. 729.052   3
  -1  -5   1 109967. 618.551  14
   1  -5  -1 111230. 760.824  15
  -1  -5   1 111300. 724.478  15
   1   5  -1 110923. 623.577  14
  -1   5   1 111326. 783.097  13
  -1   5   1 111799. 689.578   8
   1  -5   0 1553.98 100.867  15
  -1  -5   0 1754.15 85.4987  15
   1  -5   0 1667.75 89.4120   3
   1   5   0 1698.21 98.3383  10
  -1   5   0 1790.58 105.618  13
  -1  -5   0 1583.52 91.1248  14
  -1   5   0 1952.22 104.718   9
   1   5   0 1598.06 94.5733  14
   1  -5   1 45088.4 435.164  14
  -1   5  -1 47306.0 434.279   9
  -1  -5  -1 45342.7 481.436   6
   1   5   1 44727.3 527.289  14
   1  -5   1 46326.3 486.429  15
  -1  -5  -1 47133.3 523.217  14
   1   5   1 46392.9 509.239  10
  -1   5  -1 45908.9 494.580   1
  -1  -5  -1 46631.5 419.470  15
  -1  -5  -1 46544.2 524.930   2
  -1   5  -1 46220.5 500.014  12
  -1  -5  -2 8765.41 211.945  15
  -1  -5  -2 8195.22 252.302   2
  -1   5  -2 8555.14 188.251  14
  -1   5  -2 8579.57 210.278   4
  -1  -5  -2 8403.85 246.010  14
   1   5   2 8397.33 248.515   2
   1  -5   2 8620.52 247.727   1
  -1   5  -2 8791.11 171.826   9
  -1   5  -2 8684.26 255.929   1
   1  -5   2 7983.18 230.713  15
   1  -5   2 8519.55 188.096  14
   1   5   2 8465.34 252.175  14
   1   5   2 8634.32 255.181  10
  -1   5  -2 8645.09 245.895  12
  -1   5  -3 323.847 70.6894   4
  -1   5  -3 158.593 57.4855  12
   1  -5   3 218.190 60.0950  15
  -1   5  -3 204.429 36.6817  14
   1  -5   3 189.686 55.7929   1
  -1  -5  -3 126.660 51.6615  15
  -1  -5  -3 272.405 61.3132  14
  -1  -5  -3 205.056 65.0236  12
   1   5   3 181.860 61.8612  10
  -1  -5  -3 226.107 65.7961   2
   1   5   3 223.563 57.8511   2
   1  -5   3 195.526 36.8174  16
   1  -5   3 169.999 34.8182  14
   1  -5   4 15953.7 408.969   1
  -1   5  -4 16138.0 398.447   4
  -1  -5  -4 15659.3 391.388  14
   1   5   4 15608.9 417.424   2
  -1   5  -4 15490.8 265.425  14
  -1  -5  -4 15577.9 451.004  12
   1   5   4 15993.9 308.653   9
   1   5   4 15992.6 443.931  10
  -1   5  -4 15583.7 423.981  12
   1  -5   4 15134.9 254.857  14
   1   5   5 13956.6 432.759   2
  -1  -5  -5 14883.7 489.206  12
   1  -5   5 14129.0 259.781  14
  -1   5  -5 14022.5 451.937  12
  -1  -5  -5 13829.8 391.893  14
  -1   5  -5 14185.9 263.715  14
  -1  -5  -6 26.3330 46.2246  14
  -1   5  -6-72.8744 90.1936  12
  -1  -5  -6-105.422 107.646  12
  -1  -5  -7 257.989 125.837  12
  -1   5  -7 165.237 100.042  12
  -1  -5  -8 34.2695 116.460  12
  -1   5  -8 261.888 116.766  12
  -1   5  -9 662.980 178.054  12
  -1  -5  -9 321.914 161.614  12
  -1  -5 -10 142.389 117.979  12
  -1   5 -10 156.104 121.908  12
  -1  -5 -11 172.283 158.732  12
  -1   5 -11 385.076 164.124  12
   1   6 -11 178.816 132.959  12
   1  -6 -11 138.544 140.600  12
   1   6 -10 260.381 120.212  12
   1   6 -10 434.264 169.931   4
   1  -6 -10 417.551 152.331  12
   1   6  -9 4137.21 321.353  12
   1  -6  -9 3973.91 356.054  12
  -1   6   9 4328.64 325.897   5
   1   6  -9 4023.09 335.024   4
   1   6  -8 714.651 158.067   4
   1  -6  -8 456.711 143.520  12
   1   6  -8 524.694 136.932  12
   1   6  -7 19099.8 598.321   4
   1  -6  -7 18505.3 630.692  12
   1   6  -7 17922.5 560.163  12
   1  -6  -6 27883.7 707.663  12
   1   6  -6 29031.6 660.917   4
  -1   6   6 27337.5 538.586   2
   1   6  -6 27292.6 620.498  12
  -1   6   6 27452.1 589.911   9
   1   6  -5 27324.2 585.732   4
   1  -6  -5 27516.8 638.912  12
   1   6  -5 26538.7 557.996  12
  -1  -6   5 26088.2 488.734   7
  -1   6   5 26303.7 544.971   9
   1   6  -4-17.6717 45.7416  12
  -1   6   4 17.1315 53.7213   9
   1   6  -4 28.2921 42.3624   1
   1  -6  -4 65.4987 40.7000   2
   1  -6  -3 44735.9 518.239   2
   1  -6  -3 46057.6 654.558  15
   1  -6  -3 43240.0 505.585   4
  -1  -6   3 45397.2 546.519   3
   1   6  -3 45037.2 560.642  12
  -1   6   3 43147.4 525.000  10
  -1   6   3 44269.2 620.491   9
   1   6  -3 42433.7 521.402   1
  -1   6   2 77630.1 763.689   9
  -1   6   2 77484.1 569.327  10
   1   6  -2 77066.1 478.741  14
  -1  -6   2 80681.0 691.067   3
   1  -6  -2 77882.8 759.118  15
   1   6  -2 78113.3 642.967  12
  -1  -6   2 79211.3 476.842  14
  -1  -6   2 78658.7 761.517  15
  -1   6   1 8227.75 202.327   3
  -1  -6   1 8369.07 182.776  14
  -1   6   1 8533.90 236.409   9
  -1   6   1 8275.00 197.416   8
  -1  -6   1 8111.09 211.006  15
   1   6  -1 8062.44 216.626   3
   1  -6  -1 8271.61 229.704  15
   1   6  -1 8221.65 235.397  10
  -1   6   1 8169.15 225.864  13
   1   6  -1 7615.34 185.971  14
  -1   6   0 307.449 63.7485   9
   1  -6   0 258.971 80.5182  15
  -1  -6   0 200.987 44.6683  14
  -1   6   0 192.090 33.2648  10
   1   6   0 133.361 47.1985  14
   1  -6   0 199.929 45.0954   3
  -1   6   0 270.157 61.1801  13
   1   6   0 156.161 44.3808  10
  -1  -6   0 111.366 47.2817  15
   1   6   1 4090.51 163.856  10
  -1  -6  -1 3980.12 166.318  14
   1   6   1 3914.75 166.952  14
  -1   6  -1 3940.27 155.313   1
  -1   6  -1 3967.78 160.993  12
   1  -6   1 3838.32 157.291  15
  -1  -6  -1 4062.19 156.067   6
  -1   6  -1 4293.00 148.980   9
  -1  -6  -1 3891.02 165.282   2
   1  -6   1 3758.44 135.137  14
  -1  -6  -1 3993.57 142.709  15
  -1  -6  -2 7454.91 240.648  14
   1   6   2 7529.23 246.157  10
  -1  -6  -2 7966.68 211.171  15
   1  -6   2 7673.57 184.081  14
  -1   6  -2 7714.66 200.608   4
  -1   6  -2 7349.81 238.343  12
  -1   6  -2 7398.30 239.918   1
   1  -6   2 7270.57 228.449  15
  -1  -6  -2 7412.39 247.884   2
   1  -6   3 12623.3 343.121  15
   1  -6   3 12465.3 231.915  14
   1   6   3 12960.1 349.649   2
  -1   6  -3 12661.1 342.136  12
  -1   6  -3 12390.6 353.814   1
  -1  -6  -3 12998.8 361.293   2
  -1  -6  -3 12568.1 336.124  14
  -1   6  -3 12792.7 232.384  14
  -1  -6  -3 12905.4 308.662  15
   1   6   3 12719.5 359.835  10
   1  -6   3 12821.7 229.132  16
  -1   6  -3 13061.7 315.365   4
   1  -6   3 13081.4 345.683   1
  -1  -6  -3 12586.2 367.602  12
   1   6   4 8067.06 308.121   2
  -1  -6  -4 8360.10 295.412  14
   1  -6   4 8000.55 296.558   1
  -1   6  -4 8398.65 290.294   4
  -1   6  -4 7705.44 304.748  12
  -1  -6  -4 7823.50 326.655  12
  -1  -6  -4 7849.60 313.980   2
  -1  -6  -4 7669.20 277.234  15
   1  -6   4 7961.22 182.234  14
   1   6   4 8090.41 324.859  10
  -1   6  -4 8060.78 185.732  14
  -1   6  -5 5264.23 280.936  12
  -1  -6  -5 6224.73 327.425  12
  -1  -6  -5 5618.50 261.070  14
   1   6   5 5488.57 210.000   9
  -1  -6  -6 8627.77 421.608  12
  -1   6  -6 9360.54 403.331  12
  -1   6  -7 1953.55 212.314  12
  -1  -6  -7 2252.13 246.311  12
  -1  -6  -8-41.5331 124.646  12
  -1   6  -8-78.4268 115.201  12
  -1  -6  -9 1408.53 236.347  12
  -1   6  -9 1823.16 238.739  12
  -1   6 -10 364.833 139.931  12
  -1  -6 -10 414.071 171.297  12
  -1  -6 -11 1439.23 251.822  12
  -1   6 -11 1424.14 242.901  12
   1  -7 -11 411.860 166.969  12
   1  -7 -11 359.152 183.359  15
   1   7 -11 596.505 159.737  12
   1   7 -10 2056.41 258.301  12
   1  -7 -10 2491.74 305.468  12
   1  -7 -10 1656.87 257.154  15
   1   7 -10 2339.76 292.940   4
   1  -7  -9 1852.46 256.736  12
   1   7  -9 1445.32 203.546  12
   1   7  -9 1490.79 228.374   4
  -1   7   9 1845.29 227.228   5
   1  -7  -8 1912.92 235.798  12
   1   7  -8 2048.91 232.888   4
   1   7  -8 1850.16 209.057  12
   1   7  -7 14.7079 74.5873  12
   1  -7  -7 83.0851 101.941  12
   1   7  -7-10.9193 103.225   4
   1   7  -6 179.609 99.2483  12
   1  -7  -6 212.959 135.038  12
  -1   7   6 365.904 106.183   9
   1   7  -6 512.433 143.937   4
   1   7  -5 7300.28 290.153   1
   1   7  -5 7608.18 321.263   4
   1   7  -5 7518.64 300.327  12
   1  -7  -5 6931.38 271.230   2
  -1   7   5 7430.09 300.909   9
   1  -7  -5 7017.72 336.865  12
   1  -7  -5 6903.88 326.388  15
   1  -7  -4 1945.15 131.776   2
   1  -7  -4 1624.55 151.454  15
  -1   7   4 1750.91 143.600   9
   1   7  -4 1954.43 142.542  12
   1   7  -4 1609.29 122.270   1
  -1  -7   3 19212.9 448.985  15
   1  -7  -3 19437.6 437.902  15
   1   7  -3 20052.0 384.859  12
  -1  -7   3 18228.9 178.225  14
   1  -7  -3 19166.3 357.172   2
  -1   7   3 19105.6 422.425   9
  -1  -7   3 19863.0 386.999   3
  -1   7   3 19414.8 357.446  10
  -1   7   2 81276.4 811.812   9
  -1   7   2 78151.7 605.426  10
   1  -7  -2 81078.8 800.171  15
  -1  -7   2 81704.8 747.343   3
   1   7  -2 81198.7 696.055  12
  -1  -7   2 80292.7 517.510  14
  -1  -7   2 81449.6 802.922  15
  -1   7   1 63050.4 474.936  10
  -1   7   1 61210.6 546.865   8
   1  -7  -1 62039.1 651.032  15
  -1   7   1 61503.1 662.494   9
   1   7  -1 59860.7 673.676  10
  -1  -7   1 63088.5 619.335  15
  -1   7   1 60287.1 594.837   3
  -1  -7   1 62560.7 536.890  14
   1   7  -1 62340.3 645.963   3
  -1   7   1 62376.1 651.505  13
   1   7   0 19796.5 368.591  10
  -1  -7   0 21064.1 339.224  15
  -1   7   0 21504.6 369.822   9
  -1  -7   0 21181.6 353.724  14
   1   7   0 20028.2 361.311  14
   1   7   0 20973.6 262.456  13
   1  -7   0 20065.7 383.286  15
  -1   7   0 20962.2 303.697  10
  -1   7   0 21228.9 384.621  13
   1  -7   0 20755.2 359.594   3
  -1  -7  -1 153226. 929.558  15
  -1   7  -1 155454. 663.422   4
  -1  -7  -1 151936. 949.462   6
  -1   7  -1 158288. 1050.98  12
   1   7   1 157872. 1035.08  10
  -1  -7  -1 159019. 1067.32   2
   1  -7   1 157739. 1040.24  15
  -1  -7  -1 159196. 1055.25  14
   1  -7   1 152699. 879.286  14
   1  -7   2 61.5298 51.6699  15
   1   7   2 31.3656 47.4157  10
   1  -7   2 46.4282 28.4121  14
  -1  -7  -2-54.0427 61.9290  15
  -1  -7  -2-1.49181 34.3083  14
  -1   7  -2 144.230 54.8545   1
  -1  -7  -2 31.9360 43.4660   2
  -1   7  -2 92.3391 37.8705   4
  -1   7  -2 91.2992 51.8823  12
  -1  -7  -3 345.402 73.1894  15
   1   7   3 442.754 86.8538  10
   1  -7   3 429.917 84.8895  15
   1  -7   3 349.308 43.4522  16
  -1   7  -3 495.908 76.7905   4
  -1  -7  -3 400.080 74.4112  14
   1  -7   3 426.474 49.8805  14
  -1   7  -3 479.490 81.4750  12
  -1  -7  -3 526.971 88.4896   2
  -1   7  -3 524.844 88.2872   1
   1   7   3 402.354 75.5855   2
   1  -7   4 5447.26 152.182  14
  -1   7  -4 5559.52 243.742   4
  -1  -7  -4 5370.12 268.028   2
   1   7   4 5722.29 276.262  10
  -1  -7  -4 5609.88 289.573  12
  -1  -7  -4 5236.99 246.343  14
  -1   7  -4 5498.29 260.177  12
   1   7   4 5671.31 259.135   2
  -1  -7  -4 5070.79 232.287  15
   1   7   5 7255.32 255.997   9
  -1   7  -5 7817.80 323.112   4
  -1  -7  -5 7340.09 307.715  15
  -1   7  -5 7654.44 338.147  12
  -1  -7  -5 7449.57 310.734  14
  -1  -7  -5 7751.28 368.160  12
  -1  -7  -6 1116.89 166.195  12
  -1  -7  -6 845.723 129.270  15
  -1   7  -6 1110.92 152.871  12
  -1  -7  -7 2806.10 230.112  15
  -1   7  -7 3380.32 272.809  12
  -1  -7  -7 3371.12 294.952  12
  -1   7  -8 220.131 113.773  12
  -1  -7  -8 74.9022 117.366  15
  -1  -7  -8 371.527 158.787  12
  -1  -7  -9-249.550 161.195  15
  -1   7  -9 0.74470 105.659  12
  -1  -7  -9 80.8610 125.560  12
  -1   7 -10-23.7456 106.530  12
  -1  -7 -10 148.410 160.731  12
  -1  -7 -11 198.924 149.435  12
  -1   7 -11 243.569 138.275  12
   1  -8 -11 119.897 154.117  12
   1   8 -11 78.6592 115.399  12
   1  -8 -11-91.4842 170.745  15
   1  -8 -10 1048.34 227.992  12
   1   8 -10 947.183 199.180  12
   1   8 -10 1288.76 243.452   4
   1  -8 -10 464.377 168.038  15
   1   8  -9 1708.03 242.390   4
   1  -8  -9 2093.71 272.814  12
   1   8  -9 1553.66 212.210  12
   1  -8  -9 1714.14 246.990  15
   1  -8  -8 1824.07 235.265  15
   1   8  -8 2766.73 262.467   4
   1  -8  -8 2456.71 269.926  12
   1   8  -8 2764.13 250.902  12
   1   8  -7 2136.28 203.690  12
   1   8  -7 2304.85 221.863   4
   1  -8  -7 1995.13 229.936  12
   1  -8  -7 2044.53 223.711  15
   1  -8  -6 39407.0 840.834  15
  -1   8   6 37879.6 728.720   9
   1   8  -6 38676.4 757.716  12
   1  -8  -6 39566.4 863.208  12
   1   8  -6 40320.9 791.705   4
   1  -8  -5 14228.6 397.637   2
   1   8  -5 14747.6 442.371   4
  -1   8   5 14244.1 426.936   9
   1   8  -5 14683.9 423.950  12
   1   8  -5 13716.5 401.227   1
   1  -8  -5 15060.4 481.868  15
  -1  -8   4 602.010 85.8129   3
  -1   8   4 519.032 95.2276   9
   1   8  -4 658.242 86.2181   1
   1  -8  -4 335.268 95.0507  15
   1  -8  -4 522.377 77.9651   2
   1   8  -4 602.101 89.7878  12
  -1  -8   3 14097.7 182.331  14
  -1   8   3 13496.3 310.694  10
   1   8  -3 14306.3 341.100  12
   1  -8  -3 14421.4 389.552  15
  -1  -8   3 14786.7 400.566  15
  -1   8   3 14465.8 385.234   9
   1  -8  -3 13898.7 322.000   2
  -1  -8   3 14724.7 353.167   3
   1  -8  -2 14757.6 362.099  15
   1   8  -2 14628.3 319.945  12
  -1   8   2 14680.4 276.321  10
  -1  -8   2 14981.2 341.628   3
  -1   8   2 15209.1 372.543   9
   1   8  -2 14748.7 368.233  10
  -1   8   2 14574.3 319.265   3
  -1  -8   2 14657.3 240.445  14
  -1  -8   2 15048.5 360.910  15
   1   8  -1 5419.42 206.291   3
  -1   8   1 5394.70 155.771  10
  -1   8   1 5266.52 167.868   8
  -1   8   1 5296.41 203.103  13
  -1   8   1 5553.59 195.409   3
   1   8  -1 5238.46 213.676  10
   1  -8  -1 5234.79 210.594  15
  -1  -8   1 5345.33 168.684  14
  -1  -8   1 5358.28 193.613  15
  -1   8   1 5437.87 215.948   9
   1  -8   0 3009.37 171.764  15
  -1   8   0 3077.48 160.708  13
  -1   8   0 2737.87 123.859  10
   1  -8   0 2928.39 148.910   3
   1   8   0 2861.97 110.364  13
  -1   8   0 3080.89 158.981   9
  -1  -8   0 3090.83 146.236  15
  -1  -8   0 3040.02 144.688  14
   1   8   0 2628.77 148.649  10
  -1   8  -1 49523.7 384.185   4
  -1   8  -1 49800.6 628.378  12
   1  -8   1 49355.9 626.691  15
  -1  -8  -1 50605.2 637.244  14
  -1  -8  -1 49713.6 578.787  15
   1   8   1 50592.4 617.253  10
  -1  -8  -1 47979.4 561.762   6
  -1  -8  -2 14751.5 366.824  14
  -1   8  -2 14752.1 363.731  12
  -1   8  -2 14729.7 280.315   4
  -1  -8  -2 14603.4 368.902   2
   1   8   2 14799.7 366.659  10
  -1  -8  -2 14788.7 319.698  15
   1  -8   2 14389.7 353.738  15
  -1   8  -2 13935.1 346.644   1
   1  -8   2 14231.6 271.634  14
  -1  -8  -2 14586.2 327.935   6
   1  -8   3 272.210 40.8641  16
  -1   8  -3 301.192 72.0292   1
  -1  -8  -3 337.593 72.1197  14
   1  -8   3 201.990 61.3764  15
  -1  -8  -3 608.970 93.8549  15
   1   8   3 269.378 74.3258  10
  -1   8  -3 324.420 68.4758   4
   1  -8   3 307.118 46.5604  14
  -1   8  -3 456.499 84.8420  12
  -1  -8  -3 324.431 76.8832   2
  -1   8  -4 28584.0 534.151   4
   1  -8   4 26697.4 339.037  14
  -1   8  -4 27575.5 601.022   1
  -1   8  -4 28615.7 594.304  12
   1  -8   4 27818.3 605.200  15
  -1  -8  -4 27999.0 642.600  12
  -1  -8  -4 27044.7 566.328  14
   1   8   4 28210.0 585.287   2
  -1  -8  -4 27432.7 603.936   2
  -1  -8  -4 27046.6 523.361  15
   1   8   4 27899.0 612.297  10
   1   8   5 2352.21 206.804  10
  -1   8  -5 2421.10 200.495  12
  -1  -8  -5 2114.19 173.316  15
  -1  -8  -5 2425.22 226.474  12
  -1   8  -5 2312.11 185.671   4
   1   8   5 2528.21 160.036   9
  -1  -8  -6 616.893 120.638  15
  -1  -8  -6 1045.90 176.697  12
  -1   8  -6 912.740 144.948  12
  -1   8  -7 896.716 156.169  12
  -1  -8  -7 696.301 137.556  15
  -1  -8  -7 1185.95 203.648  12
  -1  -8  -8-68.4201 115.118  12
  -1  -8  -8-88.2654 127.653  15
  -1   8  -8-98.9181 125.341  12
  -1   8  -9 1020.55 187.140  12
  -1  -8  -9 865.125 172.679  15
  -1  -8  -9 889.842 199.016  12
  -1  -8 -10 2074.63 304.161  12
  -1   8 -10 2218.69 279.968  12
  -1  -8 -11 27.2664 117.408  12
  -1   8 -11 38.0093 122.123  12
   1  -9 -11 91.9497 150.871  15
   1   9 -11 77.6152 127.657  12
   1  -9 -11-61.2417 133.970  12
   1  -9 -10 6359.61 469.116  15
   1   9 -10 5853.14 433.420   4
   1   9 -10 6660.09 434.218  12
   1  -9 -10 5478.38 454.649  12
   1   9  -9 2213.97 260.281   4
   1   9  -9 2135.36 238.272  12
   1  -9  -9 2065.54 272.777  12
   1  -9  -9 1611.44 251.416  15
   1   9  -8 2734.37 255.928  12
   1  -9  -8 2593.75 286.286  12
   1   9  -8 2637.44 263.348   4
   1  -9  -8 2332.41 266.717  15
  -1   9   7 366.344 99.4628   9
   1  -9  -7 2.52611 132.121  15
   1  -9  -7 492.681 142.105  12
   1   9  -7 353.053 119.396   4
   1   9  -7 378.415 112.799  12
   1  -9  -6 14.6853 123.626  15
   1   9  -6 178.036 103.949  12
   1   9  -6 98.3708 127.602   4
   1  -9  -6 135.621 142.860  12
  -1   9   6 73.4462 102.821   9
   1  -9  -5 2064.28 156.314   2
   1   9  -5 2235.07 178.488  12
   1   9  -5 2136.04 167.912   1
  -1   9   5 2084.45 177.710   9
   1   9  -5 2356.78 189.481   4
   1  -9  -5 2118.62 196.010  15
   1   9  -4 13180.5 365.378   1
  -1   9   4 13791.2 409.633   9
   1  -9  -4 13567.7 362.824   2
   1   9  -4 14558.5 392.871  12
  -1   9   4 13161.3 358.448  10
   1  -9  -4 13346.9 419.339  15
  -1  -9   4 13796.7 378.892   3
  -1   9   3 10590.9 284.549  10
   1  -9  -3 11597.0 359.250  15
  -1   9   3 10981.7 349.925   9
  -1  -9   3 10787.3 177.874  14
   1  -9  -3 10545.9 294.954   2
  -1  -9   3 11315.8 326.979   3
   1   9  -3 10970.9 313.834  12
  -1  -9   3 11253.8 360.695  15
   1   9  -2 115661. 1068.33  10
  -1  -9   2 114722. 1002.13   3
  -1  -9   2 115131. 721.869  14
  -1  -9   2 114703. 1021.72  15
   1  -9  -2 112739. 1028.45  15
   1   9  -2 114452. 938.535  12
  -1   9   2 111509. 1051.65   9
  -1   9   2 112874. 939.721   3
  -1   9   2 114050. 815.317  10
   1  -9  -1 2132.86 152.318  15
   1   9  -1 2126.78 141.091   3
  -1  -9   1 2002.17 116.252  14
  -1  -9   1 2551.64 146.416  15
  -1   9   1 2046.63 107.407  10
   1   9  -1 2124.17 147.822  10
  -1   9   1 2191.28 154.852   9
  -1   9   1 2191.15 135.155   3
  -1   9   1 2108.40 138.144  13
  -1   9   1 2124.58 111.736   8
   1   9   0 49629.4 484.808  13
  -1   9   0 49689.9 650.559  13
   1  -9   0 48147.9 620.380   3
  -1  -9   0 49179.7 600.883  14
  -1   9   0 49013.7 546.098  10
   1  -9   0 48218.3 654.172  15
  -1  -9   0 49683.4 596.653  15
   1   9   0 47667.2 638.222  10
   1  -9   1 1705.69 131.815  15
  -1   9  -1 1847.39 136.048  12
  -1   9  -1 1844.27 77.0418   4
   1   9   1 2065.92 137.373  10
  -1  -9  -1 1806.85 130.073  15
  -1  -9  -1 1752.67 130.615  14
  -1  -9  -1 1637.25 116.947   6
   1  -9   1 1982.05 136.509   3
  -1  -9  -2 613.858 93.5977  14
  -1  -9  -2 601.456 91.4976  15
  -1   9  -2 722.131 95.9970  12
  -1  -9  -2 546.600 85.9245   2
  -1   9  -2 602.439 81.7001   1
  -1   9  -2 573.623 65.4248   4
   1  -9   2 604.778 93.2425  15
   1   9   2 473.801 84.4099  10
  -1  -9  -2 497.250 88.3941   6
   1  -9   2 521.504 60.5989  14
  -1  -9  -3 339.821 75.0949  14
   1  -9   3 371.311 83.4915  15
   1  -9   3 410.628 52.7472  14
  -1   9  -3 448.482 71.4648   4
  -1  -9  -3 426.498 86.1193   2
   1   9   3 432.033 92.1544  10
  -1   9  -3 385.437 82.7899  12
  -1  -9  -3 468.355 86.7287  15
  -1   9  -3 399.055 78.6885   1
   1  -9   4 12.5813 26.6957  14
  -1  -9  -4 92.3373 60.6856  14
  -1  -9  -4 110.737 79.5322  15
   1   9   4 51.9830 67.9519  10
   1  -9   4 35.7312 80.9003  15
  -1   9  -4 131.993 86.2478  12
  -1   9  -4 52.5090 68.5456   4
  -1  -9  -4 54.2690 60.2004   2
  -1  -9  -5 7402.36 370.931  12
   1   9   5 7292.64 353.545  10
  -1   9  -5 7416.76 344.800  12
  -1   9  -5 7175.13 305.467   4
  -1  -9  -5 7269.54 306.587  15
   1   9   5 7459.66 283.702   9
  -1  -9  -6 5155.59 290.800  15
  -1  -9  -6 5500.73 355.173  12
  -1   9  -6 4943.20 309.195  12
  -1  -9  -7 170.304 122.520  12
  -1  -9  -7 242.810 105.040  15
  -1   9  -7 261.074 111.432  12
  -1  -9  -8 191.637 121.414  12
  -1   9  -8 83.7430 92.7431  12
  -1  -9  -8 72.0510 104.407  15
  -1   9  -9 1238.31 205.657  12
  -1  -9  -9 1092.72 232.205  12
  -1  -9  -9 1058.50 190.149  15
  -1   9 -10 1166.63 226.949  12
  -1  -9 -10 858.558 209.783  12
   1 -10 -11-18.2305 121.583  12
   1  10 -11-50.8193 111.959  12
   1 -10 -11 26.0210 144.523  15
   1 -10 -10 1202.58 256.438  12
   1  10 -10 781.117 186.892  12
   1 -10 -10 1103.81 220.842  15
   1  10 -10 1134.30 227.222   4
   1 -10  -9 426.583 154.321  12
   1  10  -9 496.559 158.626   4
   1  10  -9 548.534 153.473  12
   1 -10  -9 388.407 144.695  15
   1  10  -8 11653.4 501.051  12
   1  10  -8 11063.1 505.481   4
   1 -10  -8 10643.7 550.983  12
   1 -10  -8 9833.05 501.503  15
   1 -10  -7 427.199 139.753  12
   1 -10  -7 503.746 149.463  15
   1  10  -7 416.503 105.948  12
  -1  10   7 400.460 113.180   9
   1  10  -7 434.499 119.842   4
   1 -10  -6 21762.8 632.726  15
  -1  10   6 22365.8 593.474   9
   1  10  -6 22775.5 613.448   4
   1 -10  -6 22331.3 695.497  12
   1  10  -6 23289.3 606.261  12
   1  10  -5 3274.42 220.407  12
  -1 -10   5 3263.87 209.944   3
  -1  10   5 3508.12 234.054   9
   1 -10  -5 2941.21 197.680   2
   1  10  -5 3126.43 207.011   1
   1  10  -5 3163.46 221.304   4
   1 -10  -5 3030.11 239.552  15
   1  10  -4 8892.38 320.094  12
  -1 -10   4 8250.32 310.597   3
  -1  10   4 8533.57 296.173  10
  -1  10   4 9652.48 356.444   9
  -1 -10   4 8995.53 364.847  15
   1  10  -4 8856.32 312.290   1
   1 -10  -4 9306.06 361.636  15
   1 -10  -4 8425.77 297.397   2
  -1  10   3 54.2578 45.8150  10
   1  10  -3 98.7135 59.1961  12
   1 -10  -3 19.1334 42.2408   2
   1 -10  -3 109.060 97.2804  15
  -1 -10   3 26.5045 66.8765  15
  -1  10   3 177.487 85.0327   9
  -1 -10   3 66.8611 26.4766  14
  -1 -10   3-28.3387 45.9842   3
  -1 -10   2 525.923 96.1429  15
  -1  10   2 471.984 65.0823  10
   1  10  -2 634.840 93.6510  12
  -1 -10   2 616.174 90.7674   3
   1  10  -2 605.008 101.037  10
  -1 -10   2 463.698 56.5786  14
  -1  10   2 655.055 115.308   9
  -1  10   2 620.105 85.6589   3
   1 -10  -2 418.644 102.908  15
  -1  10   1 47706.8 658.269  13
   1  10  -1 50248.3 690.857   3
  -1  10   1 48207.4 536.514  10
   1  10  -1 48863.3 704.016  10
   1 -10  -1 48103.3 695.516  15
  -1 -10   1 49097.9 568.989  14
  -1  10   1 48846.1 533.680   8
  -1 -10   1 49707.6 646.239  15
  -1  10   1 49046.6 690.523   9
  -1  10   1 48981.4 644.505   3
   1 -10   0 238.119 111.253  15
   1 -10   0 126.268 57.9370   3
   1  10   0 119.569 43.0437  13
   1  10   0 164.500 72.3900  10
   1  10   0 115.898 52.4384   3
  -1 -10   0 100.472 52.1777  14
  -1  10   0 199.161 76.6161  13
  -1  10   0 150.350 50.7234  10
  -1 -10   0 79.7239 68.2329  15
  -1 -10  -1 4537.75 216.772  14
   1 -10   1 4580.88 212.371   3
   1 -10   1 4853.88 223.723  15
  -1  10  -1 4616.06 123.272   4
  -1  10  -1 4694.74 195.291  10
  -1 -10  -1 4889.47 215.407  15
   1  10   1 4903.17 214.058  10
  -1  10  -2 20805.5 452.534   1
  -1 -10  -2 22716.5 495.411  14
   1 -10   2 21438.1 472.968  15
  -1  10  -2 21636.5 479.504  12
  -1  10  -2 21348.0 341.734   4
  -1 -10  -2 21815.1 438.354  15
  -1 -10  -2 21795.1 423.105   6
  -1 -10  -2 22407.9 489.548   2
   1  10   2 22299.9 475.947  10
   1 -10   2 21323.8 366.119  14
  -1  10  -3 1029.53 116.069   1
   1  10   3 1361.06 139.529  10
  -1  10  -3 1126.10 127.401  12
  -1  10  -3 1265.06 106.563   4
  -1 -10  -3 1131.84 122.805  14
  -1 -10  -3 1185.92 127.953   2
  -1 -10  -3 1211.24 133.156   6
  -1 -10  -3 1185.98 117.813  15
   1 -10   3 1109.85 81.6966  14
   1 -10   3 1177.28 128.604  15
  -1  10  -4 8409.17 343.508  12
   1  10   4 7949.29 342.095  10
   1 -10   4 8199.25 344.524  15
  -1  10  -4 7739.13 286.372   4
  -1 -10  -4 8392.21 309.654  15
  -1  10  -5 689.925 150.860  12
  -1 -10  -5 608.959 126.258  15
  -1 -10  -5 652.054 163.994  12
   1  10   5 629.877 137.423  10
   1  10   5 773.960 123.290   9
  -1  10  -5 714.631 126.931   4
  -1 -10  -6-66.1260 106.611  12
  -1  10  -6 174.625 105.903   4
  -1  10  -6 142.455 105.505  12
  -1 -10  -6 29.6480 87.4877  15
  -1 -10  -7 123.247 119.610  12
  -1 -10  -7-12.1882 102.640  15
  -1  10  -7-63.5827 89.2675  12
  -1 -10  -8 1203.65 185.596  15
  -1 -10  -8 1282.67 218.310  12
  -1  10  -8 1202.42 193.082  12
  -1 -10  -9 349.202 147.281  15
  -1  10  -9 550.784 178.495  12
  -1 -10  -9 450.490 180.079  12
  -1  10 -10 1776.00 266.837  12
  -1 -10 -10 1375.56 266.880  12
   1 -11 -11 975.277 235.894  15
   1 -11 -11 583.231 191.452  12
   1  11 -11 776.355 191.171  12
   1  11 -10 2212.77 271.341  12
   1  11 -10 2374.94 295.572   4
   1 -11 -10 2321.44 316.328  12
   1 -11 -10 2701.51 320.858  15
   1  11  -9 288.644 137.620  12
   1 -11  -9 95.1682 136.037  12
   1 -11  -9 41.9716 143.666  15
   1  11  -9 493.612 168.784   4
   1 -11  -8 1677.29 228.760  15
   1  11  -8 1256.65 206.204   4
   1  11  -8 1424.76 205.269  12
   1 -11  -8 1301.38 234.428  12
   1  11  -7 899.610 156.542   4
  -1  11   7 632.711 129.056   9
   1 -11  -7 912.262 185.613  12
   1  11  -7 844.788 151.731  12
   1 -11  -7 751.673 169.127  15
   1 -11  -6 222.488 129.762  12
  -1  11   6 221.628 96.9414   9
   1 -11  -6 218.451 116.446  15
   1  11  -6 246.374 97.7899   4
   1  11  -6 137.362 80.2184  12
   1 -11  -5 48922.2 790.750   2
  -1  11   5 51701.5 883.616   9
   1 -11  -5 51561.6 908.809  15
   1  11  -5 51512.5 855.440   4
   1  11  -5 51663.9 853.783  12
   1  11  -4 15475.2 435.139  12
  -1  11   4 14949.8 398.252  10
  -1 -11   4 14828.6 477.236  15
  -1 -11   4 16627.2 454.460   3
   1  11  -4 15095.7 416.354   1
   1 -11  -4 16490.1 482.984  15
   1 -11  -4 15175.8 412.355   2
  -1  11   4 15482.7 462.996   9
  -1  11   3 1836.19 169.540   9
   1 -11  -3 1497.98 159.142  15
  -1 -11   3 1628.70 141.003   3
   1  11  -3 1448.11 148.005  10
  -1 -11   3 1537.18 146.928  15
   1  11  -3 1626.11 139.139  12
  -1  11   3 1398.45 114.437  10
  -1 -11   3 1547.83 82.7962  14
  -1  11   2 78782.2 869.254   3
  -1 -11   2 79850.3 916.400   3
  -1 -11   2 80377.4 922.019  15
  -1  11   2 77268.6 944.335   9
   1 -11  -2 80642.9 950.465  15
   1 -11  -2 77109.0 515.908   6
  -1 -11   2 78017.1 679.370  14
   1  11  -2 77494.7 964.055  10
  -1  11   2 76500.1 736.845  10
   1 -11  -1 77469.3 939.269  15
  -1  11   1 80175.1 867.421   3
  -1 -11   1 80256.6 765.694  14
   1  11  -1 80168.2 939.354  10
  -1  11   1 77417.6 725.087  10
  -1 -11   1 81993.6 870.916  15
  -1  11   1 79968.2 698.602   8
  -1  11   1 77482.2 875.698  13
  -1  11   1 78933.2 923.920   9
   1  11  -1 82374.3 931.461   3
  -1 -11   0 33539.6 541.955  14
   1 -11   0 31471.0 559.865   3
   1  11   0 32312.5 586.415   3
  -1 -11   0 33671.7 550.747  15
   1  11   0 33412.0 454.430  13
  -1  11   0 32835.0 576.063  13
   1 -11   0 30819.0 574.071  15
   1  11   0 32542.5 579.051  10
  -1  11   0 32520.3 504.585  10
  -1 -11  -1 2541.75 172.375  15
  -1  11  -1 2170.13 169.695  13
   1 -11   1 2278.15 160.967   3
   1  11   1 2391.14 159.351  10
  -1  11  -1 2189.00 87.3226   4
  -1  11  -1 2313.00 99.0967  11
  -1 -11  -1 2300.46 100.447  11
   1 -11   1 2033.14 158.810  15
  -1 -11  -1 2503.54 165.417  14
  -1  11  -1 2211.58 144.847  10
   1 -11   2 1699.64 111.217  14
  -1 -11  -2 1617.93 134.016   6
  -1 -11  -2 1582.86 150.595  14
   1  11   2 1910.79 153.131  10
  -1  11  -2 1665.86 139.571   1
  -1  11  -2 1800.62 155.812  12
  -1 -11  -2 1617.30 144.323  15
  -1 -11  -2 1584.41 142.214   2
   1 -11   2 1560.72 141.051   3
  -1  11  -2 1659.02 100.348   4
   1 -11   2 1705.35 153.502  15
  -1 -11  -3 114.666 80.3607  15
  -1 -11  -3 389.168 101.958   6
   1  11   3 19.7437 66.4947  10
  -1 -11  -3 149.422 66.7709  14
   1 -11   3 97.8620 37.0736  14
  -1  11  -3 97.8164 75.3194  12
  -1  11  -3 108.383 59.8844   1
  -1  11  -3 162.816 52.6511   4
   1 -11   3 55.1487 65.3575  15
  -1 -11  -3 123.249 68.0580   2
  -1 -11  -4 668.818 114.787  15
   1  11   4 677.444 118.126  10
  -1  11  -4 627.789 105.091  12
  -1  11  -4 703.971 99.9241   4
   1 -11   4 742.796 127.330  15
   1  11   5 39741.4 835.592  10
  -1  11  -5 38068.8 713.274   4
   1  11   5 38202.6 695.869   9
  -1 -11  -5 39710.1 725.699  15
  -1  11  -5 38923.5 813.274  12
  -1 -11  -5 40170.9 886.650  12
  -1 -11  -6 1805.69 188.741  15
  -1  11  -6 1751.78 201.543  12
  -1 -11  -6 1544.29 204.884  12
  -1  11  -6 1745.38 183.857   4
  -1 -11  -7 208.244 135.362  12
  -1 -11  -7 248.011 121.935  15
  -1  11  -7 465.182 135.518  12
  -1 -11  -8 1471.13 203.370  15
  -1  11  -8 1246.41 204.405  12
  -1 -11  -8 1078.24 214.647  12
  -1 -11  -9 1593.54 266.443  12
  -1  11  -9 1091.77 207.467  12
  -1  11 -10 146.944 137.527  12
  -1 -11 -10 256.806 174.325  12
   1  12 -11 1213.61 223.658  12
   1 -12 -11 1177.74 250.897  15
   1  12 -10 276.500 144.072   4
   1 -12 -10 304.773 167.811  15
   1  12 -10 538.017 157.856  12
   1 -12 -10 319.883 164.518  12
   1  12  -9 4038.48 347.351   4
   1  12  -9 3624.36 315.488  12
   1 -12  -9 3538.70 341.906  15
   1 -12  -9 3547.21 365.160  12
   1  12  -8 5902.10 382.212   4
   1  12  -8 6667.90 390.242  12
   1 -12  -8 6828.16 456.830  12
   1 -12  -8 6321.86 411.392  15
   1 -12  -7 2498.34 268.292  12
  -1  12   7 2091.29 210.135   9
   1  12  -7 2484.72 230.436  12
   1  12  -7 2586.39 243.842   4
   1 -12  -7 2251.38 244.270  15
  -1  12   6 5401.27 319.805   9
   1  12  -6 4956.02 298.142  12
   1  12  -6 5174.11 303.723   4
   1 -12  -6 4814.45 313.617  15
   1  12  -5 130.764 101.286   4
  -1  12   5 192.793 83.8654  10
   1 -12  -5 189.183 130.228  15
  -1  12   5 270.989 127.099   9
   1 -12  -5 60.8982 66.0245   2
   1  12  -5 279.956 105.687  12
   1 -12  -4 16757.4 450.203   2
   1 -12  -4 19378.3 533.944  15
  -1  12   4 17897.0 520.708   9
   1  12  -4 17541.1 480.183  12
  -1  12   4 16680.6 433.740  10
  -1 -12   4 17789.7 542.532  15
   1 -12  -3 7894.26 336.088  15
   1  12  -3 7827.16 305.122  12
  -1  12   3 8563.35 350.562   9
  -1 -12   3 7918.67 199.247  14
  -1 -12   3 8367.78 344.966  15
   1  12  -3 7993.45 342.524  10
  -1  12   3 7901.59 298.347   3
  -1  12   3 8097.10 275.044  10
  -1 -12   3 7935.37 316.432   3
   1  12  -2 333.230 97.0192  10
   1 -12  -2 319.116 121.848  15
  -1 -12   2 412.526 61.5293  14
  -1  12   2 412.983 71.1763  10
   1 -12  -2 366.066 48.0317   6
  -1  12   2 431.408 81.8234   3
  -1 -12   2 421.278 96.0785  15
  -1  12   2 573.458 123.435   9
   1 -12  -1 86.5881 100.369  15
  -1  12   1 245.174 75.9371   3
   1  12  -1 230.261 80.9997   3
   1  12  -1 109.388 55.2964  13
   1  12  -1 278.664 92.5919  10
  -1 -12   1 154.380 53.1696  14
  -1 -12   1 338.418 104.785  15
  -1  12   1 224.149 86.3431  13
  -1  12   1 201.564 56.3231   8
  -1  12   1 336.370 69.0531  10
  -1  12   1 471.421 121.860   9
   1  12   0 8524.75 316.090  10
   1  12   0 8848.24 249.648  13
  -1  12   0 8749.53 278.297  10
   1 -12   0 9666.52 345.513  15
   1 -12   0 8367.24 304.160   3
  -1 -12   0 8515.78 301.510  15
   1  12   0 8870.35 324.177   3
  -1  12   0 9123.90 321.961  13
  -1 -12   0 7885.36 288.873  14
  -1 -12  -1 12218.7 361.591  15
  -1  12  -1 11150.7 201.234  11
  -1  12  -1 11019.4 370.638  13
   1 -12   1 11666.9 374.757  15
   1 -12   1 11620.3 366.649   3
  -1 -12  -1 11594.5 361.439  14
   1  12   1 11422.6 349.447  10
  -1  12  -1 10853.2 198.567   4
  -1  12  -1 11785.6 337.830  10
  -1 -12  -1 11229.6 206.925  11
  -1  12  -2 8085.11 216.670   4
   1 -12   2 7963.47 244.167  14
  -1  12  -2 7666.09 298.734   1
   1 -12   2 8305.58 325.018  15
  -1 -12  -2 8346.92 277.596   6
  -1 -12  -2 8793.50 315.219  15
   1  12   2 8699.34 320.823  10
   1 -12   2 8137.23 318.978   3
  -1 -12  -2 8275.42 321.258   2
  -1 -12  -2 8458.11 326.916  14
  -1  12  -2 8462.23 329.152  12
  -1 -12  -3 4068.34 217.026   6
   1 -12   3 3691.12 158.421  14
   1  12   3 3715.54 229.352  10
  -1  12  -3 3942.76 185.148   4
   1 -12   3 3970.24 241.464  15
  -1  12  -3 4024.17 245.121  12
  -1 -12  -3 3937.44 222.008  15
   1 -12   4-87.0128 90.7669  15
  -1 -12  -4-115.960 110.598  15
   1  12   4-23.9253 75.2080  10
  -1  12  -4 82.7655 66.4853   4
  -1  12  -4 43.4216 81.5851  12
  -1  12  -5 15171.0 450.780   4
   1  12   5 14470.4 521.284  10
   1  12   5 14343.1 451.899   9
  -1 -12  -5 15164.3 461.601  15
   1 -12   5 14574.5 526.555  15
  -1  12  -5 14958.7 520.300  12
  -1 -12  -5 15648.7 573.647  12
  -1 -12  -6 194.591 111.000  15
   1  12   6-49.6329 106.150  10
  -1  12  -6 196.346 101.194   4
  -1  12  -6 28.0208 94.1695  12
  -1 -12  -6-72.6440 112.601  12
  -1 -12  -7 898.781 159.767  15
  -1 -12  -7 718.050 188.103  12
  -1  12  -7 706.998 170.453  12
  -1 -12  -8 2158.84 235.721  15
  -1 -12  -8 2266.21 288.977  12
  -1  12  -8 2147.55 257.145  12
  -1 -12  -9 4289.02 401.961  12
  -1  12  -9 3878.04 350.402  12
  -1 -12 -10 728.143 207.782  12
  -1  12 -10 531.247 167.593  12
   1  13 -11 503.968 173.545  12
   1 -13 -10 22.4373 121.952  12
   1  13 -10 36.2883 107.301  12
   1  13 -10 398.502 161.186   4
   1 -13 -10 465.899 185.953  15
   1 -13  -9 5178.75 444.215  12
   1  13  -9 4306.73 364.330   4
   1  13  -9 4536.97 361.327  12
   1 -13  -9 4466.13 377.053  15
   1 -13  -8 67.6750 121.821  12
   1  13  -8 33.6010 105.733  12
   1  13  -8 187.600 115.681   4
   1 -13  -8 95.2493 143.155  15
   1 -13  -7 28.4965 132.102  15
  -1  13   7 24.8853 91.3653   9
   1  13  -7 61.5572 95.7439   4
   1 -13  -7 106.701 125.156  12
   1  13  -7 48.9041 97.6379  12
  -1  13   6 1948.05 206.960   9
   1  13  -6 2023.05 206.398   4
   1  13  -6 1810.72 191.323  12
   1 -13  -6 2134.41 223.860  15
   1  13  -5 15933.8 495.882   4
   1 -13  -5 15786.2 522.783  15
   1  13  -5 15784.5 502.259  12
  -1  13   5 16055.1 526.162   9
  -1  13   5 15990.5 474.725  10
  -1  13   4 7016.50 343.851   9
   1 -13  -4 6106.57 285.442   2
  -1  13   4 6099.19 272.086  10
   1 -13  -4 6732.88 333.271  15
  -1 -13   4 6997.63 353.975  15
   1  13  -4 6659.28 311.045  12
   1 -13  -3 120976. 1296.22  15
  -1  13   3 116749. 1304.46   9
  -1  13   3 114298. 1057.22  10
  -1 -13   3 117706. 1316.38  15
   1  13  -3 116709. 1322.38  10
   1  13  -3 116568. 1197.90  12
  -1 -13   3 115534. 806.133  14
  -1  13   3 114270. 1176.75   3
  -1  13   2 4664.66 235.038   3
  -1 -13   2 4806.33 190.407  14
   1 -13  -2 4996.91 281.256  15
  -1  13   2 4610.89 201.195  10
   1  13  -2 4864.23 268.734  10
  -1 -13   2 4875.73 250.598  15
  -1  13   2 4578.62 269.744   9
  -1  13   1 15709.6 419.370   3
  -1  13   1 15017.7 356.292  10
  -1  13   1 15132.3 422.580  13
  -1  13   1 14812.0 449.556   9
   1  13  -1 14816.3 430.505   3
  -1  13   1 15521.5 322.096   8
   1 -13  -1 13693.4 450.060  15
   1  13  -1 15050.3 441.653  10
  -1 -13   1 14412.7 360.180  14
  -1 -13   1 14679.5 411.531  15
   1  13  -1 15453.6 375.843  13
  -1  13   0 4035.83 227.159  13
   1  13   0 4311.33 185.711  13
   1 -13   0 4201.59 251.135  15
   1  13   0 3969.75 226.561  10
   1  13   0 4316.97 237.503   3
  -1 -13   0 4115.28 222.325  15
  -1  13   0 4352.74 205.904  10
  -1 -13   0 4012.17 211.473  14
  -1  13  -1 10619.3 380.460  13
   1 -13   1 10602.6 366.825   3
   1  13   1 10347.3 347.105  10
  -1 -13  -1 11091.2 358.935  15
  -1 -13  -1 10591.1 362.375  14
  -1  13  -1 10529.9 334.662  10
   1 -13   1 11032.4 382.254  15
  -1  13  -2 3944.31 239.992  12
  -1 -13  -2 4312.67 214.412   6
  -1  13  -2 4065.11 157.022   4
  -1  13  -2 3936.25 222.945  10
   1  13   2 4235.70 235.578  10
   1 -13   2 3993.66 180.727  14
  -1 -13  -2 4001.74 243.666  15
   1 -13   2 4353.65 248.841  15
  -1 -13  -3 27934.4 586.418  15
  -1 -13  -3 27685.1 546.034   6
  -1  13  -3 27324.9 640.050  12
   1 -13   3 26312.6 436.781  14
  -1  13  -3 27363.2 476.940   4
   1 -13   3 27474.2 636.940  15
   1  13   3 27620.5 623.676  10
  -1  13  -4 487.952 115.624  12
   1 -13   4 529.416 127.245  15
  -1 -13  -4 508.105 107.927  15
  -1  13  -4 713.624 106.297   4
   1  13   4 616.514 122.385  10
  -1 -13  -4 915.684 142.339   6
   1  13   5 9954.66 438.268  10
   1  13   5 9474.24 383.584   9
  -1  13  -5 9643.78 365.831   4
  -1  13  -5 9486.89 427.739  12
  -1 -13  -5 9012.35 377.284  15
   1 -13   5 9787.67 449.386  15
  -1 -13  -6 469.522 130.623  15
   1  13   6 79.3337 95.8751  10
  -1 -13  -6 155.290 123.226  12
  -1  13  -6 359.235 112.322   4
  -1  13  -6 230.936 109.329  12
  -1 -13  -7 2130.65 267.458  12
  -1 -13  -7 2064.47 221.645  15
  -1  13  -7 1838.72 226.958  12
  -1 -13  -8 835.058 177.228  15
  -1 -13  -8 599.558 184.293  12
  -1  13  -8 649.191 164.174  12
  -1 -13  -9 468.275 195.764  12
  -1  13  -9 443.207 170.831  12
  -1 -13 -10-40.3644 124.971  12
  -1  13 -10-143.043 133.003  12
   1 -14 -10 830.620 220.932  15
   1 -14 -10 480.914 182.578  12
   1  14 -10 503.092 157.167  12
   1  14 -10 530.800 176.212   4
   1 -14  -9 6081.11 434.183  15
   1  14  -9 6587.58 440.768   4
   1 -14  -9 6836.84 506.647  12
   1  14  -9 6549.71 427.837  12
   1 -14  -8 246.515 141.989  12
   1  14  -8 703.156 164.959   4
   1 -14  -8 652.114 167.595  15
   1  14  -8 497.347 139.758  12
   1  14  -7 7846.83 416.562  12
   1  14  -7 7606.52 408.978   4
   1 -14  -7 7624.70 427.748  15
   1 -14  -7 8654.33 500.139  12
  -1  14   7 7736.55 412.353   9
  -1  14   6 65.2046 96.7333   9
   1  14  -6 36.3346 77.1355   4
   1  14  -6 87.5048 88.3581  12
   1 -14  -6 163.976 133.213  15
  -1  14   5 8047.39 346.965  10
  -1  14   5 8616.85 406.342   9
   1  14  -5 8321.05 385.240  12
   1  14  -5 8197.02 365.777   4
   1 -14  -5 8144.93 401.966  15
   1 -14  -4 15320.9 505.460  15
   1  14  -4 15731.5 486.921  12
  -1  14   4 15758.9 521.754   9
   1  14  -4 15334.2 530.006  10
  -1  14   4 15179.0 434.753  10
  -1 -14   4 16280.1 546.565  15
   1  14  -3 155.289 95.8667  10
  -1 -14   3 77.3236 98.5312  15
  -1  14   3 140.217 72.5615   3
  -1  14   3 65.9195 66.6467  10
   1 -14  -3 103.197 129.853  15
  -1  14   3 465.218 157.835   9
   1  14  -2 324.503 92.9619  10
  -1 -14   2 414.456 99.4579  15
   1 -14  -2 188.585 128.215  15
  -1  14   2 400.046 74.3199  10
  -1 -14   2 415.038 71.9513  14
  -1  14   2 640.575 141.138   9
  -1  14   2 407.510 81.4197   3
   1  14  -1 25662.5 502.271  13
  -1 -14   1 24057.6 491.012  14
  -1  14   1 25504.1 557.251   3
  -1  14   1 25733.3 569.752  13
  -1  14   1 26142.9 492.312  10
  -1  14   1 26158.2 425.976   8
  -1  14   1 24621.2 592.304   9
   1  14  -1 25341.2 597.367  10
   1 -14  -1 24943.9 618.144  15
  -1 -14   1 25040.9 555.826  15
  -1  14   0 820.897 91.7851   8
  -1 -14   0 780.579 107.279  14
  -1  14   0 979.194 125.987  13
  -1 -14   0 647.227 115.106  15
   1  14   0 804.045 92.0698  13
   1  14   0 915.145 129.021  10
   1 -14   0 1013.91 152.745  15
  -1  14   0 640.290 93.9191  10
   1 -14   1 40630.6 754.297  15
  -1 -14  -1 41217.8 703.484  15
  -1 -14  -1 39648.3 713.858  14
  -1  14  -1 38888.6 671.153  10
   1  14   1 40731.6 704.869  10
  -1  14  -1 41666.9 755.574  13
  -1 -14  -2 289.232 122.828  15
   1  14   2 236.822 85.0442  10
   1 -14   2 287.303 60.9277  14
  -1 -14  -2 112.981 82.6881   6
  -1  14  -2 253.030 81.2976  10
   1 -14   2 361.828 107.213  15
   1  14   3 21631.1 566.126  10
  -1  14  -3 20311.6 415.995   4
  -1 -14  -3 21188.5 539.944  15
  -1 -14  -3 21809.7 493.200   6
  -1  14  -3 22083.5 591.128  12
   1 -14   3 22149.9 589.308  15
  -1 -14  -4 7185.70 333.756  15
  -1  14  -4 6858.02 277.747   4
  -1 -14  -4 7108.80 303.741   6
   1  14   4 6928.38 350.858  10
  -1  14  -4 6868.85 356.251  12
   1 -14   4 6737.40 355.500  15
  -1  14  -5 3432.27 228.879   4
   1  14   5 3604.28 279.501  10
  -1  14  -5 3712.32 287.560  12
  -1 -14  -5 3930.70 249.909   6
   1 -14   5 3340.65 283.333  15
  -1 -14  -5 3400.87 249.491  15
   1  14   5 3522.13 252.379   9
   1  14   6 717.968 153.978  10
  -1 -14  -6 596.290 132.071  15
  -1 -14  -6 827.306 181.009  12
  -1  14  -6 805.248 130.824   4
  -1  14  -6 659.097 142.139  12
  -1  14  -7 276.907 139.968  12
  -1 -14  -7 345.916 158.248  12
  -1 -14  -8 364.671 160.133  12
  -1  14  -8 234.038 116.248  12
  -1 -14  -8 457.763 134.009  15
  -1 -14  -9 4650.49 433.239  12
  -1  14  -9 4959.41 395.317  12
  -1  14 -10 108.500 130.773  12
  -1 -14 -10 172.823 157.013  12
   1 -15 -10 419.693 181.213  15
   1  15 -10 209.074 144.736  12
   1  15 -10 305.130 154.130   4
   1 -15 -10 375.837 146.496  12
   1 -15  -9 163.952 159.055  15
   1 -15  -9 147.484 151.853  12
   1  15  -9 248.437 140.944   4
   1  15  -9-3.30599 110.071  12
   1 -15  -8 735.569 200.777  12
   1 -15  -8 1061.21 214.152  15
   1  15  -8 900.015 171.958  12
   1  15  -8 721.284 169.255   4
   1  15  -7 238.653 119.279  12
   1 -15  -7 524.421 177.509  15
   1 -15  -7 471.697 175.856  12
   1  15  -7 600.123 157.903   4
  -1  15   7 247.374 127.052   9
   1 -15  -6 627.728 164.815  15
  -1  15   6 288.140 121.112   9
   1  15  -6 210.633 103.228  12
   1  15  -6 302.433 109.560   4
  -1 -15   5 9573.78 468.017  15
  -1  15   5 9523.57 439.661   9
   1  15  -5 9681.69 424.970  12
   1  15  -5 9985.36 408.226   4
   1 -15  -5 9746.44 439.876  15
   1  15  -5 11444.8 499.841  10
  -1  15   5 9486.58 383.290  10
   1 -15  -4 916.219 169.225  15
   1  15  -4 1205.64 153.282  12
  -1  15   4 1601.80 199.282   9
  -1  15   4 1288.52 139.843  10
   1  15  -4 1517.27 198.547  10
  -1 -15   4 1239.66 173.688  15
  -1  15   3 3790.82 212.693  10
  -1  15   3 4009.48 276.215   9
   1 -15  -3 4201.56 293.300  15
   1  15  -3 3782.80 267.952  10
  -1 -15   3 4096.11 267.591  15
  -1  15   2 19168.6 555.234   9
  -1 -15   2 19833.6 536.985  15
   1 -15  -2 19811.2 577.660  15
  -1 -15   2 18243.5 403.711  14
  -1  15   2 18831.5 437.409  10
   1  15  -2 18258.3 541.645  10
  -1  15   1 24999.1 502.031  10
  -1  15   1 23883.6 611.583   9
   1 -15  -1 23683.1 632.436  15
  -1 -15   1 23567.7 502.363  14
   1  15  -1 24717.7 507.076  13
  -1 -15   1 24769.3 571.060  15
  -1  15   1 25260.2 583.015  13
   1  15  -1 24915.1 611.804  10
  -1  15   1 24886.4 424.863   8
   1  15   0 153.608 54.4112  13
  -1  15   0 240.256 73.9296  10
   1  15   0 153.927 77.6665  10
   1 -15   0 154.193 116.668  15
  -1  15   0 256.186 94.7543  13
  -1  15   0 374.492 72.0970   8
  -1 -15   0-40.6254 121.147  15
  -1 -15   0 167.704 73.9783  14
  -1  15  -1 14932.2 476.419  13
  -1  15  -1 15309.0 439.266  10
  -1 -15  -1 15978.9 468.312  15
   1  15   1 15517.7 455.713  10
   1 -15   1 15299.7 487.486  15
   1 -15   2 5952.91 313.238  15
  -1  15  -2 6841.27 315.492  10
   1 -15   2 6621.32 251.818  14
   1  15   2 6397.28 306.312  10
  -1 -15  -2 7291.57 337.557  15
   1 -15   3 228.263 101.621  15
   1  15   3 284.898 104.189  10
  -1  15  -3 122.189 97.5503  12
  -1 -15  -3 157.344 131.060  15
  -1 -15  -3 81.8078 82.1408   6
   1 -15   4 198.833 105.924  15
  -1 -15  -4 272.856 125.613  15
  -1  15  -4 351.791 111.577  12
  -1 -15  -4 383.847 97.2776   6
   1  15   4 216.752 99.0383  10
  -1  15  -5 9112.58 439.663  12
   1  15   5 8962.96 434.430  10
  -1 -15  -5 9115.09 373.074   6
  -1  15  -5 8582.00 351.045   4
   1  15   5 8932.56 400.951   9
  -1 -15  -5 8272.02 383.681  15
   1 -15   5 8812.20 450.911  15
  -1 -15  -6 215.330 114.881  15
   1  15   6 361.035 109.808   9
   1  15   6 317.852 121.972  10
  -1 -15  -6 421.603 135.430   6
  -1 -15  -6 451.525 152.915  12
  -1  15  -6 298.031 130.400  12
  -1  15  -6 479.970 118.022   4
  -1  15  -7 6129.74 405.461  12
  -1 -15  -7 6076.56 443.183  12
  -1 -15  -7 5588.23 353.770  15
  -1  15  -8-60.9231 117.780  12
  -1 -15  -8-49.6118 115.060  15
  -1 -15  -8 80.5738 127.232  12
  -1 -15  -9 635.169 210.127  12
  -1  15  -9 468.308 167.721  12
   1 -16 -10 245.031 175.484  15
   1  16 -10-68.0499 127.665   4
   1  16 -10 84.0519 117.058  12
   1 -16 -10 113.133 154.044  12
   1  16  -9 1515.59 230.984   4
   1 -16  -9 1502.05 246.237  15
   1  16  -9 1208.23 209.910  12
   1 -16  -9 1411.14 266.482  12
   1 -16  -8 1309.14 225.036  15
   1  16  -8 1123.57 191.551  12
   1 -16  -8 1526.24 253.240  12
   1  16  -8 1614.02 215.333   4
   1 -16  -7 9655.42 490.239  15
   1 -16  -7 8928.54 530.286  12
   1  16  -7 8743.78 450.276   4
   1  16  -7 9475.86 479.471  12
  -1  16   7 8553.42 461.280   9
   1 -16  -6 5193.03 353.396  15
  -1  16   6 5320.46 353.365   9
   1  16  -6 5105.18 319.536   4
   1  16  -6 5142.49 347.617  12
   1 -16  -5 12778.9 504.881  15
   1  16  -5 12402.9 488.005  12
  -1  16   5 12832.4 519.135   9
   1  16  -5 11824.2 450.640   4
  -1 -16   5 12325.0 538.994  15
  -1  16   5 11987.6 441.953  10
   1  16  -5 14018.0 562.903  10
   1  16  -4 228.631 96.2125  12
  -1 -16   4 174.157 100.943  15
  -1  16   4 502.465 142.582   9
   1  16  -4 346.560 124.714  10
  -1  16   4 272.481 87.7795  10
   1 -16  -4 171.079 129.265  15
   1 -16  -3 123.259 150.409  15
  -1 -16   3-47.5523 98.7689  15
  -1  16   3 119.072 69.1529  10
   1  16  -3 61.4485 97.2178  10
  -1  16   3 236.229 135.920   9
   1 -16  -2 685.354 193.824  15
  -1 -16   2 900.612 102.958  14
  -1  16   2 1116.23 190.276   9
   1  16  -2 1034.50 163.989  10
  -1 -16   2 1042.11 163.399  15
  -1  16   2 793.135 110.700  10
  -1 -16   1 31739.3 599.207  14
   1 -16  -1 34156.5 756.694  15
  -1  16   1 32966.9 599.746  10
   1  16  -1 33115.0 604.852  13
  -1  16   1 32444.8 683.961  13
  -1  16   1 30982.9 726.937   9
  -1 -16   1 33018.3 692.364  15
   1  16  -1 33536.1 729.656  10
   1  16   0 544.446 111.457  10
  -1  16   0 662.601 85.7002   8
  -1 -16   0 572.396 116.409  15
   1 -16   0 733.450 152.644  15
  -1 -16   0 692.791 106.981  14
   1  16   0 627.715 90.3913  13
  -1  16   0 684.171 121.214  13
  -1  16   0 689.117 104.308  10
   1  16   1 29015.1 645.118  10
   1 -16   1 29460.0 694.599  15
  -1  16  -1 30128.6 683.327  13
  -1 -16  -1 30477.8 659.717  15
  -1  16  -1 28570.3 622.232  10
  -1  16  -2 3185.55 226.465  10
  -1  16  -2 3643.21 266.023  13
   1 -16   2 3443.07 253.186  15
  -1 -16  -2 3821.04 263.978  15
   1  16   2 3237.17 232.297  10
  -1 -16  -3 13044.6 401.603   6
  -1  16  -3 13357.2 492.315  12
  -1 -16  -3 12316.3 461.728  15
   1  16   3 12585.7 459.987  10
   1 -16   3 12301.1 472.332  15
  -1  16  -3 12857.5 463.833  10
   1  16   4 2662.95 232.729  10
  -1  16  -4 2405.13 233.400  12
   1 -16   4 2355.88 231.829  15
  -1 -16  -4 2151.54 217.974  15
  -1 -16  -4 2555.22 200.574   6
   1 -16   5 175.608 103.038  15
   1  16   5 346.044 125.646   9
   1  16   5 121.758 105.259  10
  -1  16  -5 182.643 116.007  12
  -1 -16  -5 207.563 125.786  15
  -1 -16  -5 405.304 127.652   6
   1  16   6 337.759 132.659  10
  -1 -16  -6 270.647 136.001  15
  -1 -16  -6 398.619 149.709  12
   1  16   6 301.302 123.810   9
  -1  16  -6 421.863 150.411  12
  -1 -16  -6 353.487 125.323   6
  -1 -16  -7 464.144 145.626  15
  -1 -16  -7 602.409 202.418  12
  -1 -16  -7 733.075 172.588   6
  -1  16  -7 366.647 160.984  12
  -1  16  -8 451.174 167.200  12
  -1 -16  -8 279.510 158.364  12
  -1  16  -9 1537.20 249.812  12
  -1 -16  -9 1049.38 254.087  12
   1 -17 -10 1114.23 249.829  15
   1  17 -10 912.797 203.989   4
   1  17 -10 892.837 203.280  12
   1 -17  -9 717.527 210.802  15
   1  17  -9 216.136 136.613  12
   1 -17  -9 714.123 221.745  12
   1  17  -9 412.028 152.115   4
   1 -17  -8 245.476 158.263  12
   1 -17  -8-46.4080 168.486  15
   1  17  -8 218.462 132.121  12
   1  17  -8 265.634 131.275   4
   1 -17  -7 5328.95 383.833  15
   1  17  -7 5525.63 385.311  12
  -1  17   7 5849.22 394.042   9
   1 -17  -7 6092.98 450.600  12
   1  17  -7 5841.02 371.388   4
   1 -17  -6 1465.32 220.388  15
  -1  17   6 1296.80 203.635   9
   1  17  -6 911.895 149.856   4
   1  17  -6 1340.09 196.126  12
   1  17  -6 822.388 178.505  10
   1 -17  -5-107.929 151.791  15
  -1  17   5 13.8453 72.7061  10
  -1  17   5 132.350 128.151   9
  -1 -17   5 126.160 128.327  15
   1  17  -5 32.1146 90.8026  12
   1  17  -5 27.5885 109.189  10
   1  17  -5 262.311 99.9493   4
  -1  17   4 5792.48 293.309  10
   1  17  -4 6013.55 370.548  10
   1 -17  -4 6194.88 369.189  15
  -1  17   4 6236.62 371.445   9
  -1 -17   4 6235.15 370.348  15
   1 -17  -3 30903.2 774.970  15
  -1  17   3 29416.5 759.981   9
  -1 -17   3 28977.4 736.322  15
   1  17  -3 32403.2 801.618  10
  -1  17   3 29511.0 618.533  10
  -1  17   2 21875.3 635.654   9
   1  17  -2 21566.3 548.494  13
  -1 -17   2 22103.1 602.792  15
   1 -17  -2 20384.4 634.073  15
  -1  17   2 21892.9 510.161  10
   1  17  -2 22390.8 639.281  10
   1  17  -1 303.758 122.732  10
  -1  17   1 140.141 81.0269  10
   1  17  -1 179.307 81.2681  13
  -1  17   1 139.640 92.3585  13
  -1 -17   1 85.5947 66.5256  14
  -1 -17   1 301.132 137.220  15
  -1  17   1 337.121 167.591   9
  -1 -17   0 6854.03 331.746  15
  -1  17   0 7324.59 311.727  10
  -1  17   0 6577.43 322.921  13
   1  17   0 6996.03 280.725  13
   1 -17   0 6871.07 363.016  15
   1  17   0 6815.76 336.868  10
  -1  17  -1 7593.34 359.680  13
   1 -17   1 7292.89 367.603  15
  -1 -17  -1 7341.89 352.753  15
   1  17   1 7570.55 344.442  10
  -1  17  -1 7288.67 331.887  10
  -1  17  -2 26.3248 66.5034  10
  -1 -17  -2 319.921 144.929  15
  -1  17  -2 226.616 115.787  13
   1  17   2 97.4050 86.2144  10
   1 -17   2 167.204 118.209  15
  -1 -17  -3 5973.44 334.766  15
  -1 -17  -3 5779.29 282.894   6
  -1  17  -3 5984.90 329.907  10
   1  17   3 6385.64 341.318  10
   1 -17   3 5980.04 348.682  15
  -1 -17  -4 1087.53 145.625   6
   1  17   4 1285.37 172.888  10
  -1 -17  -4 1245.02 183.887  15
   1 -17   4 863.398 162.562  15
  -1  17  -4 1329.30 194.060  12
  -1 -17  -5 51.5451 116.119  15
  -1 -17  -5 42.4943 102.268   6
   1 -17   5-54.8567 107.645  15
   1  17   5 309.405 130.479   9
   1  17   5-12.4433 86.7214  10
  -1  17  -5 23.0448 98.3117  12
  -1 -17  -6 4913.36 387.476  12
   1  17   6 4787.66 358.455  10
   1  17   6 4442.72 320.514   9
  -1  17  -6 4822.31 362.168  12
  -1 -17  -6 4310.23 311.359  15
  -1 -17  -7 4433.78 326.023  15
  -1 -17  -7 4158.15 401.628  12
  -1  17  -7 4891.37 382.077  12
  -1  17  -8 1803.03 255.936  12
  -1 -17  -8 2378.45 320.800  12
  -1 -17  -9 140.860 170.737  12
  -1  17  -9 79.2722 134.834  12
   1  18  -9 141.834 135.558  12
   1 -18  -9 16.3728 149.600  15
   1 -18  -9 376.619 169.564  12
   1  18  -9 322.327 159.799   4
   1  18  -8 3609.16 320.487   4
   1 -18  -8 3523.31 376.832  12
   1  18  -8 3999.27 350.004  12
   1 -18  -8 3671.20 345.555  15
   1 -18  -7 253.182 161.634  15
   1  18  -7 636.555 162.796  12
  -1  18   7 463.703 145.501   9
   1  18  -7 383.373 157.256  10
   1  18  -7 478.684 129.846   4
   1 -18  -6 14575.6 588.610  15
   1  18  -6 14029.5 532.271   4
  -1  18   6 14365.7 602.741   9
   1  18  -6 14365.7 579.334  12
   1  18  -6 15177.5 650.982  10
   1 -18  -5 34.4096 130.112  15
   1  18  -5-43.2678 125.205  10
  -1 -18   5-252.725 158.320  15
   1  18  -5-56.5024 97.2258  12
   1  18  -5 30.6297 76.2683   4
  -1  18   5 171.776 129.408   9
  -1  18   4 12791.9 446.106  10
  -1  18   4 13393.5 544.314   9
   1 -18  -4 12573.6 539.569  15
   1  18  -4 13380.1 556.439  10
  -1 -18   4 12727.1 536.788  15
   1  18  -3 367.517 140.606  10
  -1 -18   3-46.0000 97.3021  15
  -1  18   3 98.8045 78.1476  10
   1 -18  -3 57.2138 160.159  15
  -1  18   3 237.754 149.021   9
   1  18  -2 307.650 134.479  10
  -1  18   2 187.904 82.1462  10
  -1 -18   2 322.809 135.873  15
  -1  18   2 548.772 181.787   9
   1 -18  -2 397.002 196.630  15
   1  18  -2 201.137 116.032  13
  -1 -18   1 1927.06 196.699  15
   1  18  -1 1742.39 193.505  10
   1  18  -1 1781.13 160.616  13
  -1  18   1 1786.46 157.967  10
  -1  18   1 2443.56 242.707   9
   1 -18  -1 1838.80 236.191  15
  -1  18   1 1693.74 181.913  13
   1 -18   0 1192.17 197.672  15
   1  18   0 904.778 116.275  13
   1  18   0 951.270 149.625  10
  -1  18   0 1022.00 152.128  13
  -1  18   0 1194.24 144.563  10
  -1 -18   0 844.922 137.380  15
   1  18   1 1362.72 166.267  10
  -1 -18  -1 1459.64 184.351  15
  -1  18  -1 1389.60 177.145  13
  -1  18  -1 1259.11 149.773  10
   1 -18   1 966.822 165.187  15
   1  18   2 10576.2 430.769  10
   1 -18   2 10955.1 462.410  15
  -1  18  -2 10686.5 456.079  13
  -1 -18  -2 10871.7 435.735  15
  -1  18  -2 9625.13 411.153  10
  -1 -18  -3 3939.91 289.928  15
   1 -18   3 3405.82 276.657  15
  -1  18  -3 3742.18 279.449  10
   1  18   3 3861.84 275.931  10
  -1  18  -4 13.2587 99.3634  12
   1 -18   4-124.112 128.155  15
   1  18   4 10.9430 80.8567  10
  -1 -18  -4 48.8088 122.706  15
  -1  18  -4 88.0089 93.9211  10
   1 -18   5 342.939 147.171  15
  -1  18  -5 698.056 162.626  12
   1  18   5 752.469 162.616   9
  -1 -18  -5 680.776 159.196  15
   1  18   5 537.168 139.099  10
  -1 -18  -6 1166.35 194.116  15
   1  18   6 946.383 177.465   9
  -1  18  -6 1058.26 197.604  12
   1  18   6 933.258 186.700  10
   1 -18   6 1229.05 219.093  15
  -1 -18  -7 613.262 170.018  15
  -1 -18  -7 1057.51 231.244  12
  -1  18  -7 688.207 181.640  12
  -1 -18  -8 937.684 237.005  12
  -1  18  -8 923.514 199.570  12
  -1 -18  -9 253.513 188.455  12
  -1  18  -9 160.854 112.952  12
   1 -19  -9-179.472 187.265  15
   1  19  -9 412.177 169.051  10
   1 -19  -9 285.794 168.010  12
   1  19  -9 437.698 163.123  12
   1  19  -8-1.29581 123.163  10
   1 -19  -8 289.175 182.610  12
   1  19  -8 62.5970 130.625  12
   1 -19  -8 35.9655 160.310  15
   1  19  -7 230.355 143.219  10
   1  19  -7 432.080 150.537  12
  -1  19   7 506.791 163.993   9
   1  19  -7 492.385 136.113   4
   1 -19  -7 393.614 160.431  15
   1 -19  -6 934.729 195.145  15
   1  19  -6 786.646 176.040  12
   1  19  -6 1155.01 216.642  10
  -1  19   6 1109.27 205.797   9
   1  19  -6 1032.65 162.832   4
   1  19  -5 864.494 180.256  10
   1 -19  -5 547.067 183.144  15
   1  19  -5 664.981 125.503   4
  -1 -19   5 591.955 152.670  15
  -1  19   5 885.761 188.796   9
  -1  19   4 3346.40 302.106   9
   1 -19  -4 3302.87 305.984  15
  -1 -19   4 3263.44 293.410  15
   1  19  -4 3282.27 297.585  10
   1 -19  -3 2466.36 269.618  15
  -1  19   3 2627.25 261.284   9
  -1  19   3 2606.95 204.041  10
   1  19  -3 3227.21 282.500  10
  -1 -19   3 2474.55 237.491  15
  -1  19   2 12017.6 406.047  10
   1 -19  -2 11230.3 506.532  15
  -1  19   2 12352.6 521.360   9
  -1 -19   2 11640.2 473.297  15
   1  19  -2 12417.9 438.770  13
   1  19  -2 12065.9 499.487  10
   1  19  -1 1769.39 165.047  13
  -1  19   1 1860.25 190.255  13
   1  19  -1 1889.10 202.366  10
  -1  19   1 1704.83 160.337  10
  -1  19   1 2268.87 255.229   9
   1 -19  -1 1892.80 236.390  15
  -1 -19   1 1962.77 204.053  15
  -1 -19   0 6332.70 337.966  15
   1  19   0 7027.75 363.676  10
  -1  19   0 6967.03 349.068  13
   1 -19   0 6940.85 384.419  15
   1  19   0 6564.98 291.200  13
  -1  19   0 6885.34 326.128  10
  -1 -19  -1 3024.00 248.255  15
   1  19   1 3454.23 252.375  10
  -1  19  -1 3682.33 269.484  13
   1 -19   1 2716.74 254.878  15
  -1  19  -1 3230.28 237.248  10
   1  19   2 2392.15 230.156  10
  -1  19  -2 2288.56 230.829  13
  -1 -19  -2 2335.56 241.861  15
   1 -19   2 2514.72 252.416  15
  -1  19  -2 2250.43 227.107  10
  -1  19  -3 269.486 120.382  13
   1  19   3 323.796 108.272  10
  -1 -19  -3 440.443 152.958  15
   1 -19   3 272.214 125.305  15
  -1  19  -3 446.164 120.610  10
  -1  19  -4 189.922 91.2735  10
  -1 -19  -4 332.496 143.791  15
   1 -19   4 110.013 99.9127  15
   1  19   4 314.096 119.934  10
   1  19   5 97.2945 125.971   9
   1  19   5 7.43029 93.4910  10
  -1  19  -5 67.5198 106.343  12
  -1 -19  -5-70.5525 125.887  15
   1 -19   5 46.2743 104.731  15
  -1  19  -5 100.829 106.014  10
  -1 -19  -6 1823.43 237.428  15
  -1  19  -6 1933.55 252.968  12
   1  19   6 2259.47 263.558  10
   1 -19   6 2288.41 283.800  15
   1  19   6 2263.83 251.027   9
  -1 -19  -7 254.851 157.122  12
  -1 -19  -7 283.543 151.808  15
   1  19   7 334.105 139.959  10
  -1  19  -7 151.136 130.153  12
  -1 -19  -8 1834.91 304.671  12
  -1  19  -8 1563.03 255.700  12
   1 -20  -9 81.8668 163.330  15
   1  20  -9-68.9598 106.166  12
   1 -20  -9 80.7271 131.390  12
   1  20  -8 4071.17 402.919  10
   1 -20  -8 4134.10 379.223  15
   1 -20  -8 3659.40 398.953  12
   1  20  -8 3463.43 339.779  12
   1 -20  -7 169.678 156.939  15
  -1  20   7-24.1309 119.726   9
   1  20  -7-38.9899 124.238  10
   1  20  -7-321.315 166.692  12
   1 -20  -6 2905.33 308.018  15
  -1  20   6 2669.08 292.780   9
   1  20  -6 2867.40 311.885  10
   1 -20  -5 515.377 193.909  15
   1  20  -5 500.261 155.059  10
  -1  20   5 597.125 167.088   9
  -1 -20   5 434.413 150.184  15
  -1 -20   4 7596.70 441.555  15
  -1  20   4 7775.26 445.235   9
   1 -20  -4 8130.19 465.751  15
   1  20  -4 8093.26 469.574  10
   1  20  -3 2557.93 258.112  10
   1 -20  -3 2019.67 264.212  15
   1  20  -3 2348.89 223.671  13
  -1  20   3 2564.33 269.667   9
  -1 -20   3 1944.74 226.694  15
   1  20  -2 330.565 110.594  13
   1  20  -2 529.110 161.123  10
  -1  20   2 742.048 197.604   9
  -1  20   2 388.751 100.281  10
   1 -20  -2 557.571 188.614  15
  -1 -20   2 694.228 154.560  15
   1 -20  -1 436.984 156.422  15
   1  20  -1 180.181 79.5785  13
  -1  20   1 218.902 89.2885  13
  -1  20   1 248.259 78.4308  10
   1  20  -1 338.472 120.326  10
  -1 -20   1 380.299 125.275  15
  -1  20   1 493.479 165.334   9
   1  20   0 1046.09 164.229  10
  -1  20   0 1318.73 208.063   9
  -1  20   0 1142.91 164.132  13
  -1  20   0 932.394 140.519  10
  -1 -20   0 620.521 133.923  15
   1 -20   0 889.947 181.481  15
   1 -20   1 3643.01 290.215  15
  -1  20  -1 4090.09 290.210  13
   1  20   1 3527.76 273.653  10
  -1  20  -1 3900.59 267.811  10
  -1 -20  -1 3462.52 273.242  15
  -1 -20  -2 12340.5 492.330  15
   1 -20   2 12930.0 527.397  15
  -1  20  -2 12952.6 499.452  10
  -1  20  -2 11596.9 499.632  13
   1  20   2 12917.9 495.260  10
   1 -20   3-17.4840 105.526  15
  -1  20  -3 184.209 130.212  13
  -1  20  -3 39.0119 95.0275  10
  -1 -20  -3 131.981 136.790  15
   1  20   3 4.81673 90.0167  10
  -1  20  -4 379.906 121.993  10
  -1 -20  -4 552.308 156.148  15
   1 -20   4 107.548 112.982  15
   1  20   4 250.213 108.954  10
  -1  20  -5 1935.47 239.792  12
  -1  20  -5 2045.92 248.792  10
   1 -20   5 1898.28 254.150  15
   1  20   5 2110.08 248.864   9
  -1 -20  -5 1954.81 241.170  15
   1  20   5 1883.68 232.876  10
  -1 -20  -6 71.0931 135.804  15
   1  20   6 330.504 151.055   9
   1  20   6-31.0716 96.0596  10
  -1  20  -6-71.9035 118.589  12
   1 -20   6 127.927 133.375  15
  -1  20  -6-93.4739 122.288  10
  -1  20  -7-55.4746 137.691  12
   1  20   7 174.910 125.465  10
  -1 -20  -7 35.9921 139.602  12
  -1 -20  -7 464.451 177.794  15
  -1  20  -8 1808.53 274.077  12
  -1 -20  -8 1750.89 292.696  12
   1  21  -9 1667.99 268.264  12
   1 -21  -8 973.512 234.967  15
   1  21  -8 618.823 199.284  10
   1  21  -8 831.855 200.411  12
   1 -21  -8 653.536 220.475  12
  -1  21   7 134.700 136.770   9
   1 -21  -7 200.221 180.358  15
   1  21  -7 612.433 192.281  10
   1 -21  -6 56.9872 173.921  15
  -1  21   6 92.9446 136.084   9
   1  21  -6-0.58759 111.018  10
  -1 -21   5 1145.97 214.669  15
   1 -21  -5 962.095 221.993  15
  -1  21   5 1064.62 204.416   9
   1  21  -5 1134.04 215.868  10
   1  21  -4 4485.89 357.387  10
  -1  21   4 4307.18 349.703   9
  -1 -21   4 4014.70 338.058  15
   1 -21  -4 4213.08 359.780  15
   1 -21  -3 4470.73 369.957  15
   1  21  -3 3908.14 286.208  13
  -1  21   3 3862.27 326.906   9
  -1 -21   3 4134.95 322.761  15
   1  21  -3 4179.90 336.238  10
  -1 -21   2 3864.21 300.787  15
  -1  21   2 4202.90 337.686   9
  -1  21   2 4185.88 263.115  10
   1  21  -2 4130.51 318.432  10
   1 -21  -2 4519.32 350.361  15
  -1  21   1 483.916 103.941  10
  -1  21   1 645.388 186.345   9
   1 -21  -1 506.872 169.822  15
  -1 -21   1 794.619 156.390  15
   1  21  -1 485.549 132.552  10
  -1  21   1 460.294 110.839  13
  -1 -21   0 1957.16 210.706  15
   1 -21   0 2253.76 247.711  15
  -1  21   0 2796.38 224.923  10
  -1  21   0 2459.44 265.087   9
  -1  21   0 2967.94 246.694  13
   1  21   0 2515.75 235.971  10
   1 -21   1 1733.69 219.241  15
  -1  21  -1 1514.14 186.638  10
  -1 -21  -1 1212.39 187.594  15
  -1  21  -1 1667.69 201.719  13
   1  21   1 1567.71 198.069  10
  -1  21  -2 664.059 147.714  10
  -1 -21  -2 810.697 179.397  15
   1  21   2 727.112 153.320  10
  -1  21  -2 540.203 147.343  13
   1 -21   2 878.504 185.546  15
   1 -21   3 558.390 165.364  15
  -1  21  -3 589.011 156.491  13
  -1  21  -3 520.897 144.573  10
   1  21   3 419.026 131.329  10
  -1 -21  -3 693.797 170.418  15
  -1 -21  -4 346.115 165.890  15
   1 -21   4 257.585 134.621  15
  -1  21  -4 407.273 130.593  10
   1  21   4 221.606 111.239  10
   1  21   5 78.8968 102.920  10
  -1  21  -5 169.186 122.137  10
   1  21   5 126.842 122.647   9
   1 -21   5 96.0584 117.546  15
  -1 -21  -5 101.284 143.914  15
  -1  21  -6 34.4184 109.947  10
  -1 -21  -6 221.251 146.322  15
   1 -21   6-67.8866 109.969  15
  -1  21  -6-35.7056 127.086  12
   1  21   6 276.572 142.297  10
   1  21   6 169.782 138.210   9
   1  21   7 90.7471 125.964  10
  -1  21  -7-67.4905 139.685  12
  -1 -21  -7-92.7439 144.641  12
  -1  21  -7 10.8838 116.929  10
  -1 -21  -8 185.137 177.240  12
  -1  21  -8 360.937 174.204  12
  -1  21  -8-94.0021 117.927  10
   1  22  -8 548.946 199.727  10
   1 -22  -8 526.311 204.280  15
   1 -22  -8 989.170 249.392  12
   1 -22  -7 1322.13 243.486  15
  -1  22   7 1150.66 233.928   9
   1  22  -7 1000.92 228.538  10
   1 -22  -6 267.879 162.625  15
   1  22  -6 112.211 120.322  10
  -1  22   6 286.849 162.274   9
  -1 -22   5 5019.18 396.932  15
   1 -22  -5 4805.46 410.323  15
  -1  22   5 5066.12 403.847   9
   1  22  -5 5385.95 424.778  10
   1  22  -4 2435.90 283.861  10
   1 -22  -4 2170.41 288.640  15
   1  22  -4 1957.64 225.818  13
  -1  22   4 2055.76 268.471   9
  -1 -22   4 1746.37 244.746  15
  -1  22   3 2916.82 312.922   9
   1 -22  -3 3592.25 345.988  15
   1  22  -3 2873.33 298.134  10
  -1 -22   3 2569.49 272.692  15
  -1  22   2 245.265 156.554   9
  -1 -22   2 43.2768 109.514  15
   1  22  -2 80.5621 118.255  10
   1 -22  -2 175.139 164.637  15
  -1  22   1 1034.03 139.527  10
  -1  22   1 995.259 158.827  13
  -1  22   1 1288.72 219.602   9
  -1 -22   1 1148.01 182.978  15
   1 -22  -1 1156.10 214.827  15
   1  22  -1 1148.66 186.557  10
  -1  22   0 151.753 97.5358  13
  -1 -22   0 433.647 120.053  15
  -1  22   0 382.035 108.128  10
   1  22   0 412.813 126.680  10
   1 -22   0 236.337 133.083  15
  -1  22  -1 2022.72 246.469   9
  -1  22  -1 2397.86 239.051  13
  -1 -22  -1 1884.65 227.368  15
   1 -22   1 2287.69 256.929  15
   1  22   1 2630.27 250.138  10
  -1  22  -1 2351.94 230.973  10
   1 -22   2 932.257 185.943  15
  -1 -22  -2 881.089 176.622  15
  -1  22  -2 1034.23 180.072  13
  -1  22  -2 800.372 155.039  10
   1  22   2 758.242 153.312  10
  -1 -22  -3 3457.44 297.218  15
  -1  22  -3 3285.16 300.298  13
   1 -22   3 3561.23 314.507  15
   1  22   3 3822.11 306.791  10
  -1  22  -3 3964.30 318.134  10
   1 -22   4-167.676 152.802  15
  -1 -22  -4 81.2051 123.770  15
  -1  22  -4-10.0337 110.729  13
  -1  22  -4 40.8771 97.0675  10
   1  22   4-33.5586 94.6503  10
   1  22   5 114.603 111.571  10
  -1 -22  -5 380.250 172.070  15
   1  22   5 448.905 169.077   9
   1 -22   5 156.024 125.628  15
  -1  22  -5 72.1471 102.316  10
  -1 -22  -6 622.955 206.348  15
  -1  22  -6 772.644 192.109  10
   1  22   6 950.423 187.980  10
   1 -22   6 567.006 173.816  15
   1  22   6 820.037 190.715   9
   1  22   7 225.097 135.917  10
  -1 -22  -7-104.078 150.574  12
  -1  22  -7 16.1039 131.004  12
  -1  22  -7-15.5943 131.078  10
  -1  22  -8 111.426 139.100  10
   1 -23  -8 250.670 191.782  15
   1  23  -7 60.1222 142.539  10
  -1  23   7 404.790 171.871   9
   1 -23  -7 291.667 195.635  15
   1 -23  -6 22.5111 181.977  15
   1  23  -6 18.7788 126.876  10
  -1  23   6-30.9408 134.094   9
   1 -23  -5 1342.42 259.908  15
   1  23  -5 803.879 198.219  10
  -1  23   5 1129.61 231.021   9
  -1 -23   5 766.067 192.861  15
   1 -23  -4 278.257 183.672  15
  -1  23   4 179.367 155.200   9
   1  23  -4 105.449 132.440  10
  -1 -23   4-72.0355 123.099  15
  -1 -23   3 2736.61 285.379  15
   1  23  -3 3795.95 332.866  10
  -1  23   3 3492.66 331.047   9
   1 -23  -3 3730.03 346.901  15
   1  23  -2 166.312 114.390  10
  -1  23   2 147.856 157.263   9
   1 -23  -2 354.482 177.038  15
  -1 -23   2 101.955 108.798  15
   1 -23  -1 4666.64 368.047  15
   1  23  -1 4222.94 322.524  10
  -1 -23   1 4295.34 324.351  15
  -1  23   1 4541.47 357.285   9
  -1  23   0 799.897 137.491  10
   1  23   0 810.396 166.399  10
  -1 -23   0 1242.29 186.283  15
  -1  23   0 799.113 156.779  13
  -1  23   0 1203.60 214.893   9
   1 -23   0 518.629 161.187  15
   1 -23   1 5608.61 388.308  15
  -1  23  -1 5915.37 397.151   9
  -1  23  -1 5714.96 362.833  13
   1  23   1 6112.66 370.855  10
  -1 -23  -1 5428.93 360.920  15
  -1  23  -1 5653.88 344.058  10
   1 -23   2 1188.25 207.691  15
  -1 -23  -2 1242.38 207.101  15
   1  23   2 1196.30 189.778  10
  -1  23  -2 1690.42 228.091   9
  -1  23  -2 1507.09 211.100  13
  -1  23  -2 1224.19 186.240  10
  -1  23  -3-69.7288 96.1025  10
  -1  23  -3 203.172 117.988  13
   1  23   3-13.7899 104.621  10
  -1  23  -3 262.782 134.187   9
   1 -23   3-337.345 147.517  15
  -1 -23  -3-39.9038 124.480  15
  -1 -23  -4 349.107 172.000  15
  -1  23  -4 166.906 136.544  13
   1  23   4 246.813 123.201  10
   1 -23   4-148.727 160.595  15
  -1  23  -4 51.3422 109.559  10
   1  23   4 421.221 175.937   9
  -1  23  -5 1166.78 211.349  10
   1 -23   5 1095.96 221.225  15
  -1  23  -5 1229.01 236.218  13
   1  23   5 960.675 195.268  10
  -1 -23  -5 1623.68 248.753  15
   1  23   5 1195.69 222.342   9
  -1  23  -6-145.281 132.909  10
   1 -23   6-105.288 139.308  15
  -1 -23  -6 27.6812 150.527  15
   1  23   6-31.6322 126.380   9
   1  23   6 3.78908 102.842  10
  -1  23  -7 1550.73 249.907  10
   1  23   7 1458.05 239.613  10
  -1 -23  -7 2000.65 315.244  12
   1 -24  -7 3904.54 408.604  15
  -1  24   7 3802.76 387.657   9
   1  24  -7 3575.99 398.553  10
   1 -24  -6 132.463 185.579  15
   1  24  -6-85.0912 135.829  10
  -1  24   6 69.0696 123.281   9
  -1 -24   5 4073.13 377.866  15
  -1  24   5 4590.43 405.277   9
   1 -24  -5 4668.69 424.785  15
   1  24  -5 4486.35 402.455  10
   1 -24  -4 256.240 203.823  15
  -1 -24   4 20.6741 122.783  15
  -1  24   4 302.111 166.860   9
   1  24  -4 152.757 123.089  10
  -1  24   3 1759.74 278.497   9
  -1 -24   3 1097.05 215.728  15
   1  24  -3 1917.60 254.608  10
   1 -24  -3 2027.84 295.807  15
  -1 -24   2 363.302 145.177  15
   1  24  -2 694.589 168.752  10
  -1  24   2 602.222 179.779   9
   1 -24  -2 541.956 197.462  15
   1 -24  -1 290.111 174.286  15
  -1 -24   1 855.356 181.457  15
  -1  24   1 653.113 208.544   9
   1  24  -1 732.408 163.206  10
  -1 -24   0 159.196 133.197  15
   1 -24   0-77.7811 174.409  15
  -1  24   0-43.3755 86.4104  13
  -1  24   0 296.039 156.910   9
   1  24   0-13.7765 92.3551  10
  -1  24  -1 2919.45 302.449   9
   1 -24   1 2891.73 303.807  15
  -1  24  -1 2580.58 245.509  10
   1  24   1 2743.67 272.076  10
  -1  24  -1 2369.05 248.866  13
  -1 -24  -1 2144.26 249.783  15
   1  24   2 3101.33 279.487  10
  -1  24  -2 2898.08 273.842  10
  -1  24  -2 3603.62 321.402   9
  -1  24  -2 3266.74 298.483  13
   1 -24   2 3017.12 302.839  15
  -1 -24  -2 2616.67 278.697  15
   1  24   3 2.01919 107.547  10
  -1  24  -3 59.7362 116.076  10
   1 -24   3-27.3498 114.683  15
  -1  24  -3 353.288 145.775   9
  -1  24  -3 146.329 126.077  13
  -1 -24  -3 218.828 152.958  15
  -1 -24  -4 629.896 185.753  15
   1 -24   4 600.226 168.003  15
   1  24   4 788.446 201.390   9
  -1  24  -4 575.112 164.685  13
   1  24   4 776.859 174.966  10
  -1  24  -4 804.753 181.376  10
  -1  24  -5 26.6312 126.820  13
   1  24   5 5.84210 97.9884  10
   1  24   5 69.8250 133.668   9
  -1 -24  -5-41.5040 137.781  15
   1 -24   5 50.9530 125.018  15
  -1  24  -5-71.2720 114.403  10
   1 -24   6 132.225 144.019  15
   1  24   6-67.5643 117.925  10
  -1  24  -6 46.9044 108.366  10
   1  24   6 280.838 159.520   9
  -1 -24  -6 155.059 158.800  15
  -1  24  -7 468.184 171.233  10
   1  24   7 415.191 173.636  10
  -1 -24  -7 494.721 194.448  12
   1  25  -7 476.887 193.831  10
   1 -25  -7 578.569 225.267  15
  -1  25   7 344.346 172.200   9
   1 -25  -6 40.6255 187.641  15
  -1  25   6 133.895 144.371   9
   1  25  -6 78.5509 145.293  10
   1 -25  -5 310.880 194.939  15
  -1 -25   5-20.4394 130.860  15
  -1  25   5 198.985 155.123   9
   1  25  -5 197.338 149.178  10
  -1  25   4 174.729 147.331   9
   1 -25  -4 352.335 193.680  15
   1  25  -4 106.160 128.938  10
  -1 -25   4-108.528 135.725  15
   1  25  -3 10544.1 565.310  10
  -1  25   3 10606.7 577.442   9
   1 -25  -3 10503.9 563.463  15
  -1 -25   3 10231.7 546.181  15
   1  25  -2 1275.23 204.829  10
  -1 -25   2 1045.23 198.120  15
  -1  25   2 1642.78 264.847   9
   1 -25  -2 1342.24 244.393  15
  -1 -25   1 1344.06 211.886  15
   1 -25  -1 1563.59 244.780  15
   1  25  -1 1834.82 243.663  10
  -1  25   1 1848.40 264.615   9
  -1  25   0 171.688 156.053   9
   1  25   0 45.5105 96.7308  10
  -1 -25   0 332.519 144.658  15
   1  25   1 3202.56 297.364  10
  -1 -25  -1 2753.87 290.235  15
   1 -25   1 3171.32 320.503  15
  -1  25  -1 2738.72 275.676  13
  -1  25  -1 3437.09 331.979   9
   1  25   2 57.3008 111.385  10
  -1  25  -2 181.660 123.472  13
  -1  25  -2 326.272 155.605   9
  -1 -25  -2 134.222 157.922  15
  -1  25  -2 181.385 125.658  10
   1 -25   2 304.242 159.609  15
   1 -25   3 1673.20 248.233  15
  -1  25  -3 1939.42 250.765  13
   1  25   3 1638.73 230.285  10
  -1  25  -3 1591.71 233.081   9
  -1  25  -3 1589.47 232.266  10
  -1 -25  -3 1815.82 252.819  15
   1 -25   4 50.9524 126.070  15
   1  25   4 19.9452 107.008  10
  -1  25  -4 178.880 132.627  13
   1  25   4 378.964 180.070   9
  -1 -25  -4 357.102 162.356  15
  -1  25  -4 217.392 122.103  10
   1  25   5 90.5113 104.060  10
  -1  25  -5 210.537 130.633  10
   1  25   5 314.950 163.395   9
   1 -25   5 115.920 143.872  15
  -1  25  -5 441.690 182.096  13
  -1 -25  -5 153.579 148.260  15
   1 -25   6 698.987 212.829  15
   1  25   6 744.834 187.293  10
  -1  25  -6 542.109 188.187  13
   1  25   6 1000.73 223.371   9
  -1  25  -6 890.734 204.563  10
  -1  25  -7 874.619 216.742  10
   1 -26  -6 1453.79 287.486  15
  -1  26   6 1595.25 277.333   9
   1  26  -6 1110.86 237.187  10
  -1 -26   5 140.627 133.126  15
  -1  26   5 478.592 183.507   9
   1  26  -5 149.387 145.290  10
   1 -26  -4 798.361 233.584  15
  -1  26   4 730.448 206.598   9
   1  26  -4 476.525 180.581  10
  -1 -26   4 482.524 176.184  15
   1 -26  -3 347.109 196.503  15
   1  26  -3-15.7570 126.731  10
  -1  26   3 394.119 196.964   9
  -1 -26   3-143.098 136.080  15
  -1  26   2 2970.24 343.562   9
   1 -26  -2 3080.79 334.938  15
   1  26  -2 3164.65 316.269  10
  -1 -26   2 2848.45 301.827  15
   1 -26  -1 359.051 161.327  15
   1  26  -1 854.866 187.654  10
  -1  26   1 887.600 229.797   9
  -1 -26   1 922.243 202.009  15
   1  26   0 2963.39 286.380  10
  -1 -26   0 2991.46 294.502  15
  -1  26   0 3261.57 338.006   9
  -1  26   0 2358.53 265.016  13
   1 -26   0 2823.88 310.291  15
   1  26   1-103.160 124.578  10
   1 -26   1 214.024 143.987  15
  -1  26  -1 255.759 165.160   9
  -1 -26  -1-170.416 166.847  15
  -1  26  -1 154.379 119.780  13
  -1  26  -2 6845.79 433.750  13
  -1  26  -2 6760.53 446.807   9
   1  26   2 7007.57 438.862  10
  -1 -26  -2 5451.11 403.176  15
   1 -26   2 7041.94 470.480  15
  -1 -26  -3 2932.29 311.355  15
  -1  26  -3 2711.54 293.298  13
  -1  26  -3 2737.99 294.544   9
  -1  26  -3 2740.85 293.415  10
   1 -26   3 2565.91 296.213  15
   1  26   3 2739.71 292.098  10
  -1  26  -4 114.214 114.658  10
  -1 -26  -4 201.057 145.222  15
  -1  26  -4 326.610 158.745  13
   1  26   4 542.408 191.037   9
   1  26   4 278.523 130.929  10
   1 -26   4 4.44082 126.036  15
  -1 -26  -5 500.995 172.243  15
   1 -26   5 151.488 142.286  15
  -1  26  -5 395.380 150.200  10
   1  26   5 156.428 117.494  10
   1  26   5 430.290 165.023   9
  -1  26  -5 566.001 183.263  13
  -1  26  -6 236.089 150.234  10
  -1  26  -6 9.09811 138.967  13
   1  26   6 290.364 174.598   9
   1 -26   6-187.086 152.351  15
   1  27  -5 312.516 169.237  10
  -1 -27   5 180.653 149.020  15
  -1  27   5 482.119 190.479   9
   1 -27  -5 623.636 237.237  15
  -1 -27   4 984.073 212.613  15
  -1  27   4 1279.88 252.221   9
   1 -27  -4 1503.57 278.558  15
   1  27  -4 927.106 216.073  10
   1  27  -3 471.137 172.816  10
  -1 -27   3 231.756 138.910  15
   1 -27  -3 704.740 220.883  15
  -1  27   2 3074.31 348.665   9
   1 -27  -2 3177.27 351.897  15
   1  27  -2 3242.79 325.365  10
  -1 -27   2 3553.02 349.916  15
   1 -27  -1 3865.25 370.001  15
  -1  27   1 4705.69 406.956   9
   1  27  -1 4523.48 363.595  10
  -1 -27   1 3886.42 350.323  15
   1  27   0 1651.25 231.310  10
   1 -27   0 1729.45 264.056  15
  -1  27   0 1345.33 244.644   9
  -1  27   0 1431.29 209.423  13
  -1 -27   0 1270.65 223.096  15
   1  27   1 1506.69 225.918  10
  -1  27  -1 1498.47 215.742  13
  -1  27  -1 1515.45 251.789   9
  -1 -27  -1 1544.32 237.590  15
   1 -27   1 1570.93 251.994  15
  -1  27  -2 311.330 155.295  13
   1 -27   2 282.095 158.552  15
  -1  27  -2 364.330 175.266   9
  -1 -27  -2 183.030 155.021  15
   1  27   2 307.833 157.598  10
   1  27   3 347.910 199.564   9
  -1  27  -3 37.3897 116.759  13
   1 -27   3-13.1268 128.022  15
   1  27   3 0.41234 112.377  10
   1 -27   4 1047.65 238.254  15
  -1 -27  -4 1283.81 239.761  15
  -1  27  -4 983.562 203.269  13
  -1  27  -4 754.463 185.447  10
   1  27   4 1430.26 239.150  10
   1  27   4 1219.29 261.533   9
  -1 -27  -5 139.625 170.443  15
  -1  27  -5-10.9644 114.245  10
   1  27   5 48.3580 160.779   9
   1  27   5 143.124 116.947  10
  -1  27  -5-52.4065 128.562  13
   1 -27   5-76.2641 135.865  15
  -1  27  -6 1002.50 224.663  10
   1  28  -5 122.906 152.220  10
  -1  28   5 58.2431 163.587   9
   1 -28  -5 266.519 186.929  15
  -1 -28   4 377.906 182.604  15
   1 -28  -4 776.972 231.688  15
   1  28  -4 520.751 197.954  10
  -1  28   4 922.397 240.442   9
  -1 -28   3-108.883 140.695  15
   1  28  -3 478.242 181.904  10
   1 -28  -3 281.266 181.856  15
  -1 -28   2 549.965 173.930  15
   1 -28  -2 626.484 218.570  15
   1  28  -2 819.051 196.312  10
  -1  28   2 441.147 190.495   9
  -1 -28   1-136.944 116.977  15
  -1  28   1 155.437 168.229   9
   1  28  -1 86.4771 120.764  10
   1  28   0 832.819 193.443  10
  -1  28   0 808.712 176.094  13
  -1  28   0 843.846 209.299   9
  -1 -28   0 787.465 181.734  15
   1 -28   0 1018.96 215.789  15
  -1 -28  -1 260.703 145.330  15
   1  28   1-31.6500 109.764  10
  -1  28  -1 105.902 113.729  13
  -1  28  -1 190.256 158.728   9
   1 -28   1 32.7376 145.350  15
   1 -28   2 2748.74 324.290  15
  -1  28  -2 3200.71 338.640   9
  -1 -28  -2 2736.66 307.498  15
  -1  28  -2 3123.43 310.403  13
   1  28   2 2723.09 297.848  10
   1  28   3 474.783 208.083   9
   1  28   3 347.044 144.639  10
  -1  28  -3 308.528 139.996  13
  -1 -28  -3 29.9762 130.458  15
   1 -28   3 304.641 166.494  15
   1  28   4 536.284 161.481  10
  -1  28  -4 798.358 193.870  13
   1  28   4 658.874 226.694   9
   1 -28   4 631.969 187.523  15
  -1 -28  -4 1029.44 224.152  15
  -1  28  -5 284.472 150.800  13
   1  29  -4 4940.28 440.563  10
   1 -29  -4 4314.79 417.768  15
   1  29  -3 330.161 173.180  10
   1 -29  -3 362.318 191.105  15
  -1  29   3 535.553 205.018   9
  -1 -29   3 286.536 139.349  15
   1  29  -2 5164.99 416.624  10
  -1  29   2 4907.96 436.335   9
   1 -29  -2 4209.26 410.077  15
  -1 -29   2 3911.40 377.676  15
   1  29  -1 185.132 121.161  10
  -1  29   1 279.258 178.101   9
   1 -29  -1-138.504 184.506  15
  -1 -29   1 13.9536 125.929  15
   1  29   0 974.741 192.849  10
  -1  29   0 1404.05 265.926   9
  -1 -29   0 1043.39 211.667  15
   1 -29   0 1129.98 237.060  15
  -1 -29  -1 72.7647 128.600  15
  -1  29  -1 65.2547 103.315  13
   1 -29   1 169.082 145.691  15
  -1  29  -1 416.657 190.292   9
   1  29   1 129.980 118.637  10
   1 -29   2 211.510 153.539  15
   1  29   2 462.276 164.505  10
  -1  29  -2 452.388 192.843   9
  -1  29  -2 402.310 145.699  13
  -1 -29  -2-82.7871 162.147  15
  -1 -29  -3 148.202 161.680  15
  -1  29  -3 372.027 151.100  13
   1 -29   3 528.521 183.537  15
   1  29   3 276.810 138.594  10
  -1  29  -4 1695.55 255.773  13
  -1 -29  -4 1490.07 260.080  15
   1  30  -3 296.489 157.934  10
   1  30  -2 241.768 140.771  10
   1 -30  -2-16.2406 158.562  15
  -1  30   2 22.3227 158.263   9
  -1 -30   2 105.044 138.462  15
   1  30  -1-80.1964 123.253  10
  -1  30   1 36.2463 149.893   9
  -1 -30   1-151.272 127.831  15
   1 -30  -1-44.9163 148.001  15
   1 -30   0 240.933 149.428  15
  -1 -30   0 509.317 185.268  15
   1  30   0 455.216 164.323  10
  -1  30   0 679.165 237.197   9
   1  30   1-147.668 132.720  10
  -1  30  -1 194.080 162.138   9
  -1 -30  -1 117.577 134.738  15
   1 -30   1 228.056 152.604  15
  -1  30  -2 503.133 192.095   9
   1  30   2 488.723 154.872  10
  -1 -30  -2 345.977 165.122  15
   1  30   2 405.420 184.755   9
  -1  30  -3 268.639 125.326  13
  -1 -30  -3 305.484 174.312  15
   1  31  -2 572.684 174.477  10
   1  31  -1 180.195 144.021  10
  -1 -31   0 480.729 175.212  15
   1  31   0 628.503 181.971  10
  -1  31  -1 903.037 220.305   9
  -1 -31  -1 1134.63 230.173  15
   1  31   1 945.015 193.554  10
  -1  31  -2 291.270 172.006   9
   2   0 -11-55.7006 119.960  12
   2   0 -10 249.886 124.638  12
   2   0 -10 476.320 175.543   4
  -2   0  10 156.695 104.591   5
   2   0  -9 75.3421 90.6987  12
   2   0  -9 90.3127 99.1694   4
  -2   0   9-38.2056 82.8153   5
   2   0  -8 7.22179 98.9448  12
   2   0  -8 303.261 130.076   4
  -2   0   8 194.728 109.176   5
  -2   0   7-85.0892 101.644   5
   2   0  -7-10.4159 82.2112   4
  -2   0   7-57.0125 84.0126   7
   2   0  -7-90.2265 93.6013  12
  -2   0   7-47.5926 69.4495   9
   2   0  -6 73413.3 1015.88   4
  -2   0   6 75976.6 1059.22   5
   2   0  -6 73139.6 1010.81  12
  -2   0   6 73888.8 932.128   7
  -2   0   6 71894.9 953.673   9
   2   0  -5-32.9852 59.8267  12
  -2   0   5-9.14376 72.1604   7
  -2   0   5-43.2272 33.1123   1
  -2   0   5-30.5968 76.1477   5
  -2   0   5-27.5157 64.1448   9
  -2   0   5 4.53355 27.2392   2
   2   0  -5-1.07086 29.0297  14
   2   0  -5-36.2143 69.3724   4
  -2   0   4 447.739 43.6757   2
  -2   0   4 401.170 75.2700   7
  -2   0   4 421.581 83.8103   5
   2   0  -4 428.508 70.7229  12
   2   0  -4 425.986 60.6366  14
  -2   0   4 425.913 75.2000   9
   2   0  -3-10.0299 28.3462  12
  -2   0   3-12.5131 53.8922   5
   2   0  -3 35.8203 34.2889  14
  -2   0   3 40.9256 50.5664   7
  -2   0   3-29.9190 53.6944   9
  -2   0   2 1142.04 85.3164  14
  -2   0   2 1033.11 95.9782   5
   2   0  -2 1039.17 82.8238  14
  -2   0   2 868.677 95.1985   7
  -2   0   2 858.266 98.0398   9
  -2   0   1 9.25942 37.9207  14
   2   0  -1 36.3566 19.6180   2
  -2   0   1-25.9367 43.6172   5
   2   0  -1 47.1968 39.8299  14
  -2   0   1 9.18237 47.5403   7
  -2   0   1 15.7687 53.7249   9
  -2   0   1-17.4566 40.4044   8
  -2   0   1-1.61855 41.3865  11
  -2   0   0 984431. 2439.73  14
   2   0   0 975350. 2066.26   2
  -2   0   0 988458. 2429.32   9
   2   0   0 984220. 1817.83  10
   2   0   0 970522. 2434.05  14
  -2   0   0 999999. 2444.97   7
   2   0   1-15.2765 34.0390  10
  -2   0  -1 18.8426 28.8103  12
  -2   0  -1-31.9982 36.4471   7
   2   0   1 5.77545 40.3301  16
  -2   0  -1 4.68868 34.2563  14
  -2   0  -1 62.4366 58.0869   6
  -2   0  -1 3.60359 32.1641   9
   2   0   1-12.6837 36.8001  14
   2   0   1-21.4714 38.5357   2
  -2   0  -2 563.157 72.9395  12
  -2   0  -2 719.497 58.8437   7
   2   0   2 655.775 79.4554  14
  -2   0  -2 570.808 71.4248  14
   2   0   2 622.720 82.3908   2
   2   0   3 13.7627 38.1220  14
  -2   0  -3-40.6901 60.7879  12
  -2   0  -3 7.83547 34.2176  14
   2   0   3-66.1765 63.4003   2
  -2   0  -4 51926.7 699.695  14
   2   0   4 51225.7 677.338  14
  -2   0  -4 51867.5 808.880  12
   2   0   4 52528.0 851.592   2
   2   0   5 5.53979 45.5974  14
  -2   0  -5-74.5429 78.2520  12
  -2   0  -5 29.9829 45.8988  14
  -2   0  -6 199.460 140.376  12
  -2   0  -7-88.1315 112.638  12
  -2   0  -8 387.196 180.185  12
  -2   0  -9-10.8232 113.710  12
  -2   0 -10 4319.36 400.055  12
  -2   0 -11-67.5921 119.521  12
   2  -1 -12 944.771 222.799  12
   2  -1 -11 620.245 175.502  12
   2   1 -11 644.036 166.332  12
   2   1 -10 2431.41 284.463   4
  -2   1  10 2408.17 260.749   5
   2  -1 -10 2145.72 258.689  12
   2   1 -10 2814.26 287.399  12
   2  -1 -10 2701.37 300.050   4
  -2  -1   9-21.8426 83.6658   5
   2  -1  -9 73.5689 94.0638  12
   2   1  -9 30.2444 88.0612  12
   2  -1  -9 242.704 144.011   4
   2   1  -9 146.895 121.418   4
  -2   1   9-134.246 105.894   5
   2   1  -8 6369.59 374.380   4
   2  -1  -8 5968.08 364.766   4
   2   1  -8 5470.98 338.612  12
  -2   1   8 5869.57 349.577   5
   2  -1  -8 5932.99 359.774  12
  -2  -1   8 5856.57 341.666   5
  -2  -1   7-88.0571 87.0768   7
   2  -1  -7-65.7073 86.1454  12
  -2  -1   7-0.93002 88.8910   5
  -2   1   7-41.8699 95.1259   5
   2   1  -7-59.8764 81.7968  12
  -2   1   7-44.6205 61.9359   9
   2   1  -7 30.9166 87.6843   4
   2  -1  -7 89.0163 92.0290   4
   2   1  -6 397.389 117.141   4
  -2   1   6 404.004 104.089   7
  -2   1   6 209.445 95.2133   9
  -2  -1   6 678.248 134.550   5
   2   1  -6 368.363 102.975  12
   2  -1  -6 448.513 119.136   4
  -2  -1   6 408.985 93.3374   9
  -2  -1   6 458.752 101.417   7
  -2   1   6 307.455 128.174   5
   2  -1  -6 430.398 112.581  12
   2  -1  -5 48.0221 61.5872   4
   2   1  -5 62.7069 55.2586  12
   2   1  -5 41.7542 67.0417   4
   2   1  -5 138.136 41.9989  14
   2  -1  -5 139.045 43.0207  14
  -2   1   5 112.431 34.7171   2
  -2  -1   5 48.7594 52.7572   9
  -2   1   5 97.6024 62.7095   7
  -2  -1   5 76.8828 58.5402   7
  -2   1   5 57.9078 69.9141   5
   2  -1  -5 34.3290 62.5048  12
  -2  -1   5 90.8067 72.3898   5
  -2   1   5 97.4999 30.3388   1
  -2   1   5 65.7324 71.7589   9
   2   1  -4 591.178 65.2612  14
  -2  -1   4 633.044 96.5247   5
  -2   1   4 618.702 100.781   5
  -2   1   4 523.498 43.7594   2
   2  -1  -4 525.399 67.1603  14
  -2  -1   4 470.084 81.8989   7
   2  -1  -4 492.924 76.7737  12
  -2   1   4 532.812 41.2325   1
  -2   1   4 486.794 82.8017   9
   2   1  -4 323.845 55.6578  12
  -2  -1   4 485.723 84.7200   9
  -2   1   4 435.054 84.1411   7
   2   1  -3 1702.69 99.8761  12
  -2  -1   3 1743.87 131.372   5
  -2   1   3 1674.12 129.823   7
  -2  -1   3 1692.40 58.0970   3
  -2   1   3 1587.07 131.247   9
  -2  -1   3 1665.56 133.800   9
   2  -1  -3 1838.13 111.630  14
   2   1  -3 1730.84 103.557  14
   2  -1  -3 1681.43 105.319  12
  -2   1   3 1641.03 128.983   5
  -2  -1   3 1778.95 135.596   7
  -2   1   2 11738.9 294.579   5
  -2  -1   2 11946.6 296.016   5
  -2   1   2 11729.0 308.677   7
  -2  -1   2 12066.9 314.640   7
   2   1  -2 12051.5 261.378  14
  -2   1   2 12400.9 267.697  14
  -2  -1   2 11827.2 313.032   9
   2  -1  -2 12042.1 272.414  14
  -2   1   2 11730.6 316.009   9
  -2  -1   2 12343.4 258.164  14
  -2  -1   2 11519.2 123.381   2
  -2   1   1 11402.7 255.327   5
   2   1  -1 11522.6 260.520  14
  -2   1   1 11647.7 290.250   7
  -2   1   1 12109.1 295.843   9
  -2   1   1 11980.7 268.568  14
  -2  -1   1 12272.8 181.852   2
   2  -1  -1 11778.4 162.778   2
   2   1  -1 11671.8 205.652  10
  -2  -1   1 11473.4 290.765   7
  -2  -1   1 11655.8 288.326   9
   2  -1  -1 11864.7 158.675   1
  -2  -1   1 11675.2 259.263  14
  -2  -1   1 11613.5 273.478  11
  -2   1   1 11748.2 274.818  11
   2  -1  -1 11915.2 272.962  14
  -2  -1   1 11388.9 241.427   8
   2   1  -1 11640.1 254.791  16
  -2   1   1 11512.2 257.006   8
  -2  -1   1 11004.2 249.422   5
  -2   1   0 22937.6 297.797   5
  -2   1   0 23154.4 301.456  13
   2   1   0 23005.7 383.037  14
   2   1   0 22589.2 319.096   2
  -2   1   0 22551.8 372.239  14
  -2   1   0 23050.5 372.237   7
  -2  -1   0 23455.6 381.451   7
  -2  -1   0 23744.5 379.724   9
  -2  -1   0 24783.0 408.098  11
  -2  -1   0 24088.7 386.340  14
  -2   1   0 22364.5 374.583   9
  -2   1   0 23259.1 397.387  11
   2  -1   0 23013.2 381.300  14
   2  -1   0 22781.9 373.268  16
   2   1   0 23701.8 305.429  10
   2   1   0 22020.4 371.527  16
   2   1   1 4678.59 168.921  10
  -2   1  -1 4809.64 151.241  12
   2   1   1 4932.12 189.551  14
  -2   1  -1 5208.81 162.760   7
  -2  -1  -1 5430.19 185.862   6
   2  -1   1 5028.57 186.827  14
  -2   1  -1 5320.40 172.450   6
  -2   1  -1 4725.70 182.486  14
   2   1   1 4791.22 181.096   2
  -2  -1  -1 5111.19 158.078  12
  -2   1  -1 4722.99 155.675   9
   2  -1   1 5025.75 180.176  16
  -2  -1  -1 4814.15 184.478  14
   2   1   2 2980.11 155.964  14
  -2   1  -2 2877.66 105.156   7
   2  -1   2 2786.93 146.747  14
  -2  -1  -2 2821.62 151.297  14
   2   1   2 2579.08 157.874   2
   2   1   2 2661.27 150.631  10
  -2   1  -2 3083.71 153.278  12
  -2  -1  -2 2685.83 144.006  12
  -2   1  -2 2800.29 147.017  14
   2   1   3 2873.74 182.477   2
   2   1   3 2911.55 160.001  14
   2  -1   3 3029.30 157.484  14
  -2  -1  -3 3112.70 182.719  12
  -2   1  -3 3075.16 179.643  12
  -2  -1  -3 2877.13 163.363  14
  -2   1  -3 2746.43 154.237  14
   2  -1   4 21122.9 429.933  14
   2   1   4 23225.9 564.234   2
  -2   1  -4 21808.1 443.346  14
   2   1   4 22163.2 457.985  14
  -2  -1  -4 20795.9 526.355  12
  -2   1  -4 21878.2 529.169  12
  -2  -1  -4 21981.2 469.379  14
   2  -1   5 2690.37 164.508  14
  -2   1  -5 2652.39 166.436  14
   2   1   5 2921.98 180.702  14
  -2  -1  -5 2989.23 226.938  12
  -2   1  -5 3084.27 230.215  12
  -2  -1  -5 2790.51 178.795  14
  -2  -1  -6 26343.2 571.637  14
  -2  -1  -6 28057.8 738.853  12
   2   1   6 27963.9 587.468  14
  -2   1  -6 29135.4 747.021  12
  -2  -1  -7 2819.88 260.165  12
  -2   1  -7 2840.52 265.547  12
  -2  -1  -8 10290.4 524.222  12
  -2   1  -8 10674.2 525.224  12
  -2   1  -9 669.993 178.219  12
  -2  -1  -9 1030.12 211.042  12
  -2   1 -10 3944.25 383.568  12
  -2  -1 -10 3520.82 364.626  12
  -2   1 -11-34.4201 139.872  12
  -2  -1 -11 38.7364 118.988  12
   2  -2 -12 345.872 163.883  12
   2  -2 -11 2552.42 300.796  12
   2   2 -11 2279.30 276.960  12
   2  -2 -10 162.007 127.346  12
   2   2 -10 151.735 118.454  12
   2   2 -10 181.167 138.279   4
  -2   2  10-9.37829 99.5456   5
   2  -2  -9 1140.43 189.204  12
  -2   2   9 1038.16 172.325   5
   2   2  -9 1166.22 198.420   4
   2   2  -9 1133.67 183.259  12
   2  -2  -9 1056.77 184.811   4
  -2   2   8 677.603 142.408   5
   2  -2  -8 1327.95 191.005   4
   2  -2  -8 1057.90 173.637  12
   2   2  -8 817.710 145.344  12
  -2  -2   8 799.158 137.235   5
   2   2  -8 1031.14 178.485   4
  -2   2   7 7879.40 380.188   5
   2   2  -7 8685.79 379.677  12
   2   2  -7 8664.47 394.860   4
  -2   2   7 8316.11 355.638   9
   2  -2  -7 8626.39 391.225   4
   2  -2  -7 8184.03 390.034  12
  -2  -2   7 8263.51 375.430   5
   2  -2  -6 825.146 130.004   4
  -2   2   6 627.848 118.385   5
  -2  -2   6 537.607 107.741   5
  -2  -2   6 475.666 80.7083   7
   2  -2  -6 849.683 129.422  12
   2   2  -6 653.064 104.769  12
  -2   2   6 566.900 102.689   9
   2  -2  -6 700.713 84.5124  14
  -2  -2   6 702.729 104.626   9
  -2  -2   5 27908.7 565.292   7
  -2  -2   5 28726.2 598.490   5
  -2   2   5 28521.3 614.935   5
  -2   2   5 29454.7 380.090   1
   2   2  -5 27766.8 579.225   4
   2   2  -5 28081.2 541.594  12
  -2  -2   5 27563.5 560.218   9
   2  -2  -5 27100.1 553.049   4
  -2   2   5 27468.8 575.716   9
   2  -2  -5 28185.7 478.347  14
   2  -2  -5 27774.9 575.595  12
  -2   2   5 28309.2 373.236   2
   2   2  -5 28569.8 403.688  14
  -2   2   5 28275.5 562.880   7
   2  -2  -4 30127.6 472.824  14
  -2   2   4 28690.0 290.487   2
  -2   2   4 29696.4 548.364   7
  -2  -2   4 28765.5 548.463   7
  -2  -2   4 29288.9 552.926   9
  -2   2   4 30039.2 302.331   1
   2   2  -4 29923.7 406.699  14
   2  -2  -4 29326.5 508.742   4
  -2   2   4 27992.4 558.226   9
   2  -2  -4 29870.1 520.400  12
  -2  -2   4 29756.0 562.427   5
   2   2  -4 29940.3 479.833  12
  -2   2   3 18027.9 423.107   9
   2   2  -3 18625.3 228.981   1
   2  -2  -3 18848.1 359.219  14
   2   2  -3 18223.9 306.655  12
  -2  -2   3 18698.1 418.198   7
  -2  -2   3 18099.2 411.739   9
  -2  -2   3 18934.1 302.379  14
   2  -2  -3 18690.1 353.403  12
  -2  -2   3 19012.2 229.198   3
   2   2  -3 18848.6 319.446  14
  -2   2   3 18218.5 410.221   7
  -2  -2   3 18933.2 412.734   5
   2   2  -2 163.868 40.0083  16
  -2  -2   2 106.993 59.8870   7
   2  -2  -2 158.278 43.6157  14
   2   2  -2 155.606 39.6297  10
   2   2  -2 105.407 39.3196  14
  -2  -2   2 163.357 40.5927  14
  -2   2   2 72.4604 46.7257   7
  -2   2   2 88.8655 46.8473   9
  -2  -2   2 70.9116 44.7397   5
  -2  -2   2 161.891 56.3554   9
  -2  -2   1 34575.6 505.647   9
   2  -2  -1 34508.3 468.766  14
   2  -2  -1 34206.8 393.045  15
  -2  -2   1 34514.7 442.677  14
  -2   2   1 34886.3 463.078  14
   2   2  -1 33872.3 431.051  16
   2   2  -1 34350.5 444.616  14
  -2   2   1 33982.3 491.342   7
  -2   2   1 34549.4 468.005  11
  -2   2   1 34281.5 505.687   9
  -2  -2   1 35220.0 334.393   2
   2   2  -1 34254.7 392.028  10
  -2  -2   1 34008.3 466.557  11
  -2   2   1 34373.7 454.519   8
  -2   2   0 41117.6 491.519   7
   2  -2   0 40039.0 416.207   1
  -2  -2   0 40254.4 500.833  14
   2  -2   0 39944.4 503.831  14
  -2  -2   0 41388.2 450.682   2
  -2   2   0 40248.0 434.518  13
  -2   2   0 39982.3 514.259  11
  -2   2   0 40059.8 505.128   9
   2   2   0 40117.1 433.907   2
  -2   2   0 40482.5 359.415  12
  -2   2   0 39830.7 497.196  14
   2   2   0 39211.3 500.716  14
  -2  -2   0 40978.7 516.764  11
  -2  -2   0 40063.9 436.179   8
   2   2   0 41503.0 428.901  10
   2   2   1 3898.88 158.899  10
   2   2   1 3865.00 164.376   2
   2  -2   1 3633.19 160.061  14
  -2  -2  -1 3706.80 167.397  14
  -2   2  -1 3554.01 159.273  14
  -2   2  -1 3768.72 137.429   7
  -2   2  -1 3940.04 145.495   6
  -2  -2  -1 4016.61 143.291  12
  -2   2  -1 3893.82 144.371   9
  -2   2  -1 3813.11 138.403  12
  -2  -2  -1 4234.31 170.108   6
   2  -2   1 3806.89 162.330   1
   2   2   1 3868.33 171.290  14
   2  -2   1 3989.21 162.788  16
  -2   2  -2 42569.1 553.441  12
   2   2   2 43291.9 616.483   2
  -2   2  -2 44096.7 389.457   7
   2   2   2 43478.9 582.250  14
   2  -2   2 42883.2 556.717  14
  -2  -2  -2 42517.1 567.837  12
  -2   2  -2 42871.7 550.722  14
  -2   2  -2 44267.9 407.835   9
  -2  -2  -2 42875.0 587.094  14
   2   2   2 43662.1 599.565  10
   2  -2   2 43692.6 550.064  16
  -2  -2  -3 2592.66 159.093  14
  -2   2  -3 2716.75 152.692  14
   2   2   3 2635.78 157.502  14
  -2   2  -3 2758.24 169.970  12
  -2  -2  -3 2710.72 171.594  12
   2   2   3 2631.80 174.981   2
   2  -2   3 2545.40 145.135  14
   2  -2   3 2518.91 169.892   1
  -2   2  -4 30492.8 620.082  12
   2  -2   4 30111.8 499.036  14
  -2  -2  -4 30632.0 560.172  14
   2   2   4 30626.8 638.489   2
   2   2   4 30131.4 549.667  14
  -2  -2  -4 29648.3 627.059  12
   2  -2   4 31363.6 630.192   1
  -2   2  -4 30323.3 512.885  14
   2   2   5 422.234 86.1848  14
  -2  -2  -5 473.280 87.1682  14
  -2   2  -5 372.939 71.3676  14
  -2  -2  -5 474.567 111.104  12
  -2   2  -5 493.708 114.816  12
   2  -2   5 506.743 79.9336  14
  -2   2  -6 2416.18 227.917  12
  -2  -2  -6 2434.07 236.591  12
  -2  -2  -6 2402.23 183.673  14
  -2  -2  -7 687.178 160.934  12
  -2   2  -7 980.899 182.336  12
  -2   2  -8 1488.38 238.046  12
  -2  -2  -8 1723.63 247.557  12
  -2  -2  -9 188.440 154.336  12
  -2   2  -9 98.2445 148.341  12
  -2   2 -10 3503.70 356.941  12
  -2  -2 -10 4441.99 407.028  12
   2  -3 -12-68.7470 138.363  12
   2  -3 -11 4890.10 417.804  12
   2   3 -11 4177.03 363.407  12
   2   3 -11 5068.64 417.990   4
  -2   3  10 1326.37 208.036   5
   2   3 -10 1539.68 235.270   4
   2  -3 -10 894.070 184.448  12
   2   3 -10 1237.04 193.932  12
  -2   3   9 273.710 119.277   5
   2   3  -9 555.845 138.323  12
   2  -3  -9 615.757 163.240   4
   2  -3  -9 370.420 131.734  12
   2   3  -9 513.868 163.751   4
  -2   3   8 5139.86 334.497   5
   2  -3  -8 5172.03 331.080   4
   2  -3  -8 4940.78 336.576  12
   2   3  -8 5061.40 317.855  12
   2   3  -8 4837.98 330.017   4
   2  -3  -7 10850.7 432.564   4
   2  -3  -7 10731.4 448.097  12
   2   3  -7 11116.7 457.636   4
   2   3  -7 11017.7 422.841  12
  -2   3   7 10791.4 446.778   5
  -2   3   7 10853.7 411.231   9
  -2  -3   7 11643.6 430.711   5
  -2   3   6 1002.55 139.462   5
   2  -3  -6 1273.69 144.647   4
  -2  -3   6 966.857 125.801   5
   2  -3  -6 1171.69 140.273  12
  -2   3   6 996.768 130.989   9
   2   3  -6 1210.63 147.424   4
  -2  -3   6 885.869 115.775   7
   2   3  -6 1069.85 122.248  12
   2  -3  -5 53.9022 62.9728   4
  -2  -3   5-7.19921 64.1324   7
  -2   3   5 147.019 79.2537   7
   2   3  -5 6.84353 26.3764  14
   2  -3  -5-13.6338 59.7782  12
  -2   3   5-29.4041 31.9745   2
   2   3  -5 50.3529 57.1118  12
  -2   3   5 118.723 74.5241   9
  -2  -3   5 148.247 81.3375   5
  -2   3   4 39038.3 666.638   9
   2   3  -4 40254.0 551.095  12
  -2   3   4 40181.0 640.742   7
  -2  -3   4 39841.9 645.282   5
   2  -3  -4 41397.3 625.270  12
   2   3  -4 40476.2 447.429  14
   2  -3  -4 40642.7 586.599   4
  -2  -3   4 39968.7 429.126   3
   2   3  -4 39570.6 432.539  16
  -2  -3   4 39459.8 645.206   7
   2   3  -3 2327.62 113.491  14
   2   3  -3 2302.61 108.250  16
   2  -3  -3 2324.75 133.854  14
  -2   3   3 2531.28 158.938   7
  -2   3   3 2298.21 163.098   9
   2   3  -3 2303.79 110.363  12
  -2  -3   3 2303.61 94.1985   3
  -2   3   3 2355.12 66.7651   3
   2   3  -3 2644.53 96.3699   1
  -2  -3   3 2256.43 153.263   7
  -2  -3   3 2364.31 150.415   5
  -2  -3   3 2429.64 108.255  14
  -2   3   2 1539.52 122.154   7
   2   3  -2 1642.02 74.4846   3
  -2   3   2 1562.24 125.348   9
   2   3  -2 1468.94 92.4729  14
  -2   3   2 1468.11 45.5848   1
  -2  -3   2 1574.85 93.7123  14
   2   3  -2 1493.71 89.0709  16
   2  -3  -2 1593.70 108.946  14
   2   3  -2 1510.77 98.4200  10
  -2  -3   1 68180.5 625.962  14
  -2   3   1 67859.4 629.000  13
  -2   3   1 66615.2 440.659   1
  -2  -3   1 68703.3 659.309  11
   2  -3  -1 67889.1 667.696  14
  -2   3   1 68845.6 695.995   7
   2  -3  -1 67302.0 573.001  15
  -2   3   1 66979.0 720.744   9
  -2  -3   1 68400.8 506.267   2
   2   3  -1 66457.6 614.532  16
  -2   3   1 67493.0 660.198  11
  -2   3   1 68715.0 662.280  14
   2   3  -1 66437.0 598.088  10
  -2   3   1 68622.7 666.081   8
   2   3  -1 68321.1 632.075  14
  -2  -3   0 42.3288 32.6864   8
   2  -3   0 49.5519 37.7761  15
   2  -3   0-13.5869 30.0239   1
  -2  -3   0 84.9357 55.4074  11
   2   3   0-26.1023 38.5595  14
  -2  -3   0 50.6957 42.2257  14
   2  -3   0-7.87339 45.2616  14
  -2   3   0-23.6001 39.2168  14
  -2   3   0 3.55668 42.5511   7
  -2   3   0 43.9763 42.4506  13
   2   3   0 29.3356 33.1148  10
  -2   3   0 29.4509 44.5791   9
  -2   3   0 37.3381 30.1457  12
  -2  -3   0-19.1093 41.1553   2
  -2   3   0 60.7138 47.9869  11
   2   3   0 6.68478 32.8130   2
   2   3   1 18333.9 346.024  10
  -2  -3  -1 17848.4 309.453  12
   2  -3   1 18982.2 264.034  15
  -2  -3  -1 18685.1 370.770  14
   2   3   1 18115.5 365.845  14
   2   3   1 18907.6 361.031   2
  -2   3  -1 18584.1 311.806  12
  -2   3  -1 18807.9 299.376   7
   2  -3   1 18476.2 346.749   1
  -2  -3  -1 18690.7 367.756   2
  -2   3  -1 18625.3 319.925   9
   2  -3   1 18134.2 354.371  14
  -2  -3  -1 19154.1 359.974   6
  -2   3  -1 17893.1 347.810  14
   2  -3   1 18698.7 348.396  16
   2   3   2 36818.4 564.692  10
   2   3   2 36916.9 576.176   2
   2   3   2 37039.4 554.537  14
  -2  -3  -2 36432.7 553.984  14
  -2   3  -2 36960.0 516.564  12
   2  -3   2 37589.0 500.441  16
   2  -3   2 36929.0 559.189   1
  -2   3  -2 37258.5 390.992   9
  -2   3  -2 36082.8 506.454  14
   2  -3   2 36240.8 511.552  14
   2  -3   2 35481.8 430.204  15
  -2  -3  -2 36341.0 532.549  12
   2   3   3 19708.3 467.717   2
  -2  -3  -3 19668.8 438.390  14
   2   3   3 19222.6 423.795  14
   2  -3   3 18918.0 385.122  14
  -2   3  -3 19005.7 384.678  14
   2  -3   3 19335.2 454.102   1
  -2   3  -3 18632.2 427.551  12
   2   3   3 18972.7 462.932  10
  -2  -3  -3 19343.3 451.424  12
   2  -3   4 12214.8 394.998   1
   2  -3   4 12132.3 313.756  14
  -2  -3  -4 12501.3 370.890  14
   2   3   4 12307.4 364.622  14
  -2  -3  -4 12730.3 416.605  12
  -2   3  -4 12289.3 323.106  14
   2   3   4 12648.8 414.111   2
  -2   3  -4 11968.9 390.533  12
  -2  -3  -5 12223.4 388.803  14
   2   3   5 12297.7 389.258  14
   2  -3   5 12207.8 328.064  14
  -2   3  -5 11613.1 332.032  14
  -2   3  -5 12378.1 438.626  12
  -2  -3  -5 11565.7 445.041  12
  -2   3  -6 11122.1 456.547  12
  -2  -3  -6 10089.5 453.688  12
  -2  -3  -7 9550.22 481.881  12
  -2   3  -7 9669.09 463.232  12
  -2  -3  -8 1722.39 232.080  12
  -2   3  -8 2113.18 250.766  12
  -2  -3  -9 8788.17 522.733  12
  -2   3  -9 8071.40 484.905  12
  -2  -3 -10 2665.61 325.680  12
  -2   3 -10 2124.87 283.979  12
   2  -4 -12-84.8005 153.317  12
   2  -4 -11 924.277 218.135  12
   2   4 -11 894.957 196.633  12
  -2   4  10 433.031 137.991   5
   2  -4 -10 448.859 150.221  12
   2   4 -10 376.147 126.133  12
   2   4 -10 737.628 176.155   4
   2   4  -9-83.0436 113.530  12
   2  -4  -9 267.690 135.798  12
  -2   4   9 286.066 128.357   5
   2   4  -9 171.296 132.798   4
  -2   4   8 57.2759 92.2608   5
   2   4  -8-112.440 102.752  12
   2  -4  -8-82.7321 96.0898  12
   2  -4  -8 288.666 131.934   4
   2   4  -8 0.59362 93.1643   4
   2  -4  -7 16605.8 528.362   4
  -2   4   7 14817.0 489.919   9
   2  -4  -7 16115.6 557.427  12
   2   4  -7 16373.4 510.238  12
   2   4  -7 15377.8 533.213   4
  -2   4   7 16360.0 555.351   5
   2  -4  -6 63.8314 71.4711  12
  -2  -4   6 36.6979 59.0067   7
   2   4  -6-40.8785 68.3964  12
  -2   4   6 42.7869 65.4494   9
   2   4  -6 31.7796 85.5331   4
   2  -4  -6 97.8289 78.6225   4
  -2  -4   5 18379.6 469.078   7
   2   4  -5 17612.4 424.321  12
   2   4  -5 18283.3 275.905  14
  -2   4   5 17968.7 487.772   9
   2  -4  -5 18228.3 448.705   4
   2  -4  -5 18302.5 487.143  12
  -2  -4   4 5641.94 251.450   7
  -2  -4   4 6059.53 183.278   3
   2   4  -4 6197.43 167.150  14
   2   4  -4 6358.78 192.061   1
   2  -4  -4 6356.60 256.019  12
  -2   4   4 6078.17 271.583   9
   2   4  -4 6285.16 217.655  12
   2  -4  -4 6341.46 233.567   4
   2   4  -4 5662.21 158.467  16
  -2   4   3 20228.9 439.337   7
   2  -4  -3 20521.0 241.529   2
   2   4  -3 20179.8 313.327  14
  -2  -4   3 20630.7 306.406  14
  -2   4   3 20106.1 460.062   9
  -2   4   3 20553.3 233.440   3
  -2  -4   3 20908.7 306.939   3
   2   4  -3 20083.2 318.724  12
   2   4  -3 20078.2 304.537  16
   2   4  -2 492.972 67.5733  10
   2  -4  -2 361.725 64.6412  15
   2   4  -2 406.053 54.0669  14
  -2   4   2 537.124 85.4456   7
   2  -4  -2 431.249 67.4626  14
   2   4  -2 333.607 36.1917  12
  -2   4   2 423.687 84.2978   9
  -2  -4   2 450.610 55.6271  14
   2   4  -2 416.789 47.8774   3
  -2   4   1 48357.5 592.856   7
   2   4  -1 46905.9 533.922  14
  -2   4   1 45463.1 386.586   1
  -2   4   1 46407.9 550.083  13
   2  -4  -1 46407.8 568.677  14
   2  -4  -1 45838.5 499.507  15
  -2   4   1 45873.7 606.976   9
  -2  -4   1 46695.0 455.817   2
  -2  -4   1 47310.4 522.725  14
   2   4  -1 45417.4 529.142  10
  -2   4   1 47082.5 564.814   8
  -2  -4   0 642.890 68.6024   2
  -2  -4   0 836.507 84.2148  14
   2  -4   0 796.920 79.7142  14
   2   4   0 730.223 78.8815  14
  -2   4   0 787.330 69.0009   1
  -2   4   0 688.412 65.8052  12
  -2   4   0 651.692 75.9710  14
  -2   4   0 726.910 80.4021   7
  -2   4   0 671.991 78.1242   9
  -2   4   0 727.570 73.4590  13
   2  -4   0 784.412 74.3305  15
  -2  -4   0 853.858 86.1163  11
  -2   4   0 765.886 83.6758  11
   2   4   0 755.108 75.2563  10
  -2  -4   0 858.528 62.9011   8
   2  -4   1 9522.46 212.739  15
  -2   4  -1 9187.18 252.473  14
  -2  -4  -1 9701.79 276.084  14
   2   4   1 9689.87 276.132  14
   2  -4   1 9476.75 259.240  14
  -2   4  -1 9844.29 241.028   9
  -2  -4  -1 9498.88 233.236  12
   2   4   1 9541.91 262.896  10
  -2   4  -1 9697.39 236.401  12
  -2  -4  -1 9665.71 267.559   6
   2   4   1 9428.88 266.219   2
  -2  -4  -1 9751.23 271.738   2
   2  -4   1 9695.00 252.735   1
   2   4   2 670.103 90.5138  10
   2  -4   2 605.020 80.6668   1
   2   4   2 553.175 85.2439  14
   2  -4   2 603.247 66.6306  15
  -2  -4  -2 524.399 80.6441  14
  -2  -4  -2 822.561 58.0344  15
  -2  -4  -2 888.222 118.520   6
  -2  -4  -2 540.623 80.9839  12
  -2   4  -2 563.461 75.6290  12
   2   4   2 688.000 88.4107   2
  -2   4  -2 626.474 60.6619   9
  -2  -4  -2 683.854 94.9916   2
   2  -4   2 616.717 71.7346  16
  -2   4  -2 604.199 76.8781  14
   2  -4   2 791.166 84.0589  14
   2   4   3 22331.7 502.462   2
   2   4   3 22696.2 511.831  10
   2   4   3 22119.7 467.509  14
  -2   4  -3 21944.2 410.607  14
  -2  -4  -3 22664.2 354.846  15
  -2  -4  -3 22960.4 496.885  12
  -2   4  -3 22362.8 471.516  12
   2  -4   3 22386.7 490.294   1
  -2  -4  -3 22172.9 472.855  14
   2  -4   3 22155.5 408.993  14
   2   4   4 2069.74 176.365   2
   2   4   4 2371.90 170.823  14
   2  -4   4 2452.10 142.427  14
   2  -4   4 2417.11 181.235   1
  -2  -4  -4 2465.74 194.625  12
  -2   4  -4 2122.83 135.887  14
  -2   4  -4 2478.48 182.506  12
  -2  -4  -4 2220.87 163.617  14
  -2   4  -5 4019.45 261.744  12
  -2   4  -5 3870.62 188.315  14
   2   4   5 3908.15 230.134  14
   2  -4   5 3957.03 187.041  14
  -2  -4  -5 4063.51 273.353  12
  -2  -4  -5 4015.20 232.423  14
  -2  -4  -6 109.892 98.3376  12
  -2   4  -6 150.740 98.3433  12
  -2   4  -7 657.142 154.905  12
  -2  -4  -7 1058.94 190.287  12
  -2  -4  -8 387.371 143.535  12
  -2   4  -8 446.259 138.982  12
  -2  -4  -9 555.942 203.973  12
  -2   4  -9 523.038 180.167  12
  -2   4 -10 402.818 156.972  12
  -2  -4 -10 345.779 170.055  12
   2   5 -11 4480.74 406.462   4
   2  -5 -11 3781.50 369.960  12
  -2   5  10 595.557 159.560   5
   2  -5 -10 798.173 187.767  12
   2   5 -10 209.135 110.587  12
   2   5 -10 467.478 155.589   4
  -2   5   9 8419.73 461.567   5
   2   5  -9 8330.64 467.097   4
   2  -5  -9 8685.48 490.769  12
   2   5  -9 7942.65 423.898  12
   2  -5  -8 3526.73 275.116   4
  -2   5   8 3089.53 274.359   5
   2  -5  -8 2894.29 268.211  12
   2   5  -8 2920.69 245.377  12
   2   5  -8 3132.32 272.719   4
   2   5  -7 28090.3 716.381   4
   2  -5  -7 27316.8 672.016   4
   2  -5  -7 28298.3 746.736  12
  -2   5   7 27834.8 679.392   9
   2   5  -7 27378.6 657.310  12
   2   5  -6 434.656 86.3763  12
   2   5  -6 482.044 104.832   4
   2  -5  -6 546.046 117.750  12
  -2   5   6 555.399 108.928   9
  -2  -5   6 454.932 93.9969   7
   2  -5  -6 648.455 118.229   4
  -2  -5   5 7492.98 235.998   3
   2  -5  -5 7792.70 329.837  12
  -2   5   5 8017.94 338.667   9
   2  -5  -5 7793.49 295.685   4
   2   5  -5 7502.52 277.472  12
  -2  -5   5 7799.67 312.236   7
   2  -5  -4 149.409 35.7675   2
   2  -5  -4 103.794 44.3606   4
  -2   5   4 80.7294 59.0126   9
   2   5  -4 153.902 33.3418  14
   2   5  -4 112.624 40.3896   1
  -2  -5   4 158.159 41.9646   3
   2   5  -4 40.6596 35.7153  12
  -2  -5   4 83.2210 56.2537   7
   2  -5  -3 409.469 75.5177  15
   2   5  -3 535.940 55.2091  14
  -2  -5   3 516.730 54.0491  14
  -2   5   3 604.833 51.2252   3
  -2  -5   3 606.984 63.4255   3
   2   5  -3 530.512 60.3913  12
   2  -5  -3 614.118 67.4272   4
  -2   5   3 495.537 90.0318   9
   2  -5  -3 630.419 52.1310   2
   2   5  -2 46108.5 491.549   3
  -2  -5   2 47807.5 505.368  14
  -2   5   2 47450.1 666.146   9
   2   5  -2 46226.9 412.146  12
   2   5  -2 47312.4 512.160  14
   2  -5  -2 46854.6 600.855  14
   2  -5  -2 46227.6 600.520  15
   2   5  -2 47044.0 601.142  10
  -2   5   1 57288.9 637.816  13
  -2  -5   1 56569.2 535.570  15
   2  -5  -1 55059.8 581.411  15
  -2   5   1 55624.9 676.345   9
   2  -5  -1 55704.0 482.104   3
   2   5  -1 56909.5 595.121  14
  -2  -5   1 56279.3 589.210  14
   2   5  -1 53924.6 612.770  10
  -2   5   1 54348.0 450.326   1
  -2   5   1 56316.3 634.354   8
   2  -5  -1 54520.8 636.037  14
   2  -5   0 689.285 80.0312  15
  -2   5   0 728.038 78.9773  11
   2   5   0 579.545 71.7993  14
  -2  -5   0 549.840 46.4856  15
  -2  -5   0 573.142 75.8241  14
   2  -5   0 495.270 70.4388  14
  -2   5   0 487.679 69.9831  14
  -2   5   0 600.665 65.5715  12
  -2   5   0 524.040 70.3838   9
  -2   5   0 541.442 60.2880   1
   2   5   0 590.271 68.8454  10
  -2   5   0 600.367 75.9635  13
  -2  -5   0 662.542 81.5647  11
  -2  -5   0 636.286 72.7874   2
  -2  -5   0 579.246 49.2878   8
   2   5   1 14548.5 331.916  10
  -2  -5  -1 14621.7 342.160   2
  -2   5  -1 14134.2 327.313   1
  -2   5  -1 14900.0 310.756  12
  -2  -5  -1 14218.6 331.779   6
   2   5   1 14643.9 347.641  14
  -2   5  -1 14804.4 324.350  14
   2  -5   1 14392.8 323.449  14
  -2   5  -1 14121.4 298.208   9
   2  -5   1 14327.7 285.158  15
   2   5   1 14669.9 335.774   2
  -2  -5  -1 15211.3 353.699  14
   2  -5   1 14404.5 314.035   1
   2  -5   2 824.765 82.2590  16
  -2  -5  -2 1000.35 99.2003  12
   2  -5   2 1021.51 91.9078  14
   2   5   2 863.400 102.258  14
  -2  -5  -2 876.816 62.6564  15
  -2  -5  -2 950.496 99.7855  14
   2  -5   2 1089.53 104.906   1
  -2  -5  -2 1002.99 106.416   2
  -2   5  -2 1077.14 79.8857   9
   2   5   2 928.614 105.906  10
  -2   5  -2 1118.02 101.729  12
  -2  -5  -2 1193.00 128.161   6
   2  -5   2 805.672 82.8277  15
   2   5   2 960.120 104.722   2
  -2   5  -2 841.519 84.6256  14
  -2  -5  -3 2817.76 132.411  15
   2   5   3 2663.47 173.377  14
  -2  -5  -3 2648.67 170.960  14
   2  -5   3 2663.31 145.087  14
  -2   5  -3 2521.07 140.692  14
   2   5   3 2719.86 189.407  10
  -2  -5  -3 2421.82 173.770  12
   2  -5   3 2670.10 143.596  16
  -2   5  -3 2694.18 171.283  12
  -2  -5  -3 2914.37 195.126   2
   2  -5   3 2789.98 177.725   1
   2  -5   3 2754.99 158.873  15
   2   5   3 2520.04 181.214   2
   2  -5   4 17194.9 367.015  14
  -2   5  -4 17830.2 475.011  12
  -2  -5  -4 16877.5 370.839  15
   2   5   4 17510.4 460.668  14
  -2  -5  -4 17487.7 455.024  14
  -2  -5  -4 16786.3 490.234  12
   2   5   4 18651.3 519.930  10
  -2   5  -4 17334.7 368.063  14
   2  -5   4 17327.3 468.305   1
  -2  -5  -5 6829.92 348.495  12
  -2   5  -5 7024.20 333.802  12
  -2  -5  -6 441.221 118.304  12
  -2   5  -6 359.466 106.293  12
  -2  -5  -7 8637.21 465.213  12
  -2   5  -7 7095.79 406.076  12
  -2  -5  -8 1578.55 231.020  12
  -2   5  -8 1525.23 217.426  12
  -2   5  -9 3908.44 354.897  12
  -2  -5  -9 4106.55 376.324  12
  -2  -5 -10 28.5350 148.765  12
  -2   5 -10 477.399 175.461  12
   2  -6 -11 615.438 185.487  12
   2  -6 -11 928.055 234.276  15
   2   6 -11 1140.07 234.488   4
  -2   6  10 261.388 115.585   5
   2   6 -10 189.180 103.110  12
   2   6 -10 573.648 185.704   4
   2  -6 -10 203.459 137.056  12
  -2   6   9 220.230 130.032   5
   2   6  -9 322.023 160.287   4
   2  -6  -9 198.363 147.818  12
   2   6  -9 280.239 122.532  12
   2  -6  -8 2340.88 266.627  12
  -2   6   8 2649.06 259.996   5
   2   6  -8 2202.16 218.508  12
   2   6  -8 2545.89 257.942   4
   2  -6  -7 6364.69 369.694  12
   2  -6  -7 6336.91 332.274   4
  -2   6   7 5793.64 329.001   9
   2   6  -7 5761.35 313.329  12
   2   6  -7 6769.00 369.080   4
   2  -6  -6 7621.18 329.090   4
  -2  -6   6 7213.45 313.989   7
   2  -6  -6 7350.02 363.873  12
  -2   6   6 6849.13 335.284   9
   2   6  -6 6982.01 302.337  12
   2   6  -6 7710.21 356.067   4
  -2   6   5 12515.5 425.718   9
   2   6  -5 12640.5 334.795   1
  -2  -6   5 12161.4 393.685   7
  -2  -6   5 13376.3 330.129   3
   2  -6  -5 13370.3 435.507  12
   2  -6  -5 12849.2 373.771   4
   2   6  -5 13318.0 369.117  12
   2  -6  -4 6379.46 188.361   2
  -2  -6   4 6662.04 218.548   3
   2   6  -4 6161.70 206.736   1
   2   6  -4 6444.42 156.557  14
   2   6  -4 6550.50 226.847  12
  -2   6   4 6499.61 291.784   9
   2  -6  -4 6321.80 229.669   4
   2  -6  -4 6056.23 289.665  15
  -2  -6   3 6460.88 174.954  14
   2  -6  -3 6593.51 266.564  15
  -2   6   3 6304.61 266.769   9
  -2   6   3 6357.86 167.037   3
   2   6  -3 6363.47 192.830  12
   2  -6  -3 6176.18 192.595   4
   2  -6  -3 6077.41 163.865   2
   2   6  -3 6244.89 172.379  14
   2  -6  -2 137516. 1075.59  15
   2  -6  -2 138247. 718.402   4
   2   6  -2 135525. 919.328   3
   2   6  -2 141805. 887.885  14
  -2  -6   2 140617. 874.598  14
  -2   6   2 140412. 1174.97   9
   2   6  -2 138380. 776.496  12
   2   6  -2 140616. 1095.68  10
  -2  -6   1 29659.5 410.532  15
   2  -6  -1 30173.2 484.701  14
   2  -6  -1 29726.3 388.691   3
  -2   6   1 30439.9 485.110  13
   2   6  -1 29482.7 482.524  10
  -2   6   1 29995.5 513.537   9
   2  -6  -1 29855.4 453.798  15
   2   6  -1 30110.2 442.159  14
  -2  -6   1 30048.6 440.209  14
  -2   6   1 29779.0 471.126   8
   2   6   0 15770.1 338.686  10
   2  -6   0 15915.4 330.986  15
   2   6   0 15812.7 348.167  14
  -2   6   0 15350.7 349.479   9
  -2   6   0 15370.9 350.574  13
   2  -6   0 15543.3 342.479  14
  -2  -6   0 16111.1 349.812  14
  -2  -6   0 15630.6 330.605   2
  -2  -6   0 15919.4 322.833  11
  -2   6   0 15943.0 324.354  11
  -2  -6   0 15381.4 219.340   8
  -2   6   0 15198.0 301.023   1
  -2  -6   0 16189.1 253.658  15
  -2  -6  -1 2137.72 94.1565  15
  -2   6  -1 1951.22 125.743  12
   2   6   1 1787.72 132.797  14
   2  -6   1 1742.88 119.574  14
  -2  -6  -1 1936.26 135.197  14
   2  -6   1 1990.27 120.150  15
  -2   6  -1 1975.07 125.911  14
  -2   6  -1 1690.90 111.783   9
  -2  -6  -1 1832.67 136.836   6
  -2   6  -1 1925.00 126.689   1
  -2  -6  -1 1934.82 133.359   2
   2   6   1 2028.14 132.748  10
   2   6   2 3000.97 179.030  10
  -2  -6  -2 3280.80 122.877  15
  -2  -6  -2 3047.15 175.740  14
   2  -6   2 3064.58 167.986   1
   2  -6   2 2974.80 148.532  16
   2  -6   2 2921.14 152.688  14
  -2   6  -2 2655.40 130.610   9
  -2  -6  -2 2987.18 180.329   2
  -2   6  -2 3051.37 155.523  14
  -2  -6  -2 2913.13 180.925   6
   2  -6   2 2893.48 149.871  15
  -2  -6  -2 3085.95 172.375  12
  -2   6  -2 3031.06 165.885  12
   2   6   2 3215.52 182.780   2
   2   6   2 3078.61 180.359  14
   2  -6   3 29273.5 523.217  15
   2  -6   3 28890.8 469.959  14
   2  -6   3 29805.3 464.631  16
  -2  -6  -3 30280.1 576.447  14
   2   6   3 29727.3 602.769  10
  -2  -6  -3 29792.2 419.056  15
   2   6   3 31246.6 592.590  14
  -2  -6  -3 29976.9 587.277  12
  -2  -6  -3 29067.4 609.419   2
  -2   6  -3 30713.3 568.412  12
  -2   6  -3 29911.3 472.194  14
   2  -6   3 30065.0 570.016   1
  -2   6  -3 28992.2 359.402   9
   2   6   3 30809.4 599.958   2
  -2   6  -4 21134.5 406.091  14
  -2  -6  -4 20773.7 415.251  15
  -2  -6  -4 21130.1 554.817  12
   2   6   4 22262.9 535.526  14
  -2  -6  -4 22105.6 523.182  14
   2  -6   4 21752.3 414.182  14
   2   6   4 21859.8 576.009  10
  -2   6  -4 22140.3 533.796  12
  -2  -6  -5 10958.7 347.597  15
  -2   6  -5 11638.1 433.611  12
  -2  -6  -5 11899.8 458.900  12
  -2  -6  -6-169.880 102.551  15
  -2  -6  -6-77.4684 123.868  12
  -2   6  -6 40.1351 92.0642  12
  -2  -6  -7 768.537 183.821  12
  -2   6  -7 547.049 144.413  12
  -2  -6  -8-72.2551 141.750  12
  -2   6  -8 15.2276 116.939  12
  -2  -6  -9 267.779 162.049  12
  -2   6  -9 284.203 140.686  12
  -2  -6 -10 366.306 171.947  12
  -2   6 -10 659.284 186.808  12
   2  -7 -11 1536.83 270.150  15
   2   7 -11 2327.08 307.766   4
   2  -7 -11 2146.75 302.572  12
   2   7 -10 3106.43 322.902   4
   2  -7 -10 2658.55 311.375  12
   2   7 -10 3276.03 301.655  12
  -2   7  10 2901.35 297.567   5
   2  -7 -10 2767.57 317.044  15
  -2   7   9 8676.51 477.276   5
   2  -7  -9 8278.39 499.311  12
   2   7  -9 8667.49 481.435   4
   2   7  -9 8166.85 425.514  12
   2  -7  -8 10415.6 508.389  12
   2   7  -8 9904.29 434.605  12
   2   7  -8 10984.8 501.142   4
   2   7  -7 10121.2 446.196   4
   2  -7  -7 10430.1 474.886  12
  -2   7   7 9763.33 426.259   9
   2   7  -7 10097.3 402.894  12
  -2  -7   6 2259.96 191.792   7
   2  -7  -6 2265.12 224.755  12
   2  -7  -6 2432.11 193.888   4
   2   7  -6 2128.29 180.387  12
  -2   7   6 2280.10 211.224   9
   2   7  -6 2401.43 223.124   4
   2  -7  -5 11374.6 425.856  15
  -2  -7   5 11529.2 387.790   7
  -2  -7   5 12054.6 332.257   3
   2  -7  -5 11856.9 356.911   4
  -2   7   5 11833.7 422.080   9
   2   7  -5 11465.0 331.180   1
   2  -7  -5 11531.8 300.242   2
   2   7  -5 12337.0 358.224  12
  -2   7   4 246.576 94.3523   9
   2  -7  -4-76.4055 101.400  15
   2   7  -4 41.7645 20.5123  14
   2   7  -4 101.197 42.4761   1
  -2  -7   4 80.0167 47.1859   3
  -2  -7   4 39.0045 23.5622  14
   2   7  -4 59.6724 44.4552  12
   2  -7  -4 33.3530 33.8996   2
   2  -7  -4 127.362 50.0853   4
   2  -7  -3 1074.60 124.864  15
  -2   7   3 1023.80 122.505   9
   2   7  -3 1120.39 75.9929  14
   2   7  -3 1242.00 94.3085  12
   2  -7  -3 1144.86 85.5940   4
   2   7  -3 1170.62 117.388  10
   2  -7  -3 1095.73 78.1750   2
  -2   7   3 1121.64 80.3278   3
  -2  -7   3 983.072 73.1667  14
  -2  -7   2 3179.02 139.256  14
  -2   7   2 3101.91 188.779   9
   2   7  -2 3199.37 139.329  14
   2  -7  -2 3153.42 180.219  15
   2   7  -2 3400.40 161.279   3
   2  -7  -2 3151.50 104.667   4
  -2  -7   2 3392.14 175.343  15
   2   7  -2 3453.05 188.063  10
  -2   7   1 9536.52 304.638   9
   2   7  -1 9660.87 262.841  14
   2  -7  -1 9683.92 284.458  14
  -2   7   1 9646.62 288.856  13
   2  -7  -1 10021.2 244.732   3
  -2  -7   1 9767.39 260.868  14
   2  -7  -1 9793.11 277.562  15
  -2  -7   1 9475.66 245.337  15
  -2   7   1 9638.18 274.099   8
   2   7  -1 9461.02 289.987  10
   2  -7   0 12386.4 318.023  15
  -2  -7   0 13456.8 253.418  15
   2   7   0 12306.3 318.439  14
  -2   7   0 13130.3 339.853  13
   2  -7   0 12753.8 321.637  14
   2   7   0 13128.1 329.711  10
  -2   7   0 12304.3 283.616   1
  -2  -7   0 13613.7 323.055   2
  -2  -7   0 13533.6 329.497  14
  -2   7   0 13420.1 332.272   9
  -2  -7   0 13708.2 296.784  11
  -2   7   0 13200.9 292.237  11
  -2   7  -1 6.12847 41.8930   9
   2  -7   1-65.8236 61.8943  15
   2   7   1-17.0442 44.3089  10
   2   7   1 1.95860 37.8459  14
   2  -7   1 4.31361 41.8917  14
  -2  -7  -1 0.08476 46.4585  14
  -2  -7  -1 80.6322 50.2979  15
  -2  -7  -1 25.4614 42.9919   2
  -2  -7  -1-22.3161 72.6328   6
  -2   7  -1 21.0738 46.4244  12
  -2  -7  -1 162.986 68.2210  11
  -2   7  -1 1.18809 38.0003   1
  -2  -7  -2 20464.3 327.772  15
  -2  -7  -2 20964.1 474.172   2
  -2  -7  -2 20660.0 459.102  14
   2  -7   2 19829.6 391.757  14
   2   7   2 20350.2 461.985  10
  -2   7  -2 20099.1 357.362   9
  -2   7  -2 19726.7 430.087  12
  -2   7  -2 20359.7 460.261   1
  -2  -7  -2 19971.4 435.697   6
   2   7   2 20439.7 466.688  14
  -2   7  -2 19794.8 388.578  14
   2  -7   2 19943.6 405.153  15
   2  -7   3 977.115 112.534  15
  -2  -7  -3 1119.83 118.493  14
   2   7   3 991.592 129.018  10
   2   7   3 1159.26 128.224   2
  -2  -7  -3 1076.39 128.432   2
   2   7   3 1173.48 129.349  14
  -2   7  -3 1093.86 123.407  12
   2  -7   3 981.586 93.2714  14
  -2   7  -3 1022.65 95.9834  14
  -2  -7  -3 1365.56 105.434  15
   2  -7   3 1083.43 121.374   1
  -2   7  -3 984.636 77.8612   9
  -2  -7  -3 923.946 121.171  12
   2  -7   3 972.128 93.0931  16
  -2  -7  -4 5058.68 279.269  12
   2  -7   4 5051.79 202.264  14
  -2  -7  -4 4794.56 208.351  15
  -2   7  -4 5219.61 275.164  12
   2   7   4 5256.34 291.113  10
  -2   7  -4 4827.92 197.295  14
  -2   7  -5 2965.61 226.641  12
  -2  -7  -5 2812.86 182.578  15
  -2  -7  -5 2657.72 230.393  12
  -2   7  -6 1512.84 182.775  12
  -2  -7  -6 1446.00 143.750  15
  -2  -7  -6 1717.43 204.370  12
  -2  -7  -7 3165.30 308.038  12
  -2   7  -7 2607.99 252.082  12
  -2  -7  -8 2223.95 277.558  12
  -2   7  -8 2047.72 241.767  12
  -2  -7  -9 53.7146 132.536  12
  -2   7  -9 88.2235 119.436  12
  -2  -7 -10 1329.54 260.449  12
  -2   7 -10 945.381 209.874  12
   2  -8 -11 175.552 179.260  15
   2  -8 -11 241.067 140.152  12
   2   8 -11 283.697 151.173   4
   2   8 -10 243.433 154.213   4
  -2   8  10-9.77060 110.590   5
   2  -8 -10 249.238 164.894  12
   2   8 -10 211.691 119.982  12
  -2   8   9 260.793 136.539   5
   2  -8  -9-182.885 169.078  15
   2  -8  -9 79.1790 125.066  12
   2   8  -9 161.476 96.8104  12
   2   8  -9 249.703 142.584   4
   2   8  -8 468.631 126.360  12
   2   8  -8 596.366 171.173   4
   2  -8  -8 671.866 180.611  12
   2  -8  -7 1359.20 205.053  15
   2  -8  -7 1637.93 208.183  12
  -2   8   7 1723.67 195.380   9
   2   8  -7 1591.72 199.751   4
   2   8  -7 1821.32 180.123  12
   2  -8  -6 22575.5 669.092  15
   2  -8  -6 22813.9 648.984  12
   2   8  -6 24302.9 566.070  12
   2   8  -6 23333.6 627.685   4
  -2  -8   6 21322.7 555.503   7
  -2   8   6 22498.9 625.008   9
   2  -8  -5 3299.40 252.662  15
   2  -8  -5 3884.01 206.049   4
  -2   8   5 3446.29 243.398   9
   2   8  -5 4081.67 217.347  12
  -2  -8   5 3966.80 201.589   3
   2   8  -5 3418.35 188.264   1
   2  -8  -4 19792.4 392.328   4
   2  -8  -4 19550.9 371.787   2
  -2  -8   4 20200.3 263.325  14
   2   8  -4 19073.6 398.178   1
  -2   8   4 18895.9 509.856   9
  -2  -8   4 20133.0 422.171   3
   2   8  -4 20639.8 422.684  12
   2   8  -4 18793.7 265.504  14
   2  -8  -4 19548.8 522.412  15
   2   8  -3 6138.97 179.191  14
   2   8  -3 6323.57 212.907  12
  -2  -8   3 6423.05 181.344  14
  -2   8   3 6399.96 200.664   3
  -2   8   3 6154.10 282.578   9
   2  -8  -3 5973.57 182.931   4
   2  -8  -3 6492.09 278.297  15
   2   8  -3 6290.29 270.061  10
   2  -8  -2 30888.2 542.576  15
  -2   8   2 29163.9 305.289  10
   2   8  -2 30606.8 438.145  14
   2  -8  -2 28847.3 297.419   4
   2   8  -2 30418.0 497.557   3
  -2   8   2 30435.6 586.728   9
  -2  -8   2 30494.4 519.871  15
   2   8  -2 30486.0 565.312  10
  -2  -8   2 30829.4 438.496  14
  -2  -8   1 3544.22 158.214  15
   2  -8  -1 3599.75 159.463   3
   2  -8  -1 3767.51 189.797  15
  -2   8   1 3630.05 187.050  13
   2   8  -1 3560.22 172.374  14
   2  -8  -1 3673.33 181.475  14
  -2   8   1 3609.90 199.101   9
   2   8  -1 3581.89 190.663  10
  -2  -8   1 3633.71 166.463  14
  -2   8   1 3584.24 175.467   8
   2   8  -1 3692.37 179.894   3
  -2  -8   0 20734.6 341.509  15
   2  -8   0 20152.5 425.429  15
  -2  -8   0 21500.1 426.058   2
  -2   8   0 20651.4 432.460   9
   2   8   0 21420.2 437.837  10
   2  -8   0 20827.6 395.998   3
   2   8   0 20521.8 426.517  14
  -2   8   0 19747.4 370.855   1
  -2  -8   0 20707.5 418.536  14
   2  -8   0 21142.1 422.611  14
  -2   8   0 21681.4 455.270  13
  -2  -8   0 20916.3 365.755  11
  -2   8   0 20916.2 368.107  11
  -2   8   0 21205.4 296.087  10
  -2   8  -1 3520.79 178.030   1
   2   8   1 3678.60 194.511  14
  -2  -8  -1 3682.25 189.799  14
   2  -8   1 3430.67 172.719  14
  -2   8  -1 3428.77 168.373   9
  -2  -8  -1 3381.55 186.016   6
  -2   8  -1 3725.11 187.320  12
  -2  -8  -1 3780.63 175.156  11
  -2   8  -1 3772.06 175.896  11
   2  -8   1 3228.80 172.855  15
   2   8   1 3482.83 186.124  10
  -2  -8  -1 3775.33 195.308   2
  -2  -8  -1 3722.21 149.716  15
  -2  -8  -2 28219.6 420.313  15
   2   8   2 28869.9 564.620  10
  -2   8  -2 29125.8 538.902  12
  -2   8  -2 28164.9 444.783   9
   2   8   2 29615.9 578.988  14
  -2  -8  -2 29021.0 534.284   6
   2  -8   2 29013.4 482.854  14
  -2  -8  -2 28494.9 553.894  14
  -2   8  -2 29014.8 560.021   1
  -2  -8  -2 29318.6 579.468   2
   2  -8   2 28826.3 508.908  15
  -2  -8  -3 1502.44 110.781  15
  -2   8  -3 1543.28 147.456   1
  -2   8  -3 1330.92 93.5507   9
   2   8   3 1453.45 142.060  14
  -2  -8  -3 1444.79 143.020  14
  -2  -8  -3 1372.47 145.268   2
   2  -8   3 1290.64 105.749  14
  -2   8  -3 1291.15 104.546  14
   2   8   3 1558.25 155.541  10
  -2   8  -3 1490.53 143.528  12
   2   8   3 1306.58 139.080   2
  -2  -8  -3 1637.30 162.113   6
   2  -8   3 1230.89 127.364  15
  -2  -8  -3 1284.39 138.019  12
   2  -8   3 1314.78 104.153  16
  -2  -8  -4 6443.34 242.332  15
   2  -8   4 6401.01 227.286  14
   2   8   4 6669.82 331.655  10
  -2   8  -4 6130.49 219.661  14
  -2  -8  -4 6565.89 321.132  12
  -2   8  -4 6801.02 314.247  12
   2  -8   4 6031.60 284.464  15
   2  -8   4 6435.58 223.351  16
  -2  -8  -5 892.790 117.810  15
   2   8   5 920.429 156.860  10
  -2  -8  -5 842.227 147.579  12
  -2   8  -5 996.467 145.589  12
  -2  -8  -6 1268.09 148.101  15
  -2  -8  -6 1547.33 216.533  12
  -2   8  -6 1536.11 202.598  12
  -2  -8  -7 1716.51 234.534  12
  -2   8  -7 1770.06 221.299  12
  -2   8  -8 7.37473 105.368  12
  -2  -8  -8-144.233 138.556  12
  -2  -8  -9 230.811 134.547  12
  -2   8  -9 414.105 161.186  12
  -2  -8 -10 1635.94 278.062  12
  -2   8 -10 1800.52 263.583  12
   2   9 -11 144.956 140.756   4
   2  -9 -11-23.8361 169.649  15
   2  -9 -11 140.377 148.862  12
   2  -9 -10 2750.36 326.386  12
   2   9 -10 2788.00 312.664   4
   2  -9 -10 2610.04 323.444  15
  -2   9  10 2253.44 276.488   5
   2  -9  -9 2332.28 282.649  15
   2  -9  -9 2629.80 296.828  12
   2   9  -9 2800.64 263.398  12
   2   9  -9 2512.02 282.132   4
   2  -9  -8 14854.3 625.115  15
   2  -9  -8 14613.0 621.755  12
   2   9  -8 14519.4 531.737  12
   2   9  -8 14171.2 578.822   4
   2   9  -7 543.210 133.789   4
   2  -9  -7 313.151 124.457  15
   2  -9  -7 391.310 131.115  12
   2   9  -7 459.809 112.614  12
  -2   9   7 436.855 122.298   9
   2  -9  -6 6465.12 373.296  15
  -2   9   6 6569.46 347.384   9
   2   9  -6 6091.30 294.421  12
   2  -9  -6 5850.68 348.204  12
  -2  -9   6 5441.43 292.722   7
   2   9  -5 5501.25 242.965   1
  -2   9   5 5533.21 303.364   9
   2  -9  -5 6024.71 324.753  15
  -2  -9   5 5977.76 255.743   3
   2   9  -5 5778.35 257.170  12
   2  -9  -4 127.729 108.343  15
  -2  -9   4 27.9040 24.7178  14
  -2  -9   4 64.0776 56.5855   3
  -2   9   4 73.0544 42.4487   3
  -2   9   4-40.8024 93.2155   9
   2  -9  -4 45.2857 39.7144   2
   2   9  -4 87.7248 65.6107  12
  -2   9   3 2478.05 135.330   3
   2   9  -3 2226.67 113.703  14
  -2  -9   3 2036.50 106.673  14
  -2   9   3 2058.59 173.846   9
  -2  -9   3 2258.14 171.099  15
   2   9  -3 2200.04 135.093  12
  -2   9   3 2060.50 110.190  10
   2  -9  -3 2542.13 188.392  15
   2   9  -3 2279.59 173.148  10
  -2  -9   2 1168.53 113.135  15
  -2   9   2 1230.84 71.8584  10
   2  -9  -2 1101.74 127.515  15
  -2   9   2 1247.58 139.899   9
   2   9  -2 1326.42 101.759  14
  -2  -9   2 1274.47 95.7937  14
   2   9  -2 1270.08 114.490   3
   2   9  -2 1348.02 131.218  10
  -2  -9   1 4660.06 191.460  15
   2   9  -1 4566.38 222.491  10
   2   9  -1 4562.46 196.701  14
  -2   9   1 4614.31 219.088  13
   2  -9  -1 4572.03 191.401   3
   2   9  -1 4766.85 213.641   3
  -2   9   1 4468.72 125.831  10
  -2  -9   1 4611.64 196.275  14
  -2   9   1 5331.53 241.811   9
   2  -9  -1 4678.83 227.270  15
  -2   9   1 4677.64 200.829   8
   2  -9   0 91883.6 948.036  15
  -2   9   0 96622.1 963.012   9
  -2  -9   0 98652.3 935.307  14
  -2  -9   0 96050.9 791.472  15
   2   9   0 98224.0 958.697  14
   2  -9   0 95522.0 893.195   3
  -2   9   0 98099.1 996.542  13
   2  -9   0 94236.9 915.985  14
   2   9   0 96197.9 967.896  10
  -2  -9   0 96039.0 775.487  11
  -2   9   0 96558.8 779.409  11
  -2   9   0 95383.4 688.016  10
   2   9   1 15971.1 404.562  10
  -2   9  -1 15599.7 378.485   1
   2   9   1 15553.7 420.877  14
  -2  -9  -1 15957.2 401.488  14
  -2   9  -1 15967.1 429.899  13
  -2   9  -1 15350.6 364.703   9
  -2   9  -1 16083.7 397.761  12
  -2  -9  -1 15911.7 394.807   6
  -2  -9  -1 15841.0 345.980  11
  -2   9  -1 15479.4 344.487  11
   2  -9   1 14849.7 360.107  14
   2  -9   1 14834.6 377.184  15
  -2  -9  -1 16057.1 411.640   2
  -2  -9  -1 15535.9 318.164  15
  -2  -9  -2 1361.80 113.170  15
   2  -9   2 1547.48 134.661  15
  -2  -9  -2 1192.21 127.802   2
  -2   9  -2 1304.35 108.797   9
   2  -9   2 1248.38 106.887  14
  -2   9  -2 1288.40 128.334  12
  -2  -9  -2 1558.50 142.880   6
  -2   9  -2 1563.97 140.813   1
  -2  -9  -2 1519.46 139.084  14
   2   9   2 1394.19 136.792  10
   2   9   2 1173.63 132.699  14
   2  -9   3 2863.46 153.499  16
   2  -9   3 2947.35 191.536  15
   2   9   3 3361.14 222.235  10
  -2   9  -3 3158.95 149.750   9
  -2  -9  -3 3178.30 164.221  15
  -2  -9  -3 3105.58 202.712  14
   2  -9   3 3130.11 162.618  14
  -2   9  -3 3337.86 209.578  12
  -2  -9  -3 3428.88 222.256   6
  -2  -9  -4 5998.41 243.855  15
   2   9   4 5760.01 313.616  10
  -2  -9  -4 5856.90 311.625  12
  -2   9  -4 6032.45 306.478  12
   2  -9   4 5577.86 214.772  14
   2  -9   4 6206.94 303.800  15
   2  -9   4 5855.23 215.110  16
   2   9   5 724.756 140.734  10
  -2  -9  -5 541.247 125.636  12
  -2   9  -5 848.238 143.821  12
  -2  -9  -5 671.911 107.579  15
  -2  -9  -6 20485.3 527.288  15
  -2   9  -6 22587.4 668.433  12
  -2  -9  -6 20570.3 691.731  12
  -2  -9  -7 107.279 106.210  12
  -2   9  -7 165.348 102.371  12
  -2  -9  -8 2320.82 283.132  12
  -2   9  -8 2023.12 251.216  12
  -2  -9  -9 125.123 133.534  12
  -2   9  -9-70.9518 129.148  12
  -2   9 -10 1839.09 273.438  12
  -2  -9 -10 1726.95 288.700  12
   2 -10 -11 60.6867 133.533  12
   2  10 -11 73.5953 135.413   4
   2 -10 -11 236.107 163.999  15
   2 -10 -10-33.0452 154.714  15
  -2  10  10 477.255 192.761   5
   2  10 -10 183.142 136.428   4
   2 -10 -10 243.869 168.594  12
   2 -10  -9 214.688 124.944  12
   2  10  -9 198.726 103.514  12
   2  10  -9 77.0041 115.156   4
   2 -10  -8 2186.03 272.498  12
   2 -10  -8 1958.72 260.172  15
   2  10  -8 2320.17 241.176  12
   2  10  -8 2053.47 249.301   4
   2  10  -7 948.138 162.098   4
   2 -10  -7 1024.09 176.186  12
   2 -10  -7 1041.01 186.741  15
   2  10  -7 1213.05 159.050  12
  -2  10   7 1179.22 172.800   9
   2 -10  -6 2458.22 249.200  15
   2 -10  -6 2198.47 226.878  12
   2  10  -6 2572.12 204.730  12
  -2  10   6 2631.30 231.914   9
   2  10  -5 54.5785 50.2566   1
   2 -10  -5-45.7225 122.498  15
  -2 -10   5 25.4683 48.2664   3
  -2  10   5-139.455 115.488   9
   2  10  -5-15.9006 63.4850  12
   2 -10  -4 41100.8 597.634   2
   2 -10  -4 43066.2 785.949  15
  -2  10   4 42199.9 802.724   9
  -2 -10   4 41334.9 667.601   3
   2  10  -4 41984.4 652.813  12
  -2  10   4 41166.4 597.242   3
   2  10  -4 42250.9 787.043  10
   2 -10  -3 4654.04 257.399  15
  -2  10   3 4150.88 159.282  10
   2  10  -3 4604.63 169.001  14
  -2 -10   3 4470.34 162.241  14
  -2  10   3 4420.15 192.150   3
   2  10  -3 4253.26 193.765  12
  -2  10   3 4619.26 260.495   9
  -2 -10   3 4928.47 250.268  15
   2  10  -3 4274.26 243.889  10
   2 -10  -2 13203.1 392.993  15
   2  10  -2 13519.1 323.092  14
  -2 -10   2 13461.1 311.090  14
   2  10  -2 13760.3 371.558   3
  -2  10   2 14096.6 426.332   9
  -2 -10   2 13857.1 376.672  15
   2  10  -2 13611.9 411.623  10
  -2  10   2 13123.5 243.586  10
  -2  10   1 3149.40 118.611  10
  -2 -10   1 3400.69 173.836  15
  -2  10   1 3289.06 193.640  13
  -2  10   1 3223.24 202.875   9
   2  10  -1 2753.33 170.676  14
  -2 -10   1 3385.02 172.947  14
   2 -10  -1 3445.19 216.298  15
   2 -10  -1 3060.07 167.599   3
   2  10  -1 3301.77 190.250   3
   2  10  -1 3110.88 195.913  10
  -2  10   1 3237.98 175.654   8
   2 -10   0 11567.0 358.332  15
  -2 -10   0 11412.8 293.972  15
  -2 -10   0 11155.0 325.715  14
  -2  10   0 10809.7 351.683  13
   2  10   0 11530.7 347.269  14
   2 -10   0 10895.3 323.534  14
   2  10   0 10929.7 346.583  10
   2 -10   0 11325.2 327.483   3
  -2  10   0 11419.0 349.047   9
   2  10   0 10477.0 188.604  13
  -2 -10   0 10720.4 258.854  11
  -2  10   0 11039.1 264.930  11
  -2  10   0 10754.9 251.869  10
   2  10   1 22978.5 502.789  10
   2  10   1 22732.6 513.856  14
  -2 -10  -1 23174.4 503.623  14
  -2 -10  -1 22507.4 411.059  11
  -2  10  -1 22893.7 470.724   9
  -2  10  -1 22111.9 464.499   1
  -2  10  -1 22848.5 493.472  12
   2 -10   1 21346.0 474.575  15
  -2 -10  -1 22727.2 409.003  15
  -2  10  -1 22323.6 409.757  11
  -2  10  -1 22142.6 524.008  13
  -2 -10  -1 23089.1 508.252   2
   2 -10   1 22379.0 451.688  14
  -2 -10  -2 1907.95 142.583  15
   2  10   2 1743.28 160.056  10
  -2 -10  -2 1639.29 153.353   2
   2 -10   2 1884.60 133.987  14
   2  10   2 1602.70 159.731  14
  -2 -10  -2 1772.90 155.483  14
  -2  10  -2 1730.05 128.611   9
  -2  10  -2 1917.04 159.670  12
  -2 -10  -2 1572.95 150.175   6
   2 -10   2 1912.48 157.193  15
  -2  10  -2 1887.61 153.508   1
   2 -10   3 8660.62 327.291  15
  -2 -10  -3 9124.23 283.595  15
   2 -10   3 8486.84 271.909  14
  -2  10  -3 8467.70 255.509   9
  -2  10  -3 8481.94 339.470  12
  -2 -10  -3 9493.87 341.544   6
   2  10   3 9226.47 366.121  10
  -2 -10  -4 7696.61 368.329  12
   2 -10   4 7538.87 340.773  15
   2  10   4 8281.03 377.878  10
  -2 -10  -4 7459.46 280.046  15
  -2  10  -4 8145.62 356.394  12
  -2 -10  -4 8302.32 343.325   6
  -2 -10  -5 3359.02 206.579  15
   2  10   5 3166.65 259.545  10
  -2  10  -5 3124.55 250.270  12
  -2 -10  -5 3188.83 261.457  12
  -2 -10  -6 6188.82 390.998  12
  -2  10  -6 7287.16 395.217  12
  -2  10  -7-11.4261 94.2808  12
  -2 -10  -7 20.5960 110.088  12
  -2 -10  -8 586.962 179.710  12
  -2  10  -8 661.626 185.071  12
  -2 -10  -9-102.732 132.741  12
  -2  10  -9 182.639 144.250  12
  -2  10 -10 2111.61 291.708  12
  -2 -10 -10 1781.27 287.241  12
   2 -11 -11 1343.50 262.345  12
   2 -11 -11 1733.12 290.642  15
   2 -11 -10 5138.19 441.239  15
   2  11 -10 5414.43 423.446   4
   2 -11 -10 5178.38 447.048  12
   2 -11  -9-194.101 169.298  15
   2 -11  -9-11.5148 112.811  12
   2  11  -9 146.396 103.714  12
   2  11  -9 209.278 135.674   4
   2 -11  -8 12419.7 572.941  15
   2 -11  -8 11827.6 580.568  12
   2  11  -8 13026.4 515.600  12
   2  11  -8 12272.3 546.328   4
   2 -11  -7 4346.00 326.664  15
  -2  11   7 4764.94 327.449   9
   2 -11  -7 4682.17 350.224  12
   2  11  -7 4780.03 296.268  12
   2  11  -7 5151.66 338.521   4
   2  11  -6 3059.23 222.326  12
  -2  11   6 2980.44 248.958   9
   2 -11  -6 3081.05 269.306  15
   2 -11  -5-110.322 129.446  15
  -2 -11   5 1.03148 56.7904   3
  -2  11   5-121.255 108.291   9
   2  11  -5 18.0632 49.2505   1
   2  11  -5-17.9224 65.8757  12
  -2  11   4 2729.29 166.227   3
  -2 -11   4 2485.27 176.150   3
   2  11  -4 2387.60 170.853  12
  -2  11   4 2302.75 212.140   9
   2 -11  -4 2350.29 155.008   2
   2 -11  -4 2795.16 234.231  15
   2  11  -4 2738.64 216.377  10
  -2  11   3 422.505 58.0071  10
  -2 -11   3 381.855 87.6719  15
  -2 -11   3 419.629 58.8441  14
   2 -11  -3 622.844 126.622  15
  -2  11   3 537.478 117.944   9
   2  11  -3 465.776 100.266  10
   2  11  -3 564.212 83.0893  12
  -2  11   3 528.686 77.9068   3
  -2 -11   2 9647.80 326.364  15
  -2  11   2 9706.17 225.207  10
   2 -11  -2 9688.66 353.508  15
  -2 -11   2 9723.50 276.569  14
   2  11  -2 9905.95 331.202   3
  -2  11   2 10174.0 371.841   9
   2  11  -2 9872.73 365.388  10
   2 -11  -1 31410.2 620.304  15
  -2 -11   1 31726.7 531.315  14
   2  11  -1 31959.6 631.072  10
   2  11  -1 31602.9 415.945  13
  -2  11   1 31163.6 603.777  13
  -2  11   1 32895.9 631.572   9
   2  11  -1 31939.8 598.897   3
  -2  11   1 30605.1 395.730  10
   2 -11  -1 31693.6 553.520   3
   2  11  -1 32588.2 559.976  14
  -2 -11   1 31804.2 541.530  15
  -2  11   1 33173.5 551.302   8
   2  11   0-1.67147 60.6010  10
  -2 -11   0 140.885 66.1447  15
   2  11   0-34.2867 49.0910  14
  -2 -11   0-4.06767 44.6044  14
   2 -11   0-50.1691 50.4755  14
  -2  11   0 100.278 71.8113  13
   2  11   0 11.6407 24.8753  13
   2 -11   0 34.1031 40.4539   3
  -2  11   0 134.152 80.1401   9
   2 -11   0 202.854 107.488  15
  -2 -11   0-14.0320 33.9599  11
  -2  11   0-11.3420 35.5292  11
   2 -11   1 6047.50 273.757  15
  -2  11  -1 6279.28 218.217  11
  -2  11  -1 6112.18 260.105   9
   2  11   1 6376.22 277.399  10
   2 -11   1 6055.50 263.263   3
  -2 -11  -1 6284.70 271.604  14
  -2  11  -1 6533.05 302.829  13
  -2  11  -1 6126.76 256.988   1
  -2 -11  -1 6357.99 220.514  11
  -2 -11  -1 6264.45 277.025   2
   2 -11   1 5958.08 242.312  14
  -2 -11  -1 6393.09 236.093  15
   2 -11   2 602.478 111.005  15
  -2  11  -2 461.170 83.1899   9
   2 -11   2 479.141 73.6820  14
  -2 -11  -2 462.793 85.7803  14
  -2  11  -2 521.950 89.3672   1
  -2 -11  -2 496.515 105.790   6
  -2  11  -2 517.720 100.203  12
   2  11   2 509.610 102.054  10
  -2 -11  -2 610.481 99.1292  15
   2 -11   3 280.440 92.6929  15
  -2 -11  -3 487.215 103.021  15
   2  11   3 423.202 102.999  10
   2 -11   3 260.656 65.0617  14
  -2  11  -3 405.487 83.5426   9
  -2  11  -3 392.850 107.466  12
  -2 -11  -3 442.447 123.259   6
   2 -11   4 7516.68 353.232  15
   2  11   4 8038.34 388.605  10
  -2 -11  -4 7771.08 379.048  12
  -2 -11  -4 7978.79 292.734  15
  -2  11  -4 7740.41 363.123  12
  -2 -11  -4 7770.09 343.772   6
   2  11   5 9603.86 451.621  10
  -2 -11  -5 9300.00 443.662  12
  -2  11  -5 9762.99 430.719  12
  -2 -11  -5 8643.51 335.527  15
  -2 -11  -6 247.272 128.903  12
  -2  11  -6 587.328 146.423  12
  -2  11  -7 2371.57 255.918  12
  -2 -11  -7 1820.44 240.624  12
  -2 -11  -8 3288.64 344.219  12
  -2  11  -8 3422.85 319.242  12
  -2  11  -9 1066.12 218.058  12
  -2 -11  -9 1068.68 229.684  12
  -2 -11 -10 393.271 184.401  12
  -2  11 -10 406.123 161.997  12
  -2  12  11-111.378 147.276   5
   2 -12 -11 286.179 179.371  12
   2 -12 -10 618.523 217.269  15
   2 -12 -10 189.044 161.087  12
   2  12 -10 551.841 192.409   4
   2 -12  -9 343.906 172.154  15
   2 -12  -9 253.452 160.229  12
   2  12  -9 322.964 130.375  12
   2  12  -9 313.579 159.322   4
   2 -12  -8 742.693 203.502  15
   2 -12  -8 562.597 170.912  12
   2  12  -8 414.495 127.790  12
   2  12  -8 367.528 133.507   4
  -2  12   7 4658.12 331.302   9
   2 -12  -7 4339.28 344.520  12
   2  12  -7 5029.35 309.671  12
   2  12  -7 4003.63 307.984   4
   2 -12  -7 4459.92 341.038  15
   2 -12  -6 2500.81 256.866  15
   2  12  -6 2569.85 210.479  12
  -2  12   6 2153.99 219.172   9
   2 -12  -5 1353.75 191.589  15
   2  12  -5 1105.07 132.507  12
  -2  12   5 1051.10 152.102   9
   2  12  -5 973.741 157.866  10
   2 -12  -4 4732.53 226.150   2
  -2  12   4 4958.38 303.177   9
   2 -12  -4 5571.93 311.669  15
  -2  12   4 5076.13 233.359   3
   2  12  -4 4805.15 241.235  12
   2  12  -4 4752.62 289.717  10
  -2  12   3 1139.54 114.570   3
  -2  12   3 992.111 91.6877  10
   2  12  -3 1024.64 143.843  10
   2 -12  -3 1082.72 160.340  15
  -2 -12   3 1101.83 138.834  15
  -2 -12   3 1048.96 90.2399  14
  -2  12   3 1227.69 159.732   9
   2  12  -2 5703.87 296.566  10
  -2  12   2 5383.78 179.604  10
   2 -12  -2 5556.08 288.654  15
  -2 -12   2 5686.13 260.147  15
   2  12  -2 5692.16 264.579   3
  -2  12   2 5342.85 288.188   9
  -2 -12   2 5835.89 221.537  14
  -2 -12   1 9.90331 44.6941  14
  -2  12   1 181.712 69.6773   8
  -2 -12   1 134.936 68.9267  15
   2  12  -1 76.6143 75.8401  10
   2  12  -1 23.5018 43.8486   3
  -2  12   1 119.849 45.4199  10
   2  12  -1 109.877 45.2109  13
  -2  12   1 44.2941 73.7421  13
   2 -12  -1 266.186 127.088  15
  -2  12   1 214.641 97.4418   9
   2  12   0 43.0226 64.8878  10
  -2  12   0 157.097 49.1349  10
  -2 -12   0 173.616 60.6464  15
  -2 -12   0 102.375 53.4807  14
   2  12   0 63.3636 25.6311  13
   2 -12   0 129.490 56.3246  14
  -2  12   0 96.7432 78.2532   9
   2 -12   0 125.262 57.0131   3
  -2  12   0 71.7673 77.3223  13
  -2 -12   0 13.2037 37.1796  11
   2 -12   0 268.324 121.476  15
   2  12   1 15023.7 434.474  10
   2 -12   1 14175.6 425.865  15
  -2 -12  -1 14563.8 368.597  15
  -2  12  -1 13791.1 403.629   9
   2 -12   1 14191.0 415.921   3
  -2  12  -1 14088.9 450.086  13
  -2  12  -1 13598.0 389.133   1
  -2 -12  -1 15081.0 439.647   2
  -2 -12  -1 14833.1 328.719  11
  -2 -12  -1 14536.1 421.933  14
  -2  12  -1 13953.8 318.128  11
  -2  12  -1 14048.0 350.808  10
   2 -12   1 14151.0 383.308  14
   2 -12   2 13007.3 408.571  15
   2 -12   2 11891.9 342.678  14
  -2  12  -2 12491.2 363.613   9
  -2  12  -2 12780.4 419.101  12
  -2 -12  -2 11649.9 380.144   6
   2  12   2 13055.8 422.671  10
  -2 -12  -2 12306.6 356.229  15
  -2 -12  -3 25217.4 523.941  15
   2 -12   3 24949.1 595.814  15
  -2 -12  -3 24949.9 568.662   6
  -2  12  -3 24903.6 488.354   9
   2  12   3 25894.5 642.187  10
   2 -12   3 24473.1 478.897  14
  -2  12  -3 25202.2 614.711  12
  -2 -12  -4 7245.16 293.222  15
   2  12   4 8591.78 401.806  10
  -2  12  -4 7533.71 365.101  12
  -2 -12  -4 8111.20 350.112   6
   2 -12   4 8185.80 371.078  15
   2 -12   5 5583.26 334.328  15
   2  12   5 5800.18 359.012  10
  -2 -12  -5 5609.87 277.255  15
  -2 -12  -5 5900.27 365.849  12
  -2  12  -5 6647.60 363.465  12
  -2 -12  -5 5525.55 320.274   6
  -2 -12  -6 1495.34 209.942  12
   2  12   6 1416.44 206.940  10
  -2  12  -6 1495.13 194.250  12
  -2 -12  -7-12.5384 121.365  12
  -2  12  -7 258.674 143.589  12
  -2 -12  -8 715.386 196.106  12
  -2  12  -8 771.901 188.290  12
  -2 -12  -9 419.518 173.158  12
  -2  12  -9 262.812 152.476  12
  -2  12 -10 213.049 143.500  12
  -2 -12 -10 622.298 219.074  12
  -2  13  11 556.865 184.475   5
   2 -13 -10 246.487 162.256  15
   2 -13 -10 253.370 142.740  12
   2  13 -10 246.553 146.055   4
   2 -13  -9 3655.44 355.960  15
   2  13  -9 3875.53 347.441   4
   2 -13  -9 3321.10 346.785  12
   2 -13  -8 425.629 172.298  12
  -2  13   8 804.104 169.362   9
   2  13  -8 457.906 124.667  12
   2 -13  -8 607.009 193.460  15
   2  13  -8 472.928 146.129   4
   2 -13  -7 4529.19 343.372  15
  -2  13   7 4361.81 333.748   9
   2  13  -7 4693.16 305.783  12
   2  13  -7 4377.71 326.051   4
   2 -13  -7 4807.46 375.524  12
  -2  13   6 2204.13 226.153   9
   2  13  -6 2487.04 211.679  12
   2 -13  -6 2604.32 259.238  15
   2  13  -5 458.119 132.625  10
   2 -13  -5 389.823 152.252  15
   2  13  -5 378.651 98.2345  12
  -2  13   5 419.008 137.889   9
   2 -13  -4 5332.77 315.720  15
  -2  13   4 5615.72 255.393   3
  -2  13   4 5596.00 334.570   9
   2  13  -4 5610.22 325.643  10
   2  13  -4 5818.82 277.458  12
   2 -13  -4 5499.72 255.357   2
  -2 -13   4 6090.22 333.088  15
  -2 -13   3 17070.5 502.696  15
   2 -13  -3 16627.7 515.107  15
  -2  13   3 16437.8 424.761   3
  -2  13   3 16632.9 531.845   9
   2  13  -3 15926.9 517.060  10
   2  13  -2 36.2984 78.0658  10
  -2 -13   2-22.2155 71.1883  15
   2 -13  -2 94.7878 120.357  15
  -2  13   2 40.0943 40.1217  10
  -2 -13   2 57.6549 44.4172  14
   2  13  -2 37.6190 51.6966   3
  -2  13   2 105.957 107.617   9
  -2  13   1 27405.0 625.189   9
   2  13  -1 28066.8 632.347  10
   2 -13  -1 26606.2 625.305  15
  -2  13   1 26868.6 427.923  10
  -2 -13   1 26357.1 517.098  14
  -2  13   1 27430.7 611.937  13
   2  13  -1 27499.7 604.183   3
   2  13  -1 27046.7 427.432  13
  -2 -13   1 27278.7 547.123  15
  -2  13   1 28254.7 528.924   8
  -2 -13   0 420.715 81.7527  15
   2 -13   0 528.582 136.072  15
  -2 -13   0 253.245 72.9102  14
   2 -13   0 179.526 57.3636  14
   2  13   0 420.739 95.6686  10
  -2  13   0 486.385 111.296  13
   2 -13   0 312.686 70.6506   3
  -2  13   0 292.094 59.8827  10
  -2  13   0 343.441 99.1656   9
  -2 -13  -1 287.821 84.6786  15
   2 -13   1 160.147 99.7550  15
   2  13   1 480.874 109.135  10
   2 -13   1 355.214 75.9153  14
  -2  13  -1 383.733 117.721  13
  -2  13  -1 295.716 98.8853   9
  -2  13  -1 216.228 61.8639  10
  -2 -13  -1 410.796 65.6320  11
   2 -13   2 1471.43 159.517  15
  -2 -13  -2 1667.57 159.758  15
   2 -13   2 1252.51 122.488  14
  -2  13  -2 1700.51 151.195   9
  -2 -13  -2 1037.23 134.619   6
  -2  13  -2 1375.48 160.064  12
   2  13   2 1612.63 166.335  10
   2  13   3 1896.08 200.108  10
  -2 -13  -3 1826.86 167.708  15
  -2 -13  -3 1793.91 186.306   6
   2 -13   3 1610.06 136.094  14
  -2  13  -3 1972.46 159.999   9
  -2  13  -3 1704.15 187.404  12
   2 -13   3 1924.74 190.250  15
   2 -13   4-9.44608 101.030  15
  -2 -13  -4 48.3648 81.8933  15
  -2  13  -4 189.764 103.039  12
   2  13   4 112.631 103.214  10
  -2 -13  -4 306.277 125.717   6
   2  13   5 7555.81 415.839  10
  -2 -13  -5 7840.87 433.578  12
  -2  13  -5 7828.32 407.543  12
  -2 -13  -5 7633.98 367.268   6
  -2 -13  -5 7905.66 332.177  15
   2 -13   5 7100.42 393.184  15
  -2  13  -6 373.400 135.179  12
   2  13   6 331.886 122.354  10
  -2 -13  -6 496.258 153.964  12
  -2 -13  -6 484.795 142.518   6
  -2 -13  -7 10423.5 564.369  12
  -2  13  -7 10547.1 522.572  12
  -2 -13  -8 1226.16 231.982  12
  -2  13  -8 661.714 172.953  12
  -2 -13  -9 2864.02 357.894  12
  -2  13  -9 2414.77 300.923  12
   2  14 -10 2236.59 289.358   4
   2 -14 -10 2667.45 325.391  15
   2 -14 -10 1907.03 292.381  12
   2 -14  -9 191.337 134.628  12
   2 -14  -9-28.8104 152.849  15
   2  14  -9-138.738 119.519   4
  -2  14   8 3716.62 324.602   9
   2 -14  -8 4245.31 375.687  12
   2  14  -8 3862.09 305.768  12
   2  14  -8 3754.07 323.479   4
   2 -14  -8 4111.87 353.564  15
   2 -14  -7 3658.23 316.689  15
  -2  14   7 4080.61 322.300   9
   2 -14  -7 3484.60 323.258  12
   2  14  -7 4139.58 296.865  12
   2  14  -7 3721.78 306.286   4
  -2  14   6-201.141 132.221   9
   2  14  -6 91.1454 89.6548  12
   2 -14  -6 69.1118 122.814  15
   2  14  -6-79.5180 121.841  10
  -2  14   5 6838.09 384.457   9
   2 -14  -5 6414.00 364.698  15
   2  14  -5 6880.37 329.619  12
   2  14  -5 7365.01 399.693  10
   2  14  -4 7626.21 324.079  12
   2 -14  -4 7273.07 373.808  15
  -2 -14   4 6826.67 362.704  15
  -2  14   4 7306.81 383.693   9
  -2  14   4 7150.79 301.685   3
   2 -14  -4 6996.06 297.269   2
   2  14  -4 7277.58 385.795  10
  -2  14   3 2807.90 187.472   3
  -2 -14   3 2886.14 227.111  15
  -2  14   3 3220.09 257.029   9
   2 -14  -3 3069.51 255.727  15
   2  14  -3 3137.95 251.335  10
  -2 -14   2 30860.4 641.922  15
  -2  14   2 29545.7 467.428  10
   2 -14  -2 29907.8 701.739  15
  -2 -14   2 30476.0 541.478  14
  -2  14   2 30513.8 708.870   9
   2  14  -2 30929.1 712.273  10
   2 -14  -1 1026.40 194.626  15
  -2 -14   1 628.446 109.060  15
   2  14  -1 918.883 140.159  10
  -2  14   1 755.156 84.7876  10
  -2 -14   1 563.144 88.0046  14
  -2  14   1 742.366 122.563  13
  -2  14   1 847.405 148.080   9
  -2  14   1 793.791 99.8909   8
  -2  14   0 1718.75 145.914   8
   2 -14   0 1718.88 199.671  15
  -2  14   0 1761.47 180.523   9
  -2 -14   0 1574.09 148.652  14
   2  14   0 1527.97 161.285  10
  -2  14   0 2006.94 187.146  13
  -2 -14   0 1713.96 151.759  15
  -2  14   0 1468.74 122.471  10
   2 -14   1 8073.08 307.481  14
  -2  14  -1 8475.80 371.265  13
  -2  14  -1 8541.20 345.865   9
   2  14   1 8548.55 351.509  10
   2 -14   1 8082.63 353.556  15
  -2 -14  -1 8099.61 306.251  15
  -2  14  -1 8489.23 300.454  10
   2 -14   2 11521.6 416.922  15
  -2 -14  -2 11503.8 369.202  15
   2 -14   2 11410.0 355.044  14
  -2  14  -2 11331.8 450.801  13
  -2  14  -2 11180.8 378.434   9
  -2  14  -2 11313.2 422.505  12
   2  14   2 11558.4 428.156  10
  -2  14  -3 21710.5 507.164   9
   2  14   3 24229.1 650.756  10
  -2  14  -3 24153.4 650.795  12
  -2 -14  -3 23032.1 573.470   6
  -2 -14  -3 22981.7 553.841  15
   2 -14   3 23362.0 613.557  15
   2  14   4 7077.98 379.575  10
  -2 -14  -4 6605.04 306.090  15
  -2  14  -4 6695.59 367.113  12
  -2 -14  -4 6508.47 325.101   6
   2 -14   4 5964.73 343.328  15
   2  14   5 2938.12 275.773  10
  -2 -14  -5 3073.01 284.905  12
  -2 -14  -5 2956.10 222.979  15
  -2  14  -5 3348.85 283.976  12
  -2 -14  -5 2941.87 256.405   6
   2 -14   5 2716.43 253.646  15
  -2 -14  -6-17.3357 102.474  12
   2  14   6 70.6425 101.042  10
  -2  14  -6 122.412 106.554  12
  -2 -14  -6 231.960 133.541   6
  -2 -14  -7 302.413 200.371  12
  -2  14  -7 229.987 159.156  12
  -2 -14  -8-91.4070 117.909  12
  -2  14  -8-98.7334 140.700  12
  -2 -14  -8 208.468 161.848   6
  -2 -14  -9 2085.01 318.193  12
  -2  14  -9 1943.00 279.031  12
  -2 -14 -10 1125.53 240.989   6
   2 -15 -10-28.5039 135.139  12
   2 -15 -10 259.441 186.778  15
   2  15 -10 165.211 135.964   4
   2 -15  -9 1112.95 223.155  12
   2 -15  -9 1347.51 248.894  15
   2  15  -9 1186.72 216.112   4
   2 -15  -8 3678.04 347.334  15
  -2  15   8 4549.68 364.816   9
   2 -15  -8 3751.64 361.120  12
   2  15  -8 4294.50 324.624  12
   2  15  -8 4170.28 344.321   4
   2  15  -7-46.8940 93.8321   4
   2 -15  -7-146.629 142.076  15
   2 -15  -7-16.0922 115.584  12
   2  15  -7 92.8511 118.022  10
  -2  15   7-85.3967 107.086   9
   2  15  -7-63.9976 94.4369  12
   2  15  -6 8.48732 106.785  10
   2 -15  -6 300.815 156.704  15
  -2  15   6-69.7377 120.612   9
   2  15  -6 48.9994 81.3920  12
   2 -15  -5 29.4114 130.330  15
  -2  15   5 159.211 122.560   9
   2  15  -5 90.0208 108.158  10
   2  15  -5 134.866 94.5151  12
  -2 -15   4 902.344 148.725  15
   2 -15  -4 1518.79 212.370  15
  -2  15   4 1443.98 200.340   9
   2  15  -4 1720.63 208.764  10
  -2  15   3 12312.0 483.755   9
  -2 -15   3 12177.9 451.664  15
   2 -15  -3 10871.7 448.390  15
   2  15  -3 12072.3 485.512  10
   2  15  -2 2420.24 223.302  10
  -2 -15   2 2327.73 158.771  14
  -2  15   2 2949.37 248.478   9
   2 -15  -2 2325.34 240.600  15
  -2 -15   2 2558.03 199.939  15
  -2 -15   1 4379.13 229.387  14
  -2 -15   1 4625.16 248.882  15
  -2  15   1 4773.92 289.013   9
  -2  15   1 3907.03 255.309  13
  -2  15   1 4279.58 191.625  10
   2 -15  -1 4362.55 298.871  15
  -2  15   1 4656.00 225.918   8
   2  15  -1 4672.56 282.154  10
  -2 -15   0 3093.27 203.254  15
   2  15   0 2725.36 218.255  10
  -2  15   0 2791.45 222.312   9
  -2  15   0 2959.15 227.171  13
  -2  15   0 2731.13 187.364   8
  -2  15   0 2492.62 162.681  10
   2 -15   0 2730.93 235.237  15
   2  15   1 2684.66 213.700  10
   2 -15   1 2485.28 217.928  15
   2 -15   1 2458.86 177.754  14
  -2  15  -1 2574.00 221.934  13
  -2  15  -1 2981.56 216.872   9
  -2  15  -1 2565.81 177.470  10
  -2 -15  -1 2673.50 193.403  15
   2  15   2 17.2897 86.7694  10
   2 -15   2 51.0018 43.6494  14
  -2  15  -2 162.366 120.336  13
  -2  15  -2 61.2658 81.6507   9
   2 -15   2 165.195 95.8759  15
  -2  15  -2-49.6316 70.4011  10
   2 -15   3 3263.87 253.647  15
  -2 -15  -3 2892.32 221.747  15
  -2  15  -3 3023.56 208.922   9
  -2  15  -3 3474.92 263.061  12
  -2 -15  -3 3042.06 226.142   6
   2  15   3 3277.34 256.999  10
  -2 -15  -4 2219.61 206.248  15
   2  15   4 2116.87 225.301  10
  -2  15  -4 1903.49 217.784  12
  -2 -15  -4 1553.91 182.369   6
   2 -15   4 2031.85 217.470  15
   2 -15   5 7233.96 405.248  15
   2  15   5 8101.01 440.364  10
  -2  15  -5 7324.05 407.556  12
  -2 -15  -5 7506.58 373.714   6
  -2 -15  -5 7825.63 445.982  12
  -2 -15  -6 72.6247 109.590  12
   2  15   6 258.814 140.407  10
  -2  15  -6 211.454 131.684  12
  -2 -15  -6 453.778 159.455   6
  -2 -15  -7 12115.0 531.620   6
  -2 -15  -7 13075.8 645.893  12
  -2  15  -7 12096.8 582.883  12
  -2 -15  -8-113.531 128.150  12
  -2  15  -8 41.6146 124.240  12
  -2 -15  -8 263.485 145.142   6
  -2 -15  -9 2359.92 336.904  12
  -2  15  -9 2559.67 312.666  12
  -2 -15  -9 2748.44 312.598   6
   2 -16 -10 102.640 163.021  15
   2  16 -10-55.1477 138.357   4
   2 -16 -10 124.011 152.252  12
   2 -16  -9 354.809 169.684  15
   2 -16  -9 21.7588 117.704  12
   2  16  -9 15.9991 126.096   4
   2  16  -8 1591.15 226.641   4
   2 -16  -8 1597.27 257.994  12
  -2  16   8 1523.22 229.696   9
   2 -16  -8 2052.41 274.832  15
   2  16  -8 1655.10 259.453  10
   2 -16  -7 3571.68 331.123  15
  -2  16   7 3752.11 326.913   9
   2  16  -7 4101.95 311.410  12
   2  16  -7 3560.91 303.908   4
   2  16  -7 4076.12 358.741  10
   2  16  -6 273.885 122.421  10
   2 -16  -6 209.790 136.313  15
  -2  16   6-43.4231 118.153   9
   2  16  -6 232.511 102.036  12
   2 -16  -5 10032.0 472.319  15
   2  16  -5 10016.3 421.681  12
  -2  16   5 10506.7 498.815   9
   2  16  -5 9772.26 485.387  10
  -2 -16   4 9702.75 446.734  15
  -2  16   4 10451.6 481.285   9
   2 -16  -4 10110.1 457.526  15
   2  16  -4 9776.27 473.629  10
  -2 -16   3 4203.43 285.972  15
  -2  16   3 4242.75 309.737   9
   2 -16  -3 4540.63 323.339  15
   2  16  -3 4461.78 309.252  10
   2 -16  -2 1326.75 213.774  15
  -2 -16   2 1823.25 178.403  15
   2  16  -2 1506.69 186.080  10
  -2  16   2 1760.03 216.270   9
  -2 -16   1 2296.72 189.697  15
  -2 -16   1 2363.69 175.072  14
  -2  16   1 2849.18 240.761   9
  -2  16   1 2594.77 211.600  13
   2 -16  -1 3184.83 278.881  15
   2  16  -1 2576.18 223.622  10
  -2  16   1 2457.59 170.480   8
   2  16   0 2373.24 213.500  10
   2 -16   0 2279.01 236.558  15
  -2 -16   0 2486.91 194.026  15
  -2  16   0 2621.72 230.498   9
  -2  16   0 2395.38 215.023  13
  -2  16   0 2151.14 169.041   8
  -2  16   0 2351.34 162.657  10
   2  16   1 6610.39 333.226  10
  -2 -16  -1 6237.93 294.204  15
  -2  16  -1 6151.53 319.673   9
  -2  16  -1 6397.35 340.502  13
   2 -16   1 6281.82 334.909  15
  -2  16  -1 6005.24 276.875  10
  -2  16  -2 697.305 110.575  10
  -2 -16  -2 821.402 133.915  15
   2  16   2 917.015 147.812  10
   2 -16   2 648.238 99.2930  14
  -2  16  -2 803.178 160.317  13
  -2  16  -2 620.551 124.371   9
   2 -16   2 885.654 152.579  15
   2 -16   3 5998.44 340.435  15
   2  16   3 6140.34 346.379  10
  -2 -16  -3 6579.72 319.681  15
  -2  16  -3 5740.11 286.249   9
  -2 -16  -3 5800.57 310.971   6
  -2  16  -3 5307.79 333.058  12
   2  16   4 1033.42 169.492  10
  -2 -16  -4 718.982 140.859   6
  -2  16  -4 1225.56 187.799  12
   2 -16   4 729.488 151.572  15
  -2 -16  -4 888.229 159.462  15
  -2 -16  -5 118.599 127.680  12
   2  16   5 60.4741 99.5761  10
   2 -16   5 87.2937 109.459  15
  -2  16  -5 100.941 116.042  12
  -2 -16  -5 327.917 131.340   6
   2  16   6 2088.11 257.799  10
  -2 -16  -6 2337.93 280.141  12
  -2  16  -6 2039.35 252.207  12
  -2 -16  -6 2260.29 235.568   6
  -2 -16  -7 677.298 212.835  12
  -2  16  -7 352.060 184.415  12
  -2 -16  -7 593.757 188.791   6
  -2 -16  -8 184.397 149.913   6
  -2  16  -8-40.1007 128.504  12
  -2 -16  -8 63.5699 141.538  12
  -2 -16  -9 1361.99 271.233  12
  -2  16  -9 1207.41 245.596  12
  -2 -16  -9 1601.66 247.435   6
   2  17  -9 940.431 228.691  10
   2 -17  -9 805.668 198.337  15
   2 -17  -9 768.454 214.748  12
   2  17  -9 853.091 195.483   4
   2 -17  -8 2504.41 311.400  15
  -2  17   8 2997.84 311.721   9
   2  17  -8 2741.97 291.348   4
   2  17  -8 2804.00 321.945  10
   2 -17  -8 2602.14 330.579  12
   2  17  -7 659.359 155.034   4
   2 -17  -7 903.493 210.136  15
  -2  17   7 542.734 167.001   9
   2  17  -7 766.624 181.302  10
   2  17  -7 803.026 166.564  12
  -2  17   6 2993.97 302.583   9
   2 -17  -6 2912.83 290.520  15
   2  17  -6 2739.89 256.636  12
   2  17  -6 3025.59 308.780  10
   2  17  -5 213.603 119.575  10
   2 -17  -5 258.289 137.729  15
  -2  17   5 216.124 126.318   9
   2 -17  -4 1018.11 210.813  15
  -2  17   4 1414.94 220.845   9
  -2 -17   4 1212.43 190.871  15
   2  17  -4 1296.86 197.503  10
   2 -17  -3 836.605 192.881  15
  -2  17   3 834.340 175.631   9
  -2 -17   3 881.388 147.622  15
   2  17  -3 915.622 170.211  10
   2 -17  -2 205.112 154.150  15
   2  17  -2 171.373 109.423  10
  -2  17   2 447.204 141.696   9
  -2 -17   2 225.133 97.8903  15
  -2  17   1 527.716 88.0158   8
   2 -17  -1 1039.44 198.770  15
   2  17  -1 631.950 135.898  10
  -2  17   1 270.635 83.8227  13
  -2  17   1 785.470 167.025   9
  -2 -17   1 677.441 127.546  15
   2 -17   0 17458.6 567.369  15
  -2  17   0 16674.0 435.862  10
  -2  17   0 16177.8 540.246   9
  -2  17   0 17258.0 550.666  13
  -2  17   0 18100.8 469.416   8
   2  17   0 18203.1 563.289  10
  -2 -17   0 17057.5 490.433  15
   2 -17   1 5166.83 321.116  15
  -2  17  -1 5333.58 311.093   9
  -2  17  -1 5671.92 332.122  13
   2  17   1 5565.45 320.541  10
  -2 -17  -1 5657.80 294.505  15
  -2  17  -1 5615.93 276.112  10
   2 -17   2 4200.73 290.833  15
  -2  17  -2 4108.84 302.230  13
  -2  17  -2 3771.70 256.751   9
   2  17   2 4787.51 304.644  10
  -2 -17  -2 4428.86 266.812  15
  -2  17  -2 3994.88 249.138  10
   2 -17   3 2042.50 217.212  15
  -2  17  -3 1995.74 184.807   9
  -2 -17  -3 2167.02 206.839  15
   2  17   3 2071.64 223.596  10
  -2  17  -3 1853.91 189.550  10
   2 -17   4 888.509 160.417  15
   2  17   4 1291.50 192.883  10
  -2 -17  -4 874.927 156.963  15
  -2 -17  -4 826.920 147.594   6
  -2  17  -4 733.220 159.312  12
   2  17   5 1539.81 211.952  10
  -2  17  -5 1800.65 228.908  12
  -2 -17  -5 1713.29 201.342   6
   2 -17   5 1193.08 197.726  15
  -2 -17  -6 3588.69 342.449  12
  -2  17  -6 3336.20 318.073  12
  -2 -17  -6 3980.84 305.661   6
  -2 -17  -7 6319.82 470.546  12
  -2  17  -7 5518.58 416.797  12
  -2 -17  -7 5438.16 370.588   6
  -2 -17  -8 1146.74 246.252  12
  -2  17  -8 937.528 202.550  12
  -2 -17  -8 1446.73 231.227   6
  -2 -17  -9 684.180 223.245  12
  -2  17  -9 533.652 170.825  12
   2  18  -9 399.762 180.492  10
   2 -18  -9 232.868 166.952  15
   2 -18  -9 354.367 169.237  12
   2  18  -9 156.651 128.947   4
   2  18  -8 360.385 164.431  10
   2 -18  -8 283.416 170.064  12
  -2  18   8 189.922 147.143   9
   2 -18  -8 204.662 185.219  15
   2  18  -8 263.437 141.892   4
   2 -18  -7-149.745 157.252  15
  -2  18   7-27.9510 129.171   9
   2  18  -7 29.6306 112.566  10
   2  18  -7-56.0030 102.848   4
   2  18  -6 7366.86 400.866  12
  -2  18   6 7093.20 449.517   9
   2 -18  -6 6501.03 420.677  15
   2  18  -6 7601.04 473.142  10
   2 -18  -5 109.933 150.481  15
  -2  18   5 362.046 145.552   9
   2  18  -5 553.627 165.669  10
  -2  18   4 11313.9 526.059   9
   2 -18  -4 11188.9 516.422  15
  -2 -18   4 11274.0 502.028  15
   2  18  -4 11332.8 527.578  10
   2 -18  -3 11.5213 143.959  15
  -2 -18   3-163.835 114.843  15
  -2  18   3 112.706 125.392   9
   2  18  -3-116.883 103.090  10
  -2 -18   2 2069.40 204.203  15
   2  18  -2 2412.66 239.112  10
   2 -18  -2 1991.31 268.388  15
  -2  18   2 2423.40 250.784   9
  -2 -18   1 4488.84 274.041  15
   2 -18  -1 4431.11 324.397  15
   2  18  -1 4717.28 313.993  10
  -2  18   1 4592.53 319.193   9
  -2  18   1 4666.10 304.241  13
   2 -18   0 5487.72 344.460  15
  -2  18   0 5166.11 330.114   9
   2  18   0 5542.36 331.861  10
  -2  18   0 5316.63 320.352  13
  -2  18   0 5251.65 259.960   8
  -2 -18   0 5582.78 304.215  15
  -2  18  -1 4258.67 251.079  10
  -2  18  -1 3610.98 274.120   9
  -2  18  -1 4259.22 303.306  13
   2  18   1 4841.41 311.945  10
   2 -18   1 3982.48 286.744  15
  -2 -18  -1 3839.69 253.956  15
   2  18   2 6484.81 364.768  10
  -2 -18  -2 6346.82 326.111  15
   2 -18   2 6053.19 356.893  15
  -2  18  -2 5604.26 321.611   9
  -2  18  -2 6002.57 364.931  13
  -2  18  -2 5972.39 315.877  10
  -2 -18  -3 1207.03 170.733  15
   2  18   3 1334.79 195.325  10
  -2  18  -3 1206.55 159.467   9
  -2  18  -3 1358.82 205.586  13
  -2  18  -3 1039.72 152.911  10
   2 -18   3 1076.24 177.745  15
   2  18   4 4919.23 346.976  10
   2 -18   4 4671.87 340.128  15
  -2 -18  -4 4878.71 321.153  15
  -2 -18  -4 4430.59 295.767   6
  -2  18  -4 5288.92 357.199  12
   2  18   5 160.725 119.098  10
   2 -18   5 230.517 136.055  15
  -2 -18  -5 31.5091 105.465   6
  -2  18  -5-126.601 141.910  12
   2  18   6 1715.40 246.083  10
  -2 -18  -6 1884.74 270.125  12
  -2  18  -6 1578.32 233.992  12
  -2 -18  -6 1366.37 195.923   6
   2 -18   6 1612.22 239.794  15
   2  18   7 265.126 161.314  10
  -2 -18  -7 243.821 169.854  12
  -2  18  -7 247.377 168.501  12
  -2 -18  -7 293.624 146.787   6
  -2 -18  -8 843.969 244.200  12
  -2  18  -8 272.633 168.741  12
   2  19  -9 70.1351 129.030  10
   2 -19  -9-29.5659 169.622  15
   2 -19  -9-6.46856 121.969  12
   2  19  -9 0.14994 105.289   4
  -2  19   8 3169.22 334.524   9
   2 -19  -8 4036.48 405.080  12
   2 -19  -8 3495.20 352.994  15
   2  19  -8 3658.86 331.021   4
   2  19  -8 3762.17 387.611  10
   2  19  -7-70.9432 114.391   4
   2  19  -7-317.992 145.577  10
   2 -19  -7-88.6886 176.127  15
  -2  19   7 39.8071 127.006   9
   2  19  -6 296.942 120.322   4
   2 -19  -6 67.0292 159.264  15
  -2  19   6 506.991 170.764   9
   2  19  -6 231.435 131.763  10
  -2 -19   5 619.580 184.902  15
   2 -19  -5 557.236 190.997  15
   2  19  -5 512.654 166.769  10
  -2  19   5 715.294 172.148   9
   2  19  -4 336.301 155.188  10
   2 -19  -4 497.367 190.690  15
  -2 -19   4 250.718 144.141  15
  -2  19   4 198.683 160.580   9
   2  19  -3-113.736 114.681  10
   2 -19  -3-27.2863 152.348  15
  -2  19   3 40.5210 130.009   9
  -2 -19   3 132.268 100.756  15
   2 -19  -2 3163.08 294.404  15
  -2  19   2 3482.67 301.747   9
  -2 -19   2 2586.29 232.870  15
   2  19  -2 3017.51 272.566  10
  -2 -19   1 3245.24 248.611  15
   2 -19  -1 3778.02 314.170  15
  -2  19   1 3296.04 287.035   9
  -2  19   1 2996.83 253.705  13
   2  19  -1 3398.04 276.847  10
   2  19   0 155.945 108.600  10
  -2  19   0-7.37827 91.8826  13
  -2 -19   0 454.735 134.057  15
  -2  19   0 143.479 118.241   9
   2 -19   0 178.024 126.239  15
  -2  19  -1 232.331 126.978  13
  -2 -19  -1 44.9553 99.7883  15
   2  19   1 201.033 120.077  10
  -2  19  -1 162.544 111.222   9
  -2  19  -1 106.580 75.9480  10
   2 -19   1-57.6367 140.035  15
   2 -19   2 2544.46 253.658  15
   2  19   2 2543.39 247.001  10
  -2 -19  -2 2230.35 212.647  15
  -2  19  -2 2020.26 219.481   9
  -2  19  -2 2198.14 245.413  13
  -2  19  -2 2020.65 201.619  10
  -2 -19  -3 1774.15 197.442  15
   2  19   3 1657.69 207.152  10
   2 -19   3 1410.80 192.764  15
  -2  19  -3 1450.97 174.471   9
  -2  19  -3 2075.87 246.963  13
  -2  19  -3 1884.13 199.542  10
   2  19   4 2096.35 247.015  10
  -2 -19  -4 2321.29 239.275  15
   2 -19   4 1736.31 229.577  15
  -2  19  -4 1855.89 214.466  10
   2 -19   5 101.657 113.430  15
   2  19   5 52.2047 104.094  10
  -2  19  -5-62.2571 140.670  12
   2 -19   6 447.284 150.700  15
   2  19   6 291.913 145.655  10
  -2 -19  -6 253.546 137.073  12
  -2  19  -6 77.3967 130.885  12
   2  19   7 61.4898 125.582  10
  -2 -19  -7 113.849 127.687  12
  -2  19  -7-1.50067 125.668  12
  -2 -19  -8 3007.39 369.721  12
  -2  19  -8 3301.90 354.526  12
   2 -20  -9-91.2830 139.677  12
   2  20  -9 222.770 143.211   4
   2  20  -8 903.859 219.747  10
   2 -20  -8 753.566 224.217  15
   2  20  -8 843.649 188.066   4
  -2  20   8 758.170 199.044   9
   2 -20  -8 689.188 200.191  12
   2  20  -7 753.533 153.612   4
   2 -20  -7 963.461 223.520  15
  -2  20   7 1267.15 230.332   9
   2  20  -7 833.829 199.305  10
   2  20  -6 384.793 157.614  10
   2 -20  -6 468.894 184.365  15
  -2  20   6 387.496 157.693   9
   2  20  -6 372.939 108.778   4
  -2 -20   5 3450.23 321.299  15
  -2  20   5 3809.77 348.512   9
   2 -20  -5 3701.27 353.650  15
   2  20  -5 4074.03 357.064  10
  -2 -20   4 14839.8 603.939  15
   2 -20  -4 15575.6 639.971  15
  -2  20   4 14904.1 629.732   9
   2  20  -4 16536.8 669.519  10
   2 -20  -3 1178.65 228.964  15
  -2  20   3 936.143 189.295   9
  -2 -20   3 572.751 140.762  15
   2  20  -3 1200.55 201.690  10
  -2 -20   2 2030.49 214.477  15
   2 -20  -2 2334.58 281.204  15
  -2  20   2 2409.98 273.568   9
   2  20  -2 2430.92 256.185  10
   2 -20  -1 2560.28 276.450  15
  -2  20   1 1965.99 233.933   9
  -2  20   1 1930.03 211.677  13
   2  20  -1 2271.91 233.246  10
  -2 -20   1 2023.83 214.142  15
   2  20   0 1739.97 207.526  10
  -2 -20   0 1580.85 186.347  15
   2 -20   0 1523.23 214.243  15
  -2  20   0 1616.48 214.189   9
  -2  20   0 1354.78 185.786  13
   2  20   1 97.1364 101.170  10
  -2 -20  -1-210.285 129.095  15
  -2  20  -1 103.472 109.704  13
  -2  20  -1 261.397 132.631   9
   2 -20   1-144.785 161.022  15
   2 -20   2 9375.17 464.678  15
  -2  20  -2 9832.28 477.718  13
  -2 -20  -2 8706.18 401.044  15
  -2  20  -2 9475.84 442.728   9
   2  20   2 10187.9 470.832  10
  -2  20  -2 9352.76 412.911  10
  -2  20  -3 602.947 131.710  10
   2 -20   3 567.835 160.146  15
   2  20   3 613.395 144.358  10
  -2  20  -3 439.808 152.999  13
  -2 -20  -3 811.273 159.374  15
   2  20   4 1922.67 238.532  10
   2 -20   4 1301.06 209.904  15
  -2  20  -4 1708.18 242.699  13
  -2  20  -4 1691.85 207.552  10
   2  20   5 81.0501 105.536  10
  -2  20  -5 259.525 133.945  12
  -2  20  -5 141.249 106.384  10
   2 -20   5 124.415 118.103  15
   2  20   6 526.213 166.627  10
  -2 -20  -6 429.997 166.118  12
  -2  20  -6 545.390 170.978  12
   2 -20   6 401.641 162.389  15
   2  20   7 116.871 139.333  10
  -2 -20  -7-50.0010 123.881  12
  -2  20  -7-213.300 165.149  12
  -2 -20  -8 1194.15 272.322  12
  -2  20  -8 830.626 220.277  12
   2  21  -8 1089.84 234.786  10
  -2  21   8 1208.57 234.755   9
   2 -21  -8 1046.60 244.222  15
   2 -21  -8 1464.40 270.976  12
   2  21  -7 355.146 171.673  10
   2 -21  -7 427.919 199.337  15
  -2  21   7 374.910 168.377   9
   2 -21  -6 1396.73 252.571  15
  -2  21   6 937.455 214.082   9
   2  21  -6 1151.53 238.615  10
  -2 -21   5 1301.32 232.728  15
   2 -21  -5 860.325 215.540  15
   2  21  -5 1243.42 221.775  10
  -2  21   5 1296.17 232.421   9
   2  21  -4 168.568 138.776  10
  -2  21   4 308.349 167.937   9
  -2 -21   4 242.420 132.883  15
   2 -21  -4 128.200 189.467  15
  -2 -21   3 1147.19 189.392  15
  -2  21   3 1448.53 234.598   9
   2 -21  -3 1176.83 250.851  15
   2  21  -3 1233.64 210.986  10
  -2 -21   2 1346.95 188.131  15
  -2  21   2 1548.62 231.906   9
   2 -21  -2 1271.84 228.853  15
   2  21  -2 1432.09 213.249  10
   2 -21  -1 2211.44 256.464  15
  -2  21   1 2284.57 262.898   9
  -2  21   1 1975.27 218.339  13
   2  21  -1 2073.50 231.200  10
  -2 -21   1 2146.23 220.013  15
  -2 -21   0 3375.90 264.570  15
   2 -21   0 2870.70 285.143  15
   2  21   0 3743.31 292.021  10
  -2  21   0 3455.40 301.614   9
  -2  21   0 3052.40 271.271  13
   2 -21   1 982.589 195.802  15
  -2 -21  -1 945.138 159.091  15
   2  21   1 1404.08 192.582  10
  -2  21  -1 1577.10 210.495   9
  -2  21  -1 1323.89 192.157  13
  -2  21  -2 206.440 127.648  13
   2  21   2 105.310 115.632  10
  -2  21  -2 110.796 108.445   9
  -2 -21  -2 12.5481 107.837  15
   2 -21   2 137.731 119.162  15
   2 -21   3 836.127 176.239  15
  -2 -21  -3 1058.65 175.219  15
   2  21   3 895.935 176.990  10
  -2  21  -3 1252.85 211.728  13
  -2  21  -3 959.139 165.126  10
   2 -21   4-119.354 142.275  15
   2  21   4 13.9286 108.964  10
  -2  21  -4-51.4983 132.765  13
  -2  21  -4 136.514 100.960  10
   2 -21   5 163.010 125.676  15
   2  21   5 72.5433 124.737  10
  -2  21  -5 396.590 149.643  10
   2  21   6 2304.09 292.374  10
  -2 -21  -6 2302.85 314.837  12
  -2  21  -6 2017.91 277.120  12
  -2  21  -6 2076.22 262.034  10
   2 -21   6 1902.59 267.498  15
   2  21   7 1354.94 243.698  10
  -2 -21  -7 1538.98 268.081  12
  -2  21  -7 1498.07 255.638  12
   2 -22  -8 1261.31 270.509  15
   2  22  -8 804.576 215.285  10
   2 -22  -8 773.879 229.553  12
  -2  22   8 1004.21 224.819   9
   2 -22  -7 1418.13 260.217  15
  -2  22   7 1050.80 211.109   9
   2  22  -7 1099.03 235.402  10
   2  22  -6 981.217 217.740  10
   2 -22  -6 1256.67 261.046  15
  -2  22   6 1035.89 226.559   9
   2  22  -5 3060.16 334.305  10
  -2  22   5 2436.78 302.605   9
   2 -22  -5 3187.70 361.004  15
  -2 -22   5 2628.03 306.994  15
   2 -22  -4 1236.36 252.306  15
  -2 -22   4 942.332 197.012  15
   2  22  -4 1358.75 226.271  10
  -2  22   4 1566.28 249.385   9
  -2 -22   3 4150.71 332.797  15
  -2  22   3 4084.96 358.286   9
   2  22  -3 4829.06 376.902  10
   2  22  -2 69.5584 107.907  10
  -2  22   2 312.361 157.674   9
  -2 -22   2-37.0137 101.240  15
  -2 -22   1 891.316 154.975  15
   2  22  -1 1319.59 202.042  10
  -2  22   1 1015.61 176.503  13
  -2  22   1 1202.92 208.245   9
   2 -22  -1 1146.88 217.276  15
   2  22   0 1818.79 220.482  10
  -2 -22   0 1877.76 206.664  15
   2 -22   0 1697.33 234.570  15
  -2  22   0 1555.25 232.353   9
  -2  22   0 1708.87 219.760  13
   2  22   1 1808.85 227.485  10
   2 -22   1 1918.67 237.372  15
  -2  22  -1 2006.20 241.242  13
  -2  22  -1 1413.24 209.107   9
  -2 -22  -1 1394.16 187.043  15
   2 -22   2 83.7761 103.789  15
  -2 -22  -2 76.0693 105.584  15
   2  22   2 45.1114 114.204  10
  -2  22  -2 113.641 108.823  13
  -2  22  -2 30.8350 102.661   9
   2 -22   3 6840.85 432.617  15
  -2 -22  -3 7306.23 401.676  15
   2  22   3 7168.66 437.175  10
  -2  22  -3 7493.91 457.486  13
   2 -22   4 101.668 136.659  15
  -2  22  -4 414.118 140.676  10
   2  22   4 351.271 135.086  10
  -2  22  -4 583.382 181.031  13
   2 -22   5 653.720 179.236  15
   2  22   5 741.334 180.741  10
  -2  22  -5 402.699 163.550  13
  -2  22  -5 620.721 163.336  10
   2 -22   6-101.814 137.500  15
   2  22   6 112.435 137.929  10
  -2  22  -6 32.3366 105.150  10
  -2 -22  -6 195.585 162.140  12
  -2 -22  -7-13.1688 131.837  12
   2  22   7 144.757 133.930  10
  -2  22  -7 15.3182 148.968  12
  -2  22  -7 101.528 133.970  10
  -2  23   8-167.299 147.311   9
   2 -23  -7 1095.26 257.119  15
   2  23  -7 1046.59 239.525  10
  -2  23   7 500.882 178.154   9
  -2  23   6 658.759 188.670   9
   2 -23  -6 735.814 227.185  15
   2  23  -6 995.895 222.195  10
   2 -23  -5 2012.64 319.161  15
  -2  23   5 1459.55 251.955   9
  -2 -23   5 1163.61 220.459  15
   2  23  -5 1557.12 267.294  10
   2  23  -4 461.335 158.402  10
   2 -23  -4 616.041 218.932  15
  -2  23   4 477.114 175.498   9
  -2 -23   4 179.526 123.088  15
  -2  23   3 1911.30 265.220   9
   2 -23  -3 2377.49 318.935  15
  -2 -23   3 1543.77 219.731  15
   2  23  -3 2183.53 270.861  10
   2 -23  -2 1180.02 229.986  15
  -2 -23   2 661.324 151.022  15
  -2  23   2 1243.62 227.200   9
   2  23  -2 900.064 172.475  10
  -2 -23   1 446.315 128.571  15
  -2  23   1 518.366 137.887  13
  -2  23   1 461.463 156.350   9
   2  23  -1 586.887 156.147  10
   2  23   0 47.8733 101.227  10
  -2  23   0-122.010 118.654  13
  -2  23   0 332.142 159.623   9
  -2 -23   0 363.014 134.589  15
   2  23   1 2503.23 263.684  10
   2 -23   1 2368.35 273.688  15
  -2 -23  -1 2514.23 245.388  15
  -2  23  -1 2235.40 264.950   9
  -2  23  -1 2316.02 253.266  13
   2 -23   2 274.029 154.985  15
  -2 -23  -2-160.444 126.963  15
   2  23   2 134.381 115.304  10
  -2  23  -2 161.616 117.403  13
  -2  23  -2 25.6519 116.341   9
   2 -23   3-32.2482 114.016  15
  -2 -23  -3 119.643 125.877  15
   2  23   3-77.4814 129.945  10
  -2  23  -3 322.255 161.160  13
   2  23   4 279.884 124.302  10
   2 -23   4 99.0760 138.260  15
   2  23   5 372.024 175.205   9
   2 -23   5-116.536 133.506  15
  -2  23  -5-36.3282 95.3623  10
  -2  23  -5 363.674 183.187  13
   2  23   5-84.2913 125.413  10
   2 -23   6 164.695 139.341  15
  -2  23  -6-42.9595 108.264  10
   2  23   6 114.549 137.613  10
  -2 -23  -6-46.9425 155.959  12
  -2  23  -7 1440.36 242.715  10
   2  23   7 1929.15 293.959  10
  -2 -23  -7 1218.92 256.752  12
   2  24  -7 685.103 211.289  10
  -2  24   7 447.942 166.379   9
   2 -24  -6-145.157 197.266  15
  -2  24   6-128.332 141.095   9
   2  24  -6 43.7950 133.427  10
  -2 -24   5 3895.95 372.121  15
   2  24  -5 4411.19 402.933  10
   2 -24  -5 4216.73 409.729  15
  -2  24   5 3086.79 346.677   9
  -2 -24   4 1522.07 232.038  15
  -2  24   4 1361.84 244.329   9
   2 -24  -4 2111.27 306.621  15
   2  24  -4 1467.14 245.974  10
  -2 -24   3 2031.50 257.863  15
   2  24  -3 2056.44 273.353  10
  -2  24   3 1926.17 276.818   9
   2 -24  -3 2240.24 295.317  15
   2  24  -2 1283.84 210.373  10
  -2  24   2 835.564 199.708   9
   2 -24  -2 1369.17 241.338  15
  -2 -24   2 958.745 186.508  15
  -2 -24   1-21.8679 93.4473  15
   2  24  -1-5.63580 104.333  10
  -2  24   1 184.709 141.099   9
   2 -24  -1 31.7519 144.112  15
   2  24   0 993.128 186.826  10
  -2  24   0 952.537 182.953  13
  -2  24   0 859.072 187.656   9
   2 -24   0 894.181 200.253  15
  -2 -24   0 1070.65 182.820  15
   2  24   1 2088.75 247.035  10
   2 -24   1 1885.97 258.227  15
  -2  24  -1 2052.78 253.296  13
  -2  24  -1 1742.60 243.047   9
  -2 -24  -1 2221.68 245.715  15
  -2 -24  -2 1126.76 187.721  15
   2 -24   2 1164.19 213.953  15
   2  24   2 715.763 176.059  10
  -2  24  -2 1067.86 205.529  13
  -2  24  -2 1002.01 192.057   9
   2  24   3 2696.96 292.154  10
  -2  24  -3 2961.30 311.669  13
   2 -24   3 3017.59 315.611  15
   2 -24   4-44.0563 139.088  15
   2  24   4 169.721 131.074  10
  -2  24  -4 12.4302 119.221  13
  -2  24  -5 1257.98 251.742  13
   2  24   5 779.895 186.104  10
   2 -24   5 789.364 202.642  15
   2  24   5 1108.42 221.416   9
   2 -24   6 182.363 154.340  15
   2  24   6-22.6111 125.334  10
  -2  24  -6 352.636 182.056  13
  -2 -24  -6-115.895 130.979  12
  -2  25   7 619.280 203.665   9
   2 -25  -6 144.734 200.972  15
   2  25  -6 115.702 137.270  10
  -2  25   6 53.7250 139.164   9
   2 -25  -5 1088.84 268.534  15
   2  25  -5 568.987 195.808  10
  -2 -25   5 595.193 179.266  15
  -2  25   5 818.384 224.592   9
   2  25  -4 79.5103 130.578  10
  -2  25   4 64.0912 149.348   9
   2 -25  -4 382.609 208.420  15
  -2 -25   4 13.6484 111.860  15
  -2 -25   3 147.598 134.895  15
  -2  25   3 231.225 165.426   9
   2  25  -3 232.418 145.151  10
   2 -25  -3 378.734 202.253  15
  -2 -25   2 100.528 100.435  15
  -2  25   2 320.587 174.266   9
   2 -25  -2 354.619 192.703  15
   2  25  -2 384.647 161.949  10
  -2 -25   1 1280.53 202.814  15
   2 -25  -1 967.364 220.948  15
   2  25  -1 1140.80 200.416  10
  -2  25   1 1453.56 242.485   9
  -2 -25   0 1756.72 227.210  15
  -2  25   0 1477.43 220.575  13
  -2  25   0 1855.85 265.680   9
   2 -25   0 1451.61 230.453  15
   2  25   0 1739.12 236.804  10
  -2  25  -1 3611.70 332.202   9
  -2  25  -1 2990.14 300.287  13
   2  25   1 3465.46 324.959  10
   2 -25   1 3193.78 330.043  15
  -2 -25  -1 3382.83 298.622  15
  -2 -25  -2 2252.37 257.120  15
  -2  25  -2 2851.71 298.045   9
  -2  25  -2 2928.61 304.385  13
   2 -25   2 2507.19 291.494  15
   2  25   2 3106.87 309.413  10
   2 -25   3 130.152 118.533  15
   2  25   3 98.2616 111.537  10
  -2  25  -3 92.7512 117.046  13
   2 -25   4 964.699 205.086  15
   2  25   4 1383.07 233.491  10
  -2  25  -4 1489.14 251.789  13
  -2  25  -5 1128.41 245.000  13
   2  25   5 958.863 212.046  10
   2  25   5 1279.39 259.397   9
   2 -25   5 670.189 192.437  15
   2  25   6 436.626 175.241  10
  -2  25  -6 428.612 169.208  13
   2 -25   6 397.394 179.185  15
  -2 -25  -6 257.726 155.907  12
   2  26  -6 1178.86 250.171  10
   2 -26  -6 1396.79 292.745  15
  -2  26   6 1103.72 232.325   9
  -2 -26   5 421.349 169.303  15
   2  26  -5 902.467 220.042  10
  -2  26   5 770.193 227.823   9
  -2 -26   4 1254.49 232.593  15
  -2  26   4 1411.66 272.904   9
   2 -26  -4 1746.44 297.452  15
   2  26  -4 1331.98 248.774  10
  -2 -26   3 120.336 125.044  15
   2  26  -3 441.145 158.521  10
  -2  26   3 587.378 191.575   9
  -2 -26   2-46.7650 123.422  15
   2 -26  -2 182.481 169.029  15
   2  26  -2 215.526 154.610  10
  -2  26   2 435.222 184.842   9
  -2 -26   1-165.913 114.499  15
   2  26  -1-112.465 107.026  10
   2 -26  -1 34.8593 149.411  15
  -2  26   1 114.027 141.230   9
  -2  26   0 988.978 188.108  13
  -2 -26   0 1238.37 199.353  15
   2  26   0 1190.57 213.460  10
   2 -26   0 833.519 193.114  15
   2 -26   1 319.988 166.606  15
  -2 -26  -1 229.340 130.458  15
   2  26   1 117.092 129.275  10
  -2  26  -1 174.985 127.906  13
  -2  26  -1 242.180 151.983   9
  -2  26  -2 370.404 146.391  13
  -2 -26  -2 156.207 119.367  15
   2  26   2 383.581 152.368  10
  -2  26  -2 351.308 147.667   9
   2 -26   2 241.011 141.928  15
   2 -26   3 17.2493 131.390  15
   2  26   3 149.043 130.903  10
  -2  26  -3 36.0745 120.743  13
   2 -26   4 494.209 183.970  15
   2  26   4 435.501 160.681  10
  -2  26  -4 560.867 172.929  13
   2 -26   5 618.384 193.503  15
   2  26   5 342.680 146.977  10
  -2  26  -5 571.391 190.508  13
   2  26   5 886.971 233.216   9
   2 -27  -5 487.308 221.229  15
  -2 -27   5-83.7262 136.541  15
   2  27  -5 263.158 155.855  10
  -2  27   5 131.836 146.518   9
   2 -27  -4 1539.01 295.304  15
   2  27  -4 1226.35 247.903  10
  -2 -27   4 964.501 218.797  15
  -2  27   4 1280.89 250.946   9
  -2 -27   3 171.049 118.968  15
   2  27  -3 476.560 174.711  10
  -2  27   3 475.794 200.206   9
   2 -27  -3 672.311 227.199  15
   2 -27  -2 2040.17 304.843  15
  -2  27   2 2294.84 316.937   9
  -2 -27   2 2060.52 265.142  15
   2  27  -2 2338.69 292.843  10
  -2 -27   1 540.263 154.670  15
   2 -27  -1 52.7549 169.538  15
   2  27  -1 372.352 150.490  10
  -2  27   1 534.307 192.043   9
  -2 -27   0 1267.24 212.103  15
   2 -27   0 821.541 201.957  15
  -2  27   0 1035.10 195.508  13
  -2  27   0 1644.77 264.092   9
   2  27   0 1169.53 212.396  10
   2 -27   1 333.592 142.280  15
  -2 -27  -1 376.397 143.031  15
   2  27   1 5.94944 109.462  10
  -2  27  -1 127.722 126.520  13
  -2  27  -1 269.144 157.381   9
   2 -27   2 335.801 173.354  15
   2  27   2 51.2534 128.315  10
  -2  27  -2 118.396 129.789  13
  -2  27  -2-0.28110 116.894   9
   2 -27   3 360.060 149.023  15
   2  27   3 519.225 160.173  10
  -2  27  -3 376.326 155.460  13
   2 -27   4 1057.92 228.191  15
   2  27   4 965.786 214.926  10
  -2  27  -4 1377.51 248.446  13
   2  27   5 440.199 166.446  10
   2  27   5 769.515 217.645   9
   2 -28  -4 2740.98 358.594  15
  -2 -28   4 1841.61 290.741  15
  -2  28   4 2381.62 336.668   9
   2  28  -4 2410.62 313.385  10
  -2 -28   3 303.623 139.756  15
   2 -28  -3 421.094 204.769  15
   2  28  -3 521.984 185.096  10
  -2  28   3 637.182 198.191   9
  -2 -28   2-14.4695 118.295  15
   2  28  -2 285.123 163.599  10
  -2  28   2 245.015 166.281   9
   2 -28  -2-59.9631 151.560  15
   2  28  -1 84.1141 116.058  10
  -2 -28   1 16.7603 109.562  15
  -2 -28   0 630.737 167.574  15
   2  28   0 390.436 154.833  10
  -2  28   0 256.787 127.843  13
  -2  28   0 489.767 178.199   9
   2 -28   1 95.9258 122.524  15
  -2 -28  -1 368.532 150.652  15
  -2  28  -1 65.6175 109.985  13
  -2  28  -1 365.202 170.268   9
   2  28   1-62.7623 123.434  10
   2  28   2 4337.89 384.913  10
   2 -28   2 4359.01 403.264  15
  -2  28  -2 3865.97 359.987   9
  -2  28  -2 4155.10 371.499  13
   2  28   3 40.2786 121.985  10
  -2  28  -3 26.1537 116.938  13
   2 -28   3 123.094 129.763  15
   2  28   4 1293.18 242.877  10
   2  28   4 1845.73 310.899   9
  -2  28  -4 1140.70 227.895  13
  -2 -29   3 89.8417 134.516  15
   2 -29  -3 39.7970 188.908  15
   2  29  -3 346.526 158.330  10
  -2  29   3 397.742 190.256   9
  -2 -29   2 1769.44 263.655  15
   2  29  -2 1687.59 258.035  10
   2 -29  -2 1628.39 285.529  15
  -2  29   2 1623.53 284.728   9
   2  29  -1 21.9127 106.225  10
  -2 -29   1 46.0399 104.257  15
  -2  29   1 169.920 181.657   9
   2 -29  -1 29.1256 161.359  15
   2 -29   0 985.787 221.770  15
   2  29   0 769.613 189.200  10
  -2  29   0 366.230 182.775   9
  -2 -29   0 591.018 168.162  15
  -2 -29  -1 73.9902 105.726  15
   2 -29   1 93.9269 114.155  15
   2  29   1-139.998 130.658  10
  -2  29  -1-34.5285 124.584  13
   2 -29   2 127.879 146.011  15
   2  29   2 459.222 167.871  10
  -2  29  -2 176.227 117.528  13
   2  29   3-159.849 140.557  10
  -2  29  -3-94.1427 139.031  13
  -2 -30   2-153.539 135.278  15
   2  30  -2-88.1050 128.282  10
   2  30  -1 526.858 177.560  10
  -2 -30   1 318.064 138.083  15
  -2  30   1 577.516 197.919   9
  -2 -30   0 1010.75 200.986  15
   2  30   0 959.679 205.811  10
  -2  30   0 1315.12 249.427   9
   2  30   1-60.8017 124.172  10
  -2  30  -1-67.8527 114.920  13
  -2  30  -1 269.651 179.985   9
   2  30   2 588.743 181.259  10
   3   0 -11 398.471 164.936   4
   3   0 -10 3536.38 332.174   4
  -3   0  10 3388.12 308.117   5
  -3   0   9-77.7219 101.812   5
   3   0  -9 19.5301 106.453   4
   3   0  -8 2348.65 233.616   4
  -3   0   8 2513.01 242.242   5
   3   0  -7-67.9284 98.5128   4
  -3   0   7-101.024 114.324   5
  -3   0   7-152.945 96.5412   7
   3   0  -7 37.0940 63.9611  12
  -3   0   7 11.0728 81.6681   9
  -3   0   6 21652.5 611.370   5
   3   0  -6 20381.7 506.859  12
  -3   0   6 20134.2 574.196   9
   3   0  -6 20909.5 562.740   4
  -3   0   6 20582.4 569.682   7
  -3   0   5-96.7608 104.437   5
   3   0  -5 44.4714 44.3985  14
  -3   0   5-52.9924 87.3418   7
   3   0  -5-105.450 64.0217  12
  -3   0   5-51.9236 87.4772   9
  -3   0   4 97.0557 73.5291   5
   3   0  -4 125.086 44.3270  14
  -3   0   4-3.33530 74.1496   7
   3   0  -4 130.021 38.4918  12
  -3   0   4 73.7239 72.5941   9
   3   0  -3 15.6714 24.3130  10
   3   0  -3-15.1325 33.5336  14
  -3   0   3-26.2761 46.0932  14
  -3   0   3-82.9557 85.6320   7
   3   0  -3-6.13347 21.5357  12
  -3   0   3-53.9313 67.0801   5
  -3   0   3-43.4374 72.3412   9
   3   0  -2 18365.6 188.840   1
  -3   0   2 19883.6 476.871   7
   3   0  -2 19618.9 427.108  14
  -3   0   2 19251.7 408.233  14
   3   0  -2 18934.2 288.858  10
  -3   0   2 18709.2 464.831   9
  -3   0   2 18840.1 422.021   5
   3   0  -2 19126.7 412.576  16
  -3   0   1 37.9318 49.4337   8
  -3   0   1-34.0664 66.7671   7
  -3   0   1-17.8690 47.4347   5
   3   0  -1-38.0033 43.6673  14
  -3   0   1-19.7062 46.5812  14
   3   0  -1 30.8752 27.2360   2
   3   0  -1-3.79751 48.7697  16
  -3   0   1 53.1370 64.6087   9
   3   0  -1 40.0882 27.1588  10
  -3   0   1-33.0285 62.9242  11
   3   0   0 28515.1 391.591  10
  -3   0   0 30104.5 524.509   7
  -3   0   0 30420.2 375.027  13
   3   0   0 29532.3 442.559   2
  -3   0   0 30652.9 537.035  14
  -3   0   0 29890.1 523.283   9
  -3   0   0 28983.9 288.755  12
   3   0   0 29723.7 531.836  14
  -3   0   0 29297.8 540.684  11
   3   0   0 28504.5 513.870  16
  -3   0   0 29032.5 493.778   8
   3   0   1 8.45290 38.5737  10
   3   0   1 3.77426 57.1567  14
  -3   0  -1-74.2702 66.6272  14
  -3   0  -1-79.0682 64.8839   7
  -3   0  -1 22.8540 32.9086  12
  -3   0  -1 107.233 75.4123   6
  -3   0  -1 155.851 93.0424  11
   3   0   1-26.7132 54.6279   2
   3   0   1 60.4491 51.6661  16
  -3   0  -2 35380.5 497.119   7
   3   0   2 36228.4 627.513  14
  -3   0  -2 35141.4 612.049  14
   3   0   2 35256.7 637.339   2
  -3   0  -2 33987.4 525.786  12
  -3   0  -2 35594.4 576.732   6
   3   0   3-65.2895 58.9588  14
  -3   0  -3 26.9822 43.7348  14
  -3   0  -3 27.8545 36.8397   7
  -3   0  -3-39.4768 57.3620  12
   3   0   3-76.9299 63.3454   2
  -3   0  -4 49783.7 792.085  14
   3   0   4 50791.5 785.440  14
  -3   0  -4 50741.3 837.538  12
  -3   0  -5-106.130 104.402  12
  -3   0  -6 3166.45 267.917  12
  -3   0  -7-27.7163 93.1948  12
  -3   0  -8 5011.15 395.161  12
  -3   0  -9 49.4226 118.748  12
  -3   0 -10 977.394 226.540  12
   3  -1 -11 198.385 163.030   4
   3   1 -11 169.509 160.214   4
  -3   1  11 39.5497 111.834   5
  -3   1  10 318.930 137.064   5
   3  -1 -10 10.0417 106.975   4
   3   1 -10 195.011 128.308   4
  -3  -1   9 444.848 131.775   5
  -3   1   9 346.992 131.062   5
   3  -1  -9 345.365 132.720   4
   3   1  -9 314.809 136.148   4
   3   1  -8 125.189 112.931   4
  -3  -1   8 109.511 101.416   5
  -3   1   8-49.4747 86.7946   5
   3  -1  -8-49.1892 78.5193  12
   3  -1  -8 58.6976 103.832   4
   3  -1  -7 134.541 86.1349   4
  -3   1   7 154.170 104.111   5
   3   1  -7 193.998 97.0504   4
  -3  -1   7 231.177 105.308   5
  -3   1   7 187.359 94.4253   7
  -3  -1   7-14.8743 86.4032   7
   3  -1  -7 152.786 75.3665  12
   3   1  -7 128.766 66.9946  12
  -3   1   7 64.3435 75.2246   9
  -3  -1   7 65.8562 74.7911   9
   3  -1  -6 1043.10 136.047   4
  -3   1   6 1218.67 170.403   5
  -3   1   6 1070.26 152.418   7
   3   1  -6 1163.52 147.254   4
  -3  -1   6 1117.51 149.009   7
   3  -1  -6 1333.13 141.405  12
   3   1  -6 1024.21 118.334  12
  -3  -1   6 1296.38 178.817   5
  -3   1   6 1017.84 148.215   9
  -3  -1   6 929.066 144.322   9
  -3   1   5 7216.70 338.144   5
  -3   1   5 6705.91 321.223   7
   3   1  -5 6904.02 254.989  14
   3  -1  -5 6919.59 266.592  14
  -3  -1   5 6729.40 330.008   5
   3   1  -5 6733.82 249.726  12
  -3   1   5 6571.13 318.846   9
  -3  -1   5 6853.75 326.021   9
  -3  -1   5 7031.98 323.979   7
   3  -1  -5 7094.59 273.873  12
  -3   1   4 3765.25 234.301   7
  -3  -1   4 3599.42 229.886   7
   3  -1  -4 4090.69 202.877  14
   3   1  -4 3927.86 161.322  12
   3  -1  -4 3909.08 175.189  12
   3   1  -4 4266.67 196.382  14
  -3   1   4 4071.48 246.351   9
  -3  -1   4 3522.89 225.489   9
  -3   1   4 4018.97 235.208   5
  -3  -1   4 4106.25 237.985   5
  -3   1   3 1763.75 150.566   5
  -3   1   3 1781.08 157.178   7
  -3  -1   3 1813.19 126.954  14
  -3  -1   3 1859.02 155.674   5
   3   1  -3 1847.57 131.719  14
   3  -1  -3 1694.79 95.2127  12
   3   1  -3 1618.28 78.7417  12
  -3   1   3 1787.77 159.431   9
  -3  -1   3 1504.95 151.308   9
   3  -1  -3 1880.68 136.637  14
   3  -1  -3 1742.42 95.1638  10
   3   1  -3 1878.64 112.571  10
  -3  -1   3 1646.55 153.527   7
  -3   1   2 36086.0 585.233   5
  -3   1   2 37737.9 650.314   7
   3   1  -2 38272.9 588.056  14
   3  -1  -2 37921.7 595.919  14
  -3  -1   2 38199.2 565.046  14
  -3   1   2 38256.5 577.350  14
  -3  -1   2 37613.1 653.454   7
  -3   1   2 35811.0 647.467   9
  -3  -1   2 35779.2 637.861   9
   3   1  -2 38192.7 448.121  10
  -3  -1   2 35505.2 576.475   5
   3  -1  -2 37384.3 354.219  10
   3   1  -2 36611.6 561.607  16
   3   1  -1 1864.12 96.4832  10
   3  -1  -1 2006.67 95.0666   2
  -3   1   1 1749.62 146.126   7
  -3   1   1 1968.06 128.703   5
  -3  -1   1 1825.49 147.137   7
   3   1  -1 1970.55 138.789  14
  -3  -1   1 1946.29 134.798  14
  -3   1   1 1984.95 141.369  14
   3  -1  -1 1886.88 136.249  16
  -3   1   1 1981.75 153.372   9
  -3  -1   1 1896.61 148.436   9
   3  -1  -1 1875.07 138.127  14
   3   1  -1 1969.87 96.4514   2
   3  -1  -1 1886.27 80.6955  10
   3  -1  -1 1922.14 94.1780   1
   3  -1  -1 1785.06 98.8133  15
  -3  -1   1 1904.44 141.553  11
  -3   1   1 1750.15 140.314  11
   3   1  -1 2150.61 145.385  16
  -3  -1   1 1703.43 119.074   8
  -3   1   1 1836.72 133.226   8
   3   1   0 37485.4 505.826   2
  -3   1   0 36990.0 570.160   8
  -3   1   0 36546.3 582.978   7
  -3  -1   0 37751.6 595.017   7
   3   1   0 36505.5 594.497  14
   3  -1   0 37678.1 599.592  14
  -3  -1   0 38819.1 599.928  14
  -3   1   0 36956.0 585.850  14
  -3   1   0 37700.9 453.658  13
  -3  -1   0 38944.4 386.908  13
   3  -1   0 37589.4 506.501   2
  -3   1   0 36704.4 579.913   9
  -3  -1   0 37496.3 590.726   9
  -3   1   0 36856.1 358.244  12
  -3  -1   0 35397.1 594.434  11
   3  -1   0 36765.3 421.886  10
   3   1   0 36040.8 580.118  16
  -3   1   0 36594.2 607.214  11
   3  -1   0 36461.2 583.101  16
  -3   1   0 36340.7 450.828   5
   3   1   0 36601.6 463.862  10
  -3  -1   0 36795.4 541.663   8
   3  -1   1 54687.6 727.444  16
   3   1   1 53687.5 647.880  10
   3  -1   1 53653.4 613.353  10
   3   1   1 54658.4 698.440   2
   3  -1   1 54839.4 740.710  14
  -3  -1  -1 55396.9 683.107   7
   3   1   1 55400.2 754.026  14
  -3  -1  -1 53226.1 732.074  14
  -3   1  -1 54525.0 730.260  14
  -3   1  -1 55590.8 662.723   7
  -3  -1  -1 52549.0 535.056  12
  -3   1  -1 53037.9 538.635  12
  -3   1  -1 55239.8 666.983   9
   3  -1   1 55044.7 707.692   2
  -3  -1  -1 55569.5 696.654   6
  -3   1  -1 55568.4 662.060   6
  -3  -1  -1 51351.5 754.899  11
  -3   1  -1 52518.2 766.094  11
  -3  -1  -2 8800.97 311.183  14
  -3   1  -2 8905.88 244.532   7
   3   1   2 8583.76 298.763  10
  -3  -1  -2 9027.03 261.884   7
   3   1   2 9241.96 320.591  14
   3   1   2 8616.00 313.094   2
  -3   1  -2 8911.07 270.000  12
   3  -1   2 8823.57 322.127   2
  -3  -1  -2 9490.43 309.891   6
  -3   1  -2 8926.36 294.504   6
   3  -1   2 8686.70 305.881  14
  -3   1  -2 8996.07 310.844  14
  -3  -1  -2 8853.56 272.945  12
  -3   1  -3 4692.66 157.487   7
  -3  -1  -3 4698.35 174.452   7
   3   1   3 4554.57 234.363  14
   3  -1   3 4697.53 234.501  14
  -3  -1  -3 4626.28 236.461  14
  -3   1  -3 4673.33 235.386  14
   3   1   3 4566.97 255.033   2
  -3  -1  -3 4349.19 224.966  12
  -3   1  -3 4542.51 225.730  12
   3  -1   3 4870.28 261.930   2
   3   1   4 7464.88 313.147  14
  -3   1  -4 7323.26 304.043  14
  -3   1  -4 7832.84 333.876  12
  -3  -1  -4 7716.15 336.134  12
  -3  -1  -4 7469.88 313.616  14
   3  -1   4 7546.91 302.639  14
  -3  -1  -5 126.214 90.4738  12
  -3   1  -5 137.843 88.8700  12
  -3   1  -6 8998.14 428.952  12
  -3  -1  -6 8538.56 428.120  12
  -3  -1  -7 65.6816 101.996  12
  -3   1  -7 119.264 110.005  12
  -3  -1  -8 7472.66 457.716  12
  -3   1  -8 7956.22 467.999  12
  -3  -1  -9 423.155 177.787  12
  -3   1  -9 191.182 119.547  12
  -3  -1 -10 3630.97 371.064  12
  -3   1 -10 3093.39 341.357  12
  -3   2  11 1626.00 243.120   5
   3   2 -11 1808.40 274.374   4
  -3   2  10 1164.91 211.084   5
   3  -2 -10 884.197 192.713   4
   3   2 -10 996.691 199.973   4
  -3   2   9 579.187 143.236   5
   3  -2  -9 686.900 163.096   4
   3   2  -9 986.658 193.879   4
   3   2  -8 163.125 95.0878   4
  -3  -2   8 212.898 97.7912   5
  -3   2   8 144.865 95.9159   5
   3  -2  -8 306.140 107.994  12
  -3   2   8 330.845 114.852   9
   3  -2  -8 168.812 102.441   4
  -3   2   7 563.168 135.054   7
   3   2  -7 580.377 136.816   4
   3  -2  -7 563.350 117.105  12
  -3   2   7 689.301 153.079   5
   3  -2  -7 417.723 104.520   4
  -3  -2   7 371.704 106.927   7
  -3   2   7 468.764 113.879   9
  -3  -2   7 654.161 147.125   5
  -3   2   6 2516.28 221.770   5
   3  -2  -6 2938.43 204.670  12
  -3  -2   6 2888.34 226.167   7
   3   2  -6 2732.64 182.650  12
  -3   2   6 2841.31 226.529   9
  -3  -2   6 2719.59 214.283   9
   3  -2  -6 2616.05 201.411   4
  -3   2   6 2995.63 227.314   7
  -3  -2   6 3125.79 238.141   5
  -3   2   5 16778.0 515.085   5
  -3   2   5 16967.4 497.611   7
   3   2  -5 16848.2 381.212  14
   3  -2  -5 16307.8 417.997  14
  -3  -2   5 16851.6 503.365   7
   3   2  -5 16562.7 382.697  12
  -3   2   5 15817.5 497.194   9
  -3  -2   5 16845.9 497.906   9
   3  -2  -5 16476.6 424.245  12
  -3  -2   5 16486.0 493.077   5
  -3   2   4 1812.90 165.718   7
  -3  -2   4 1771.38 170.008   7
   3  -2  -4 1639.83 119.649  12
  -3   2   4 1552.05 154.973   9
   3   2  -4 1656.72 103.705  12
   3   2  -4 1724.80 124.530  14
   3  -2  -4 1685.86 132.430  14
  -3  -2   4 1768.27 163.904   9
  -3   2   4 1658.93 161.001   5
  -3  -2   4 1649.62 155.373   5
   3   2  -4 1631.32 118.470  16
  -3   2   3 1227.23 133.146   5
  -3  -2   3 1230.24 50.8853   2
  -3  -2   3 1154.25 134.939   7
   3   2  -3 1282.21 107.875  14
   3  -2  -3 1215.98 114.335  14
  -3  -2   3 1308.13 108.666  14
   3  -2  -3 1318.47 93.1097  12
  -3   2   3 1065.01 137.700   9
   3   2  -3 1145.81 61.4460  12
  -3  -2   3 1162.38 133.557   9
  -3   2   3 1250.48 136.476   7
   3   2  -3 1224.79 104.211  16
   3   2  -3 1195.40 46.6525   1
   3  -2  -3 1248.69 73.5767  10
  -3  -2   3 1185.64 124.162   5
   3   2  -3 1232.01 98.0905  10
   3   2  -2 2865.81 135.596  10
  -3   2   2 2552.07 165.047   5
  -3  -2   2 2781.67 187.577   7
   3   2  -2 2753.48 159.715  14
   3  -2  -2 2682.67 165.769  14
  -3  -2   2 2771.92 157.767  14
  -3   2   2 2836.80 163.319  14
  -3  -2   2 2827.51 100.006   2
   3  -2  -2 2612.99 67.1823   2
   3   2  -2 2710.66 158.015  16
  -3   2   2 2487.18 180.598   9
  -3  -2   2 2563.55 178.047   9
  -3   2   2 2943.28 187.780   7
   3   2  -1 7778.19 205.464  10
   3  -2  -1 6826.79 191.908  15
  -3   2   1 7113.34 273.805   7
  -3  -2   1 7373.86 257.984  14
  -3  -2   1 7638.98 286.740   7
   3  -2  -1 7542.20 272.055  14
  -3   2   1 7494.04 264.613  14
  -3   2   1 7378.68 281.808   9
   3  -2  -1 7294.04 183.399   2
  -3  -2   1 7448.26 198.932   2
  -3  -2   1 7447.43 281.013   9
   3   2  -1 7237.48 262.618  14
  -3   2   1 6963.67 236.506   5
  -3  -2   1 7429.21 270.055  11
  -3   2   1 7270.65 268.258  11
   3  -2  -1 7475.56 174.396   1
   3   2  -1 6991.57 250.944  16
  -3  -2   1 7365.48 238.309   8
  -3   2   1 7139.08 253.740   8
  -3  -2   0 23580.5 420.985   8
   3  -2   0 24246.4 477.660  16
   3  -2   0 22576.4 291.516  15
  -3  -2   0 24024.9 482.365   7
   3   2   0 23542.8 477.865  14
   3  -2   0 24370.3 487.923  14
  -3  -2   0 24556.2 482.342  14
  -3   2   0 23694.6 471.302  14
  -3   2   0 24446.9 469.029   7
  -3   2   0 24152.3 389.277  13
  -3  -2   0 23763.3 272.147  13
  -3   2   0 24400.7 478.174   9
  -3   2   0 23885.8 315.716  12
  -3  -2   0 23730.0 490.730  11
  -3   2   0 23897.3 490.838  11
   3  -2   0 23719.4 392.315   1
   3  -2   0 23507.8 318.727  10
   3   2   0 23978.2 388.034  10
  -3   2   0 23370.5 370.224   5
   3   2   0 24124.1 410.036   2
   3  -2   1 33516.8 538.904   1
   3   2   1 32333.4 516.791  10
  -3   2  -1 33552.8 512.442   7
   3   2   1 33539.3 592.435  14
   3  -2   1 33943.0 581.171  14
  -3  -2  -1 32515.3 576.715  14
  -3   2  -1 32577.2 565.388  14
   3   2   1 33544.4 552.682   2
  -3  -2  -1 32693.4 429.969  12
  -3   2  -1 32770.0 439.464  12
  -3   2  -1 33239.8 521.864   9
  -3  -2  -1 33367.5 557.566   6
  -3   2  -1 33474.8 499.622   6
  -3  -2  -1 33004.7 606.512  11
  -3   2  -1 33977.2 615.671  11
   3  -2   1 33812.3 573.657  16
   3   2   2 36078.8 612.990  10
   3   2   2 36232.1 633.996  14
   3  -2   2 36531.5 628.318   1
   3   2   2 35308.7 630.227   2
   3  -2   2 36301.0 611.209  16
  -3   2  -2 35848.9 610.566  14
  -3  -2  -2 35741.2 551.043  12
  -3   2  -2 34739.1 531.304  12
  -3   2  -2 36319.4 486.700   7
  -3   2  -2 36954.0 497.817   9
  -3  -2  -2 36770.7 606.714   6
  -3   2  -2 35531.3 555.189   6
  -3  -2  -2 34725.8 616.527  14
   3  -2   2 35668.9 613.182  14
   3  -2   3 595.001 105.364   1
  -3   2  -3 590.396 60.9798   7
   3  -2   3 734.764 107.151  14
  -3  -2  -3 766.135 81.0011   7
  -3   2  -3 790.589 107.234  14
   3   2   3 680.655 106.484  14
  -3  -2  -3 565.031 100.918  12
  -3   2  -3 509.474 90.4089  12
   3   2   3 617.149 109.191   2
  -3  -2  -3 832.964 112.471  14
   3  -2   4 33191.1 621.191  14
  -3   2  -4 32688.1 629.968  14
  -3   2  -4 33176.3 673.371  12
  -3  -2  -4 32766.8 685.723  12
   3  -2   5 18986.4 489.386  14
  -3   2  -5 19109.0 499.182  14
  -3  -2  -5 20178.0 588.390  12
  -3   2  -5 19560.1 570.279  12
  -3  -2  -6 3163.09 276.150  12
  -3   2  -6 3813.66 284.285  12
  -3  -2  -7 1879.99 228.860  12
  -3   2  -7 1761.84 216.580  12
  -3   2  -8 1921.50 252.948  12
  -3  -2  -8 1932.22 259.484  12
  -3  -2  -9 930.114 213.375  12
  -3   2  -9 1159.38 222.132  12
  -3  -2 -10 48.3463 138.464  12
  -3   2 -10 361.377 177.567  12
  -3   3  11 1491.44 242.317   5
   3   3 -11 1738.95 273.319   4
  -3   3  10 256.677 133.195   5
   3  -3 -10 708.249 170.222   4
   3   3 -10 346.337 150.117   4
  -3   3   9 677.177 169.624   5
   3  -3  -9 902.885 181.699   4
   3   3  -9 836.669 176.556   4
   3   3  -8 1365.75 183.622   4
   3  -3  -8 1340.76 175.383  12
   3  -3  -8 1415.46 188.872   4
  -3   3   8 1373.11 184.135   9
  -3   3   8 1207.53 183.871   5
  -3   3   7 17234.1 602.948   5
  -3  -3   7 17169.2 543.193   7
   3  -3  -7 18069.5 557.265  12
  -3   3   7 17486.1 571.665   9
   3  -3  -7 17462.7 550.557   4
   3   3  -7 19121.2 593.694   4
  -3  -3   7 17432.2 562.836   5
  -3   3   6 2157.20 201.809   5
  -3  -3   6 2722.27 220.081   7
  -3   3   6 2928.95 228.519   7
   3  -3  -6 2561.95 179.870  14
   3  -3  -6 2539.90 198.604  12
  -3   3   6 2691.69 226.519   9
   3   3  -6 2775.99 180.289  12
   3  -3  -6 2543.56 195.321   4
  -3  -3   6 2383.28 210.413   5
  -3   3   5 5712.87 295.773   7
  -3  -3   5 5164.31 288.540   7
   3  -3  -5 5347.73 247.058  14
   3   3  -5 5094.94 202.581  16
  -3   3   5 5404.25 307.615   5
   3   3  -5 5265.58 208.364  14
   3  -3  -5 5566.21 256.526  12
  -3   3   5 4858.31 286.336   9
   3   3  -5 5268.27 212.312  12
   3  -3  -5 5063.04 247.178   4
  -3  -3   5 4855.26 273.893   5
   3   3  -4 2809.25 97.6813   1
  -3   3   4 2853.87 205.046   5
  -3   3   4 2599.55 204.736   7
  -3  -3   4 3033.59 214.183   7
   3   3  -4 2935.31 157.328  14
   3  -3  -4 2823.26 175.478  14
   3  -3  -4 2882.96 160.965  12
  -3   3   4 2582.70 200.501   9
   3   3  -4 2569.18 123.876  12
  -3  -3   4 2638.61 196.504   9
   3   3  -4 2744.21 149.880  16
  -3  -3   4 2678.74 189.026   5
   3   3  -3 29626.6 488.602  16
  -3   3   3 30109.9 610.255   7
  -3  -3   3 29713.4 620.445   7
   3   3  -3 30043.7 501.106  14
   3  -3  -3 29489.5 548.961  14
  -3  -3   3 31115.3 491.344  14
  -3   3   3 30050.5 630.610   9
   3   3  -3 28199.5 289.879  12
  -3  -3   3 30207.0 301.269   2
   3   3  -3 29572.0 490.031  10
  -3  -3   2 20016.5 288.420   2
  -3   3   2 20130.4 476.052   7
  -3  -3   2 19357.1 477.696   7
   3   3  -2 19937.4 422.073  14
  -3  -3   2 19595.7 401.913  14
   3  -3  -2 19826.6 442.623  14
   3  -3  -2 19791.8 205.376   3
   3   3  -2 18963.8 366.406  10
  -3   3   2 19640.6 487.462   9
   3   3  -2 18887.3 398.983  16
   3  -3  -2 19323.2 393.376  15
   3  -3  -1 50439.6 529.637  15
  -3  -3   1 52091.3 677.461  14
   3   3  -1 53517.1 573.566  10
  -3   3   1 49968.4 636.748   5
  -3   3   1 52169.4 724.272   7
   3  -3  -1 51045.0 457.730   1
   3   3  -1 51518.3 693.132  14
   3  -3  -1 52018.9 713.700  14
  -3   3   1 54422.1 711.330  14
  -3   3   1 51415.2 624.919  13
  -3  -3   1 52584.7 544.015   2
  -3   3   1 51057.4 747.824   9
  -3  -3   1 51605.3 706.766  11
  -3   3   1 52703.5 713.072  11
  -3  -3   1 51884.3 607.996   8
   3   3  -1 50275.9 672.311  16
  -3   3   1 50828.8 688.125   8
   3   3   0 8388.37 241.802  10
  -3   3   0 8450.69 227.986   5
   3  -3   0 8133.11 197.023  15
  -3   3   0 8059.71 278.529  14
  -3   3   0 8102.55 276.074   7
   3   3   0 8351.62 290.798  14
  -3  -3   0 8441.44 287.619  14
   3  -3   0 8263.47 288.023  14
  -3   3   0 8672.57 250.149  13
  -3   3   0 8174.71 286.787   9
  -3  -3   0 8433.50 256.151   2
  -3   3   0 8466.54 204.486  12
   3   3   0 8261.81 243.955   2
  -3  -3   0 7987.01 290.619  11
   3  -3   0 8468.90 234.676   1
  -3   3   0 8142.64 287.329  11
  -3  -3   0 8429.31 247.272   8
   3  -3   0 8287.46 284.172  16
   3  -3   1 16802.1 256.608  15
   3   3   1 17396.6 386.966  10
  -3   3  -1 16993.9 363.617   7
   3   3   1 17348.1 428.804  14
  -3  -3  -1 16603.5 414.215  14
   3  -3   1 17152.2 416.259  14
  -3   3  -1 17047.3 411.606  14
  -3   3  -1 16633.2 367.666  13
   3   3   1 17048.6 397.317   2
   3  -3   1 17063.2 386.798   1
  -3  -3  -1 16577.2 315.596  12
  -3   3  -1 17257.7 381.661   9
  -3   3  -1 16916.7 326.110  12
  -3  -3  -1 17383.1 413.985   6
  -3   3  -1 17284.6 353.971   6
  -3  -3  -1 17480.2 441.485  11
  -3   3  -1 16917.8 436.450  11
  -3   3  -1 16234.4 251.364   5
   3  -3   1 16953.4 408.879  16
   3  -3   2 916.214 74.1888  15
   3   3   2 962.124 119.105   2
   3   3   2 1077.83 120.003  14
  -3   3  -2 798.976 80.7943   9
  -3   3  -2 687.714 73.5675   7
   3  -3   2 916.377 106.008  14
  -3  -3  -2 973.561 117.692  14
   3   3   2 989.179 118.083  10
   3  -3   2 943.256 112.887   1
   3  -3   2 904.570 108.322  16
  -3  -3  -2 875.398 96.1735  12
  -3   3  -2 1044.26 101.343  12
  -3  -3  -2 1335.03 146.211   6
  -3   3  -2 1108.77 122.186   6
  -3   3  -2 967.859 109.492  14
   3   3   3 43838.1 766.166  10
   3   3   3 44337.6 779.711   2
   3   3   3 43793.5 735.098  14
  -3  -3  -3 43198.1 731.994  14
   3  -3   3 43562.7 694.415  14
  -3   3  -3 43430.6 692.081  14
   3  -3   3 44122.0 755.929   1
  -3  -3  -3 43596.8 709.191  12
  -3   3  -3 43056.7 682.805  12
  -3  -3  -3 43372.9 720.746   6
   3  -3   4 239.042 75.0384  14
  -3   3  -4 220.661 75.3675  14
  -3  -3  -4 41.3863 88.9271  12
  -3   3  -4 124.799 90.0521  12
   3  -3   5 263.322 82.5754  14
  -3   3  -5 186.072 76.1138  14
  -3  -3  -5 220.377 111.694  12
  -3   3  -5 100.034 105.970  12
  -3  -3  -6 2044.90 219.098  12
  -3   3  -6 2263.91 225.121  12
  -3  -3  -7-5.18929 111.658  12
  -3   3  -7 39.4903 106.981  12
  -3  -3  -8 2306.75 273.471  12
  -3   3  -8 1912.89 249.840  12
  -3  -3  -9 3898.08 369.132  12
  -3   3  -9 4994.91 402.097  12
  -3  -3 -10 643.328 200.244  12
  -3   3 -10 789.331 190.945  12
   3   4 -11 1924.83 283.963   4
  -3   4  11 1427.12 233.904   5
  -3   4  10 285.810 141.066   5
   3  -4 -10 428.181 153.303   4
   3   4 -10 253.962 148.866   4
  -3   4   9 2674.29 285.362   5
   3  -4  -9 2705.72 272.104   4
   3  -4  -9 2880.99 279.800  12
   3   4  -9 2701.19 283.493   4
   3   4  -8 124.846 103.560   4
  -3   4   8 227.965 115.636   5
   3  -4  -8 43.9963 76.1697  12
  -3   4   8 166.655 86.8267   9
   3  -4  -8 118.976 101.574   4
  -3   4   7 1801.18 227.058   5
  -3  -4   7 1880.85 196.997   7
   3  -4  -7 1736.56 187.165   4
   3  -4  -7 1695.30 191.857  12
  -3   4   7 2042.28 218.334   9
   3   4  -7 2012.85 221.645   4
  -3   4   6 1501.50 183.912   5
  -3  -4   6 1363.31 165.320   7
   3  -4  -6 1541.66 144.401  14
   3  -4  -6 1519.02 160.878  12
  -3   4   6 1550.70 177.188   9
   3  -4  -6 1511.35 152.795   4
  -3   4   5 15033.5 479.423   7
  -3  -4   5 14892.3 483.640   7
   3  -4  -5 15130.0 424.261  14
   3  -4  -5 14944.8 427.001  12
  -3   4   5 14547.2 490.932   9
   3   4  -5 15004.4 353.594  12
   3  -4  -5 14344.4 407.216   4
  -3   4   4 2516.07 195.929   7
  -3  -4   4 2461.57 198.138   7
   3   4  -4 2675.29 146.766  14
  -3  -4   4 2563.34 139.028  14
   3  -4  -4 2596.27 160.067  12
  -3   4   4 2684.57 212.375   9
   3   4  -4 2572.91 121.410  12
   3   4  -4 2746.71 106.790   1
   3  -4  -4 2429.43 167.805  14
   3   4  -4 2558.79 140.345  16
   3  -4  -3 84827.0 958.714  15
  -3   4   3 86035.2 1035.90   7
  -3  -4   3 87320.8 1066.91   7
   3   4  -3 88447.6 853.334  14
  -3  -4   3 87261.6 822.352  14
   3  -4  -3 89426.2 966.861  14
  -3   4   3 88496.9 1097.04   9
   3   4  -3 84124.4 518.838  12
   3   4  -3 86452.9 831.835  16
   3   4  -3 85915.8 887.605  10
   3   4  -2 14306.9 338.806  10
  -3   4   2 14731.2 411.058   7
   3   4  -2 14358.8 355.033  14
   3  -4  -2 14263.8 347.907  15
  -3  -4   2 14271.1 348.632  14
   3  -4  -2 14860.2 387.114  14
   3  -4  -2 15022.2 208.414   3
   3   4  -2 14404.0 351.693  16
  -3   4   2 14128.5 422.258   9
   3   4  -2 14458.0 271.649   3
  -3   4   2 14362.5 381.077   8
  -3  -4   2 14776.1 267.687   2
  -3  -4   1 971.175 85.2602   2
  -3   4   1 973.597 118.199   7
  -3   4   1 1090.83 101.716  13
   3  -4  -1 871.186 87.1497  15
   3   4  -1 969.009 105.888  14
  -3  -4   1 869.698 100.510  14
  -3   4   1 783.865 95.9517  14
   3  -4  -1 900.199 107.920  14
  -3   4   1 888.065 113.825   9
  -3  -4   1 920.790 108.957  11
  -3   4   1 990.175 107.582  11
  -3   4   1 1042.06 114.570   8
   3   4  -1 1045.77 98.7042  10
   3  -4   0 5773.17 183.661  15
  -3   4   0 5832.49 241.986  14
   3   4   0 6050.24 248.924  14
  -3  -4   0 5723.44 238.224  14
   3  -4   0 5947.98 246.466  14
  -3  -4   0 5945.31 220.806   2
  -3   4   0 5922.65 219.641  13
  -3   4   0 5677.20 248.930   9
   3  -4   0 5939.10 196.914   1
  -3   4   0 5686.61 182.563  12
   3   4   0 6106.09 215.817   2
  -3   4   0 5427.57 223.257   7
  -3  -4   0 6065.12 249.824  11
  -3   4   0 6186.19 254.509  11
   3   4   0 6068.57 214.637  10
  -3  -4   0 6088.83 203.990   8
   3  -4   1 9273.76 215.818  15
  -3   4  -1 9319.09 201.177   5
   3   4   1 9701.78 298.375  10
  -3   4  -1 9126.23 268.480   7
   3   4   1 9825.57 328.843  14
   3  -4   1 9835.82 319.659  14
  -3   4  -1 9360.55 308.157  14
  -3   4  -1 9502.71 295.112  13
  -3  -4  -1 9527.47 247.134  12
  -3   4  -1 9677.13 295.443   9
  -3  -4  -1 9409.30 308.866   2
  -3   4  -1 9600.42 259.032  12
   3  -4   1 9613.45 309.417  16
  -3  -4  -1 10072.0 325.843   6
  -3   4  -1 9368.01 257.306   6
  -3  -4  -1 9538.59 329.830  11
  -3   4  -1 9828.56 337.158  11
  -3  -4  -1 9962.29 327.367  14
   3   4   1 9805.11 305.990   2
   3  -4   1 9451.49 286.648   1
   3   4   2 18356.5 453.658  10
  -3  -4  -2 18406.6 463.975  14
   3   4   2 18315.0 464.538  14
   3  -4   2 17698.6 433.250  14
  -3   4  -2 17515.9 426.857  14
  -3  -4  -2 17803.7 403.460  12
  -3   4  -2 17968.0 365.329   9
  -3   4  -2 17856.1 395.444  12
  -3  -4  -2 18716.0 453.251   6
   3  -4   2 17968.3 444.050   1
   3   4   2 18901.8 467.105   2
   3  -4   2 17735.1 427.719  16
   3  -4   2 17707.9 324.258  15
   3   4   3 34074.2 686.347   2
   3   4   3 34567.1 686.548  10
   3  -4   3 33280.1 604.124  14
  -3  -4  -3 33960.2 660.693  14
   3   4   3 34153.5 660.412  14
  -3   4  -3 32969.8 599.849  14
  -3  -4  -3 32522.2 628.999  12
  -3   4  -3 32789.0 602.431  12
   3  -4   3 34657.6 669.799   1
  -3  -4  -3 35326.6 662.935   6
  -3   4  -4 7548.31 299.208  14
  -3  -4  -4 7805.66 343.760  12
  -3   4  -4 7696.09 330.472  12
   3  -4   4 8113.79 308.800  14
   3  -4   5 31623.7 615.291  14
  -3  -4  -5 33752.6 785.518  12
  -3   4  -5 32264.5 742.774  12
  -3   4  -6 3403.77 264.299  12
  -3  -4  -6 3160.89 271.363  12
  -3  -4  -7 5299.25 372.298  12
  -3   4  -7 5478.45 360.939  12
  -3  -4  -8 5.00466 126.633  12
  -3   4  -8-38.8051 138.816  12
  -3  -4  -9 199.122 157.820  12
  -3   4  -9 311.420 168.166  12
  -3  -4 -10 116.445 135.828  12
  -3   4 -10 46.4179 124.683  12
  -3   5  11 139.930 132.288   5
   3   5 -11 496.374 174.471   4
  -3   5  10 272.195 137.137   5
   3   5 -10 262.689 150.933   4
  -3   5   9 7164.60 446.947   5
   3  -5  -9 6633.55 403.881   4
   3  -5  -9 6643.91 416.184  12
   3   5  -9 6969.86 434.654   4
   3   5  -8 48.5449 94.6295   4
  -3   5   8-8.37742 104.454   5
   3  -5  -8 3.61208 80.2450  12
  -3   5   8 17.7934 81.1307   9
   3  -5  -8 81.8464 107.140   4
  -3   5   7 8834.52 442.101   5
  -3  -5   7 8572.10 392.963   7
   3  -5  -7 9061.38 413.173  12
   3  -5  -7 8840.10 389.443   4
  -3   5   7 8515.83 418.361   9
   3   5  -7 8872.23 423.516   4
  -3  -5   6 1237.89 159.014   7
   3  -5  -6 1213.52 154.567  12
   3  -5  -6 1078.28 132.401   4
  -3   5   6 1036.10 165.489   9
   3  -5  -5 804.802 109.099  14
  -3  -5   5 731.749 129.811   7
   3  -5  -5 763.479 104.881   4
  -3   5   5 786.550 135.982   9
   3  -5  -5 930.658 120.741  12
  -3   5   4 45.5264 84.2033   7
   3   5  -4-0.80668 30.3746  14
   3  -5  -4 22.9963 43.6196  14
  -3  -5   4-1.77216 30.3180  14
  -3  -5   4 54.6374 68.2507   7
   3   5  -4 21.5665 25.4781   1
   3   5  -4 21.4630 30.0443  12
   3  -5  -4-134.384 116.223  15
  -3   5   4-6.94946 74.2049   9
   3   5  -4-28.9974 48.0905  10
   3   5  -4-47.5641 37.4632  16
   3  -5  -3 2131.65 165.325  15
   3   5  -3 2143.63 137.511  14
  -3   5   3 2031.80 65.5337   1
  -3  -5   3 2127.10 135.265  14
   3  -5  -3 2371.04 165.632  14
  -3   5   3 2111.83 188.363   9
   3   5  -3 2104.22 90.3896  12
   3  -5  -3 2036.59 65.9165   2
  -3   5   3 2345.91 185.779   7
   3   5  -3 2373.42 160.168  10
  -3   5   2 527.857 89.5070   8
   3   5  -2 555.223 82.8785  10
   3  -5  -2 587.107 91.2809  15
  -3   5   2 648.249 117.228   7
   3   5  -2 547.712 78.2690  14
  -3  -5   2 553.553 80.5233  14
   3  -5  -2 527.655 87.3090  14
   3  -5  -2 564.781 50.5311   3
   3   5  -2 507.465 62.3143   3
  -3   5   2 692.560 111.198   9
  -3  -5   2 542.848 61.7306   2
   3  -5  -1 38400.1 513.964  15
  -3   5   1 38036.4 627.702   7
  -3  -5   1 38801.7 517.395   2
   3   5  -1 39452.3 613.195  14
  -3  -5   1 38404.2 592.858  14
   3  -5  -1 39490.1 640.660  14
  -3   5   1 39686.8 590.862  13
  -3   5   1 38210.5 665.889   9
   3   5  -1 38023.0 551.400  10
  -3  -5   1 39131.9 617.129  11
  -3   5   1 38812.7 620.095  11
  -3   5   1 39115.9 626.757   8
   3   5   0 3059.22 161.703  10
   3  -5   0 2810.33 144.033  15
  -3   5   0 2695.79 168.508   7
  -3  -5   0 2915.95 161.534   2
   3   5   0 2933.79 177.280  14
  -3  -5   0 2828.74 173.629  14
   3  -5   0 2789.20 174.396  14
  -3   5   0 2659.70 166.595  14
  -3   5   0 2585.76 155.680  13
  -3  -5   0 2693.76 108.333  12
  -3   5   0 2414.52 167.728   9
  -3   5   0 2813.81 138.161  12
  -3  -5   0 2684.83 171.639  11
  -3   5   0 2738.71 173.672  11
  -3  -5   0 2769.32 135.775   8
   3   5   1 48383.1 680.458  10
   3   5   1 48902.6 731.584  14
  -3  -5  -1 48256.8 731.185  14
  -3   5  -1 48298.8 698.051  14
  -3   5  -1 47696.3 679.420  13
   3  -5   1 48158.3 697.772  16
  -3  -5  -1 49081.7 713.254   2
   3  -5   1 49294.3 653.962   1
  -3  -5  -1 47044.7 566.546  12
  -3   5  -1 48871.2 668.343   9
  -3   5  -1 48003.6 603.934  12
  -3  -5  -1 49463.5 726.983   6
  -3   5  -1 46900.8 547.900   6
   3  -5   1 48703.7 713.189  14
   3   5   1 48473.6 686.397   2
  -3  -5  -1 48615.6 734.193  11
  -3   5  -1 48814.4 740.354  11
   3  -5   1 48630.5 540.245  15
   3  -5   2 3642.03 159.640  15
   3   5   2 3809.82 213.653  10
   3  -5   2 4017.05 212.308   1
   3   5   2 3779.15 218.953  14
  -3  -5  -2 3594.78 212.461  14
  -3   5  -2 3544.63 196.449  14
  -3  -5  -2 3672.84 189.950  12
  -3   5  -2 3905.48 177.144   9
   3  -5   2 3890.41 206.144  14
  -3   5  -2 4113.61 198.530  12
  -3  -5  -2 3785.06 222.601   2
  -3  -5  -2 3918.81 227.181   6
   3  -5   2 3741.54 200.897  16
   3   5   2 4130.61 224.245   2
   3  -5   3 16926.2 389.369  15
   3   5   3 18741.0 515.451  10
   3  -5   3 18810.4 456.405  14
  -3   5  -3 18177.4 444.332  14
   3  -5   3 19052.7 454.943  16
  -3  -5  -3 18413.8 476.538  12
  -3   5  -3 18391.0 457.934  12
  -3  -5  -3 19620.4 503.881   6
   3   5   4 10605.0 431.239  10
  -3   5  -4 9697.01 333.273  14
  -3  -5  -4 10180.2 400.562  12
  -3   5  -4 10870.3 392.295  12
   3  -5   4 10429.0 349.330  14
  -3  -5  -5 225.803 144.870  12
  -3   5  -5 111.947 123.131  12
  -3  -5  -6 1.70911 88.9919  12
  -3   5  -6-47.6573 94.8176  12
  -3  -5  -7 243.975 121.950  12
  -3   5  -7 117.271 111.642  12
  -3  -5  -8 4.81231 122.696  12
  -3   5  -8 60.7321 123.860  12
  -3  -5  -9 5042.67 417.649  12
  -3   5  -9 4901.10 402.758  12
  -3  -5 -10 269.570 148.829  12
  -3   5 -10 343.379 151.725  12
  -3   6  11 1018.79 209.609   5
   3  -6 -11 657.623 216.393  15
   3   6 -11 1378.99 241.572   4
  -3   6  10 285.973 134.505   5
   3   6 -10 245.245 123.703   4
  -3   6   9 302.325 145.796   5
   3  -6  -9 570.569 158.161   4
   3   6  -9 386.332 155.067   4
   3  -6  -9 339.318 140.962  12
   3  -6  -8 1162.79 176.207   4
  -3   6   8 1248.66 203.736   5
   3  -6  -8 1119.74 177.578  12
   3   6  -8 1069.78 186.677   4
  -3   6   8 1342.55 191.127   9
   3   6  -7-42.2876 102.719   4
  -3   6   7 210.343 129.708   5
  -3  -6   7 110.192 92.6849   7
   3  -6  -7 36.7815 77.8102  12
  -3   6   7 23.1262 98.5959   9
   3  -6  -7 125.096 90.8878   4
  -3  -6   6 5908.62 325.336   7
   3  -6  -6 5660.78 309.618  12
  -3   6   6 5586.47 329.484   9
   3  -6  -6 6109.38 292.014   4
  -3  -6   5 11228.7 428.896   7
   3  -6  -5 11951.3 408.215  12
  -3   6   5 11862.6 459.004   9
   3  -6  -5 11620.3 361.037   4
   3  -6  -5 11618.0 447.720  15
   3   6  -4 202.354 65.6986  10
   3  -6  -4 221.192 56.7568   4
   3  -6  -4-20.6831 97.9585  15
   3   6  -4 271.750 53.9139  14
   3   6  -4 228.193 44.4744   1
  -3  -6   4 225.195 48.9624  14
   3  -6  -4 107.027 52.5038  14
  -3  -6   4 224.321 91.9025   7
  -3   6   4 254.276 91.2932   9
   3  -6  -3 6282.05 276.288  15
   3   6  -3 7083.04 243.259  14
  -3  -6   3 7391.92 241.480  14
   3  -6  -3 7248.71 291.660  14
  -3   6   3 6912.77 142.362   1
  -3   6   3 6603.15 317.255   9
   3   6  -3 6862.37 171.934  12
   3   6  -3 7147.15 282.390  10
   3   6  -2 53913.4 691.449  14
  -3  -6   2 53910.7 680.865  14
   3  -6  -2 53720.0 765.059  14
   3   6  -2 52700.6 721.812  10
  -3   6   2 53283.1 836.651   9
   3   6  -2 52969.4 609.340   3
   3  -6  -2 53117.4 500.287   3
  -3   6   2 53192.7 478.097   1
  -3  -6   2 54992.3 591.057   2
   3  -6  -2 52360.0 692.869  15
  -3   6   2 54384.9 755.422   8
   3   6  -1 13879.0 353.578  10
   3  -6  -1 12798.0 318.179  15
  -3  -6   1 13298.7 352.032  14
  -3   6   1 12766.6 282.468   1
   3   6  -1 13354.4 361.907  14
   3  -6  -1 13356.8 378.844  14
  -3   6   1 13314.6 360.008  13
  -3   6   1 13538.2 407.716   9
  -3  -6   1 14012.0 371.143  11
  -3   6   1 14015.0 371.925  11
  -3  -6   1 13472.2 319.781   2
  -3   6   1 13738.5 379.158   8
  -3  -6   0 299.647 52.3156   8
   3  -6   0 430.750 86.9111  15
   3   6   0 326.727 66.4627  10
   3   6   0 344.446 73.9000  14
  -3  -6   0 275.040 71.7150  14
   3  -6   0 287.183 64.5195  14
  -3   6   0 375.768 77.0779  14
  -3   6   0 403.706 83.8226   9
  -3  -6   0 369.609 73.9985   2
  -3  -6   0 290.488 75.2903  11
  -3   6   0 222.625 66.0588  11
  -3   6   0 367.400 76.5426  13
   3   6   1 801.056 106.791  10
   3  -6   1 671.067 86.0290  15
   3   6   1 700.732 104.939  14
  -3  -6  -1 742.048 106.069  14
   3  -6   1 655.803 102.371  14
  -3   6  -1 854.307 107.009  14
  -3   6  -1 865.855 120.684  13
   3  -6   1 845.126 98.6518   1
  -3  -6  -1 686.041 79.4251  12
  -3   6  -1 745.138 93.9459  12
  -3   6  -1 882.038 91.6509   6
  -3  -6  -1 691.124 124.870   6
  -3   6  -1 624.791 96.2786   9
  -3  -6  -1 899.855 124.038  11
  -3   6  -1 992.693 131.161  11
  -3  -6  -1 694.731 102.582   2
   3  -6   2 200.855 62.9865   1
   3  -6   2 169.887 70.8167  16
   3  -6   2 181.026 54.5987  15
   3   6   2 228.050 76.7895  10
   3   6   2 211.107 67.5590  14
  -3  -6  -2 230.840 73.9066  14
   3  -6   2 196.434 52.3382  14
  -3   6  -2 230.901 66.4447  14
  -3  -6  -2 163.534 57.1022  12
   3   6   2 236.483 73.1071   2
  -3   6  -2 122.207 58.1826  12
  -3   6  -2 215.556 58.7807   9
  -3  -6  -2 146.455 91.0222   6
  -3  -6  -2 256.860 78.0920   2
   3  -6   3-4.18799 43.7290  15
   3   6   3 12.7634 68.6802  10
   3  -6   3 17.2099 47.6892  14
  -3   6  -3 78.7247 56.1435  14
   3  -6   3 76.5394 62.2984  16
  -3  -6  -3-19.5353 59.0186  12
  -3   6  -3 6.71951 64.0277  12
  -3  -6  -3 226.539 130.102   6
   3   6   4 7630.79 373.552  10
   3  -6   4 7168.60 292.301  14
  -3   6  -4 6739.67 277.828  14
  -3  -6  -4 7536.78 348.974  12
  -3   6  -4 7307.98 328.320  12
  -3  -6  -4 7610.07 358.429   6
  -3  -6  -5 31215.9 766.797  12
  -3   6  -5 31842.4 734.002  12
  -3  -6  -6 217.947 107.844  12
  -3   6  -6 76.4821 88.1317  12
  -3  -6  -7 4402.12 348.133  12
  -3   6  -7 4459.17 331.004  12
  -3  -6  -8 1558.53 234.248  12
  -3   6  -8 1615.07 226.175  12
  -3  -6  -9 1127.67 225.341  12
  -3   6  -9 717.846 196.102  12
  -3  -6 -10 9.77533 117.396  12
  -3   6 -10 158.251 124.037  12
  -3   7  11 60.5614 116.078   5
   3   7 -11 346.222 177.930   4
   3  -7 -10 377.300 162.873  15
   3   7 -10 535.715 184.082   4
   3   7  -9 1395.20 220.626   4
   3  -7  -9 1327.67 233.117  15
  -3   7   9 1550.74 237.973   5
   3  -7  -9 1492.11 219.649  12
  -3   7   8 4420.21 344.812   5
   3  -7  -8 3647.50 322.650  15
   3  -7  -8 4300.98 299.787   4
   3  -7  -8 3730.26 311.445  12
  -3   7   8 4690.25 335.585   9
   3   7  -8 4053.06 320.630   4
  -3  -7   7 7895.74 387.483   7
   3  -7  -7 7874.01 439.487  15
   3  -7  -7 8067.50 407.643  12
  -3   7   7 7608.20 412.554   9
   3   7  -7 8064.11 420.071   4
   3  -7  -7 7716.72 359.783   4
  -3  -7   6 10065.6 425.994   7
   3  -7  -6 10409.9 424.960  12
  -3   7   6 10820.3 469.573   9
   3  -7  -6 10696.7 385.308   4
   3  -7  -6 10137.0 469.141  15
   3  -7  -5 4232.25 282.996  15
  -3  -7   5 4761.39 289.454   7
  -3   7   5 4413.01 292.246   9
   3  -7  -5 4356.11 223.127   4
   3   7  -4 620.219 104.658  10
   3   7  -4 614.273 70.4696  14
  -3  -7   4 563.926 69.4541  14
   3  -7  -4 571.829 77.8609   4
  -3   7   4 516.895 123.420   9
   3  -7  -4 498.551 113.238  15
   3  -7  -3 2709.81 195.791  15
   3   7  -3 2564.26 146.687  14
  -3  -7   3 2500.96 143.021  14
   3  -7  -3 2386.82 171.957  14
  -3   7   3 2130.12 192.311   9
   3   7  -3 2429.38 176.821  10
   3  -7  -2 9547.46 314.470  15
  -3   7   2 9116.86 213.809   1
   3   7  -2 9540.68 295.301  14
  -3  -7   2 9014.53 284.442  14
   3  -7  -2 9422.47 331.436  14
  -3   7   2 10371.7 382.707   9
   3   7  -2 9861.54 280.860   3
   3   7  -2 9842.24 327.370  10
  -3   7   2 9959.32 332.935   8
   3  -7  -1 52640.4 762.034  14
   3  -7  -1 50247.2 661.265  15
   3  -7  -1 51873.2 577.911   3
   3   7  -1 52116.8 719.783  14
  -3   7   1 52103.2 734.728  13
   3   7  -1 51240.1 709.541  10
  -3   7   1 51315.3 796.329   9
  -3   7   1 50563.8 574.252   1
  -3  -7   1 50805.2 696.039  14
  -3  -7   1 52726.2 656.253   2
  -3  -7   1 52395.4 709.684  11
  -3   7   1 53222.7 720.396  11
  -3   7   1 52147.1 748.486   8
   3   7   0 18321.6 420.500  10
  -3  -7   0 17920.2 417.019   2
  -3   7   0 17478.7 387.046   1
   3   7   0 18260.8 450.140  14
  -3  -7   0 17752.7 436.496  14
   3  -7   0 17898.1 442.607  14
   3  -7   0 17411.4 390.566  15
  -3   7   0 17161.3 423.438  13
  -3   7   0 18022.5 454.028   9
  -3  -7   0 17891.8 287.153  15
  -3  -7   0 18393.2 428.549  11
  -3   7   0 18436.7 430.246  11
  -3  -7   0 17211.7 306.905   8
   3  -7   1 70582.3 753.697  15
  -3  -7  -1 70624.7 488.831  15
   3   7   1 72256.9 882.774  10
   3   7   1 70716.9 930.400  14
  -3  -7  -1 74129.6 929.231  14
   3  -7   1 72349.7 885.349  14
  -3   7  -1 71060.5 866.318  14
  -3   7  -1 69525.8 892.812  13
  -3  -7  -1 71276.2 897.050   2
  -3  -7  -1 70024.2 742.878  12
  -3   7  -1 71740.0 850.080   9
  -3  -7  -1 70998.9 910.715   6
  -3   7  -1 71105.8 808.018  12
  -3   7  -1 71745.1 631.278   6
  -3  -7  -1 72528.0 888.822  11
  -3   7  -1 71884.0 887.585  11
  -3  -7  -1 69226.2 639.707   8
   3   7   2 10009.7 358.723  10
   3   7   2 9857.09 362.913  14
  -3  -7  -2 10089.7 364.475  14
   3  -7   2 9846.66 329.979  14
  -3   7  -2 10254.4 333.319  14
  -3  -7  -2 10019.8 367.576   2
  -3  -7  -2 9837.70 320.269  12
  -3   7  -2 10182.2 302.554   9
   3  -7   2 9917.81 335.023   1
   3  -7   2 10226.5 331.489  16
  -3   7  -2 10149.3 331.170  12
  -3  -7  -2 9924.05 357.841   6
   3   7   2 10126.7 357.013   2
   3  -7   2 9862.87 293.451  15
   3  -7   3 2987.85 182.791  15
   3   7   3 3018.65 220.566  10
   3  -7   3 2945.34 184.753  14
  -3   7  -3 2967.17 185.585  14
  -3  -7  -3 2939.71 203.628  12
  -3   7  -3 3067.68 204.159  12
  -3  -7  -3 3485.80 238.487   6
   3  -7   3 3061.24 189.440  16
   3   7   4 20198.6 604.216  10
   3  -7   4 18066.9 455.577  14
  -3  -7  -4 19377.6 558.660  12
  -3   7  -4 18036.6 448.616  14
  -3   7  -4 19261.5 544.316  12
  -3  -7  -4 19747.5 557.073   6
  -3  -7  -5 1071.99 170.603  12
  -3   7  -5 928.549 153.188  12
  -3  -7  -6 187.827 118.341  12
  -3   7  -6 263.327 117.197  12
  -3  -7  -7 1528.01 230.743  12
  -3   7  -7 1764.87 229.712  12
  -3  -7  -8 851.654 196.839  12
  -3   7  -8 1032.99 211.161  12
  -3  -7  -9 720.402 189.161  12
  -3   7  -9 897.554 200.381  12
  -3  -7 -10 634.162 201.202  12
  -3   7 -10 572.581 195.673  12
  -3   8  11 372.873 153.383   5
   3   8 -11 1069.81 231.249   4
   3  -8 -11 888.259 240.597  15
  -3   8  10 1989.82 276.417   5
   3  -8 -10 1568.11 275.315  15
   3   8 -10 2081.77 274.476   4
   3  -8  -9-288.188 194.515  15
   3  -8  -9 65.2270 101.869  12
  -3   8   9-50.6220 114.725   5
   3   8  -9 7.72858 115.632   4
   3   8  -8 590.630 165.609   4
   3  -8  -8 357.001 174.275  15
   3  -8  -8 977.703 167.226   4
   3  -8  -8 555.622 138.483  12
  -3   8   8 539.132 139.896   9
   3   8  -7 792.566 164.699   4
   3  -8  -7 912.545 185.974  15
   3  -8  -7 1179.91 151.351   4
  -3  -8   7 797.004 142.796   7
   3  -8  -7 831.054 150.410  12
  -3   8   7 570.077 145.883   9
   3  -8  -6 9513.47 454.768  15
   3  -8  -6 10177.8 369.415   4
   3  -8  -6 9754.63 423.216  12
  -3   8   6 9280.75 442.850   9
  -3  -8   6 10027.2 429.453   7
   3  -8  -5 316.345 124.632  15
  -3  -8   5 296.323 101.406   7
  -3   8   5 242.568 114.132   9
   3  -8  -5 240.677 68.9095   4
   3   8  -5 236.941 88.3558  10
   3  -8  -4 1194.45 150.111  15
  -3  -8   4 1025.66 90.7792  14
   3  -8  -4 1265.41 106.704   4
  -3   8   4 910.198 146.541   9
   3   8  -4 1101.07 136.934  10
   3  -8  -3 9785.17 356.897  15
   3   8  -3 8664.53 269.081  14
  -3  -8   3 8908.76 270.521  14
   3  -8  -3 8850.73 336.233  14
  -3   8   3 9321.87 382.919   9
   3  -8  -3 8643.89 229.877   4
   3   8  -3 8687.71 337.826  10
   3  -8  -2 32241.1 586.676  15
   3   8  -2 32891.7 550.127  14
  -3  -8   2 32123.3 538.995  14
   3  -8  -2 32162.3 622.615  14
  -3   8   2 31877.8 669.331   9
   3   8  -2 31840.4 533.574   3
  -3   8   2 30571.4 416.571   1
  -3   8   2 33097.2 610.938   8
   3   8  -2 32933.6 621.422  10
  -3   8   1 78.0586 71.1729   8
   3   8  -1 65.1349 60.5696  10
   3   8  -1 22.7676 46.6207  14
  -3  -8   1 37.1116 49.7281  14
   3  -8  -1 0.38324 41.5561  14
   3  -8  -1-12.2049 85.0046  15
  -3   8   1 46.0750 59.9230  13
  -3   8   1-7.15020 35.2507   1
  -3  -8   1-3.55740 39.7962   2
   3  -8  -1 14.2010 32.9950   3
  -3   8   1 34.3652 72.1488   9
  -3  -8   1 29.2932 35.3153  15
  -3  -8   0 153.723 39.8342  15
   3  -8   0 399.716 100.909  15
  -3   8   0 120.617 54.6916   1
   3   8   0 61.8461 57.1833  14
  -3  -8   0 165.148 69.4449  14
   3  -8   0 102.396 58.6792  14
  -3   8   0 84.8724 76.9604  13
   3   8   0 112.563 67.8833  10
  -3   8   0 191.728 80.6121   9
  -3  -8   0 170.155 68.3097   2
  -3  -8   0 172.373 64.7119  11
  -3   8   0 125.680 62.4504  11
  -3  -8  -1 15793.1 260.634  15
   3  -8   1 15756.1 383.085  15
  -3  -8  -1 16236.8 439.783   2
   3   8   1 17085.2 460.475  14
  -3  -8  -1 16251.9 450.131  14
  -3   8  -1 15673.0 442.989  13
  -3   8  -1 15807.1 411.713   9
  -3  -8  -1 15636.8 290.909   8
  -3   8  -1 16662.5 409.962  12
  -3   8  -1 16207.1 292.411   6
  -3  -8  -1 16315.8 425.749  11
  -3   8  -1 16542.6 427.831  11
   3   8   1 16727.3 439.282  10
   3  -8   1 16500.4 431.940  14
  -3   8  -1 16084.7 419.482   1
   3  -8   2 10965.0 325.688  15
   3   8   2 11070.3 389.116  10
  -3  -8  -2 10873.7 387.375   2
  -3   8  -2 10849.5 346.396  14
  -3   8  -2 11073.9 325.059   9
  -3  -8  -2 10983.1 347.386  12
  -3   8  -2 10873.9 351.319  12
  -3  -8  -2 10784.3 382.758   6
   3  -8   2 10955.6 354.107  14
   3  -8   2 11199.3 352.274  16
   3  -8   3 4960.66 237.858  15
   3   8   3 5199.75 290.131  10
   3  -8   3 4942.70 239.217  14
  -3   8  -3 4657.89 229.554  14
  -3  -8  -3 5468.65 278.200  12
  -3   8  -3 5336.82 267.322  12
  -3  -8  -3 5268.26 287.712   6
   3  -8   3 5290.99 244.955  16
   3  -8   4 31730.1 658.939  15
   3  -8   4 31360.3 604.895  14
   3  -8   4 33241.8 618.775  16
  -3   8  -4 31158.1 588.565  14
  -3  -8  -4 32639.2 736.100  12
  -3   8  -4 34551.0 727.369  12
  -3  -8  -4 35581.3 739.378   6
   3   8   4 33779.9 793.244  10
   3   8   5 761.721 152.189  10
  -3  -8  -5 775.197 149.584  12
  -3  -8  -5 1158.88 198.934   6
  -3   8  -5 682.159 141.253  12
  -3  -8  -6 8382.60 452.721  12
  -3   8  -6 9266.56 442.998  12
  -3  -8  -7 6410.49 430.732  12
  -3   8  -7 6895.59 412.374  12
  -3  -8  -8 6704.11 465.304  12
  -3   8  -8 7097.14 446.845  12
  -3  -8  -9-27.4316 127.715  12
  -3   8  -9 14.3095 110.836  12
  -3  -8 -10 124.971 144.809  12
  -3   8 -10 193.287 138.591  12
  -3   9  11 84.0525 125.349   5
  -3   9  10 1531.14 251.203   5
   3  -9 -10 1733.48 258.294  12
   3  -9 -10 1257.91 257.321  15
   3   9 -10 1444.61 237.453   4
   3   9  -9 1230.46 214.482   4
   3  -9  -9 960.200 205.681  15
  -3   9   9 1095.08 203.095   5
   3  -9  -9 1256.86 208.334  12
   3  -9  -8 5039.15 393.941  15
   3  -9  -8 5145.31 369.421  12
  -3   9   8 4788.47 354.579   9
   3   9  -8 5401.14 377.246   4
   3  -9  -7 31.0501 130.942  15
  -3  -9   7 95.6567 86.4299   7
   3  -9  -7 105.161 96.2144  12
  -3   9   7 77.1128 106.366   9
   3  -9  -6 21415.7 671.772  15
  -3  -9   6 20705.6 621.341   7
   3  -9  -6 21176.3 629.044  12
  -3   9   6 21936.2 677.660   9
   3  -9  -5 1516.33 196.060  15
  -3   9   5 1560.53 186.037   9
   3   9  -5 1626.33 174.131  10
   3  -9  -4 1748.63 186.580  15
  -3   9   4 1593.92 187.252   9
   3   9  -4 1394.86 157.364  10
   3  -9  -3 3723.58 236.649  15
   3   9  -3 3233.21 169.435  14
  -3  -9   3 3162.81 166.176  14
  -3   9   3 3295.54 240.919   9
   3   9  -3 3041.38 211.540  10
   3  -9  -2 25281.3 536.945  15
   3   9  -2 24419.9 488.451  14
  -3  -9   2 24353.9 477.232  14
   3  -9  -2 24403.3 555.954  14
   3   9  -2 24699.3 562.834  10
  -3   9   2 24581.4 394.907   1
   3   9  -2 26297.6 513.042   3
  -3   9   2 25103.0 600.731   9
  -3   9   2 24724.8 537.240   8
  -3  -9   1 727.815 83.4571  15
   3  -9  -1 815.296 124.301  15
  -3   9   1 752.252 83.9878   1
   3   9  -1 612.822 104.098  10
   3   9  -1 808.778 102.953  14
   3  -9  -1 888.104 94.0287   3
  -3   9   1 622.037 104.118  13
   3  -9  -1 710.715 102.323  14
  -3   9   1 847.749 123.778   9
  -3  -9   1 831.303 100.996   2
  -3  -9   1 955.022 108.778  14
  -3   9   1 709.845 106.186   8
   3   9   0 36376.0 637.413  10
  -3  -9   0 35586.9 466.218  15
   3  -9   0 34925.0 604.768  15
   3   9   0 36194.0 654.827  14
  -3  -9   0 36429.0 646.382  14
   3  -9   0 37148.1 657.584  14
  -3   9   0 36194.4 664.188  13
  -3   9   0 35942.0 659.940   9
  -3   9   0 34545.0 569.057   1
  -3  -9   0 36342.4 597.930  11
  -3   9   0 36064.6 598.114  11
  -3  -9   0 36490.4 631.970   2
  -3   9   0 33875.3 374.916  10
  -3  -9  -1 92.1405 40.3134  15
   3   9   1 102.755 67.6615  10
   3  -9   1 8.45091 79.3211  15
   3   9   1 43.5232 45.6981  14
  -3  -9  -1-13.0145 54.2260  14
   3  -9   1-22.2652 47.5411  14
  -3   9  -1 9.33165 71.3478  13
  -3   9  -1-23.3831 57.4593   9
  -3   9  -1 33.8604 37.8220   6
  -3   9  -1-19.5222 60.7888  12
  -3  -9  -1 22.8279 57.0128   2
  -3   9  -1 85.4281 54.4786   1
  -3  -9  -1 43.9267 71.1408  11
  -3   9  -1-20.9682 61.7918  11
  -3  -9  -1 15.8387 27.2646   8
   3  -9   2 21144.0 471.324  15
   3  -9   2 21519.2 499.295  14
  -3   9  -2 21686.3 463.819   9
  -3  -9  -2 21361.2 500.661  12
  -3   9  -2 22539.3 522.917  12
  -3  -9  -2 21500.4 548.822   6
  -3  -9  -2 22204.5 525.870  11
  -3   9  -2 22014.0 531.683  11
   3   9   2 22070.4 558.676  10
   3  -9   3 96.8181 60.1425  16
   3  -9   3 18.9963 65.3467  15
   3   9   3 181.988 89.7160  10
   3  -9   3 26.0405 47.6443  14
  -3   9  -3 23.8546 48.3812  14
  -3  -9  -3 106.646 61.2098  12
  -3   9  -3 107.561 82.4262  12
  -3  -9  -3 169.005 107.648   6
   3   9   4 9707.74 442.374  10
   3  -9   4 9123.17 325.059  16
  -3  -9  -4 8870.25 401.200  12
  -3   9  -4 9798.25 400.632  12
  -3  -9  -4 9590.93 409.264   6
   3  -9   4 8742.38 354.697  15
  -3  -9  -5 3669.54 284.700  12
  -3   9  -5 3656.49 273.661  12
  -3  -9  -5 4358.16 306.199   6
   3   9   5 3811.80 309.978  10
  -3   9  -6 1100.45 195.402  12
  -3  -9  -6 1001.52 196.472  12
  -3  -9  -7 30.9798 123.837  12
  -3   9  -7-27.6306 107.087  12
  -3  -9  -8 1245.96 242.137  12
  -3   9  -8 756.156 202.621  12
  -3  -9  -9-23.0565 120.503  12
  -3   9  -9 161.732 142.016  12
  -3  -9 -10 625.462 197.686  12
  -3  10  11-121.616 141.138   5
   3 -10 -10 1091.72 222.867  15
  -3  10  10 1356.24 238.925   5
   3 -10 -10 1612.90 258.132  12
   3  10 -10 1560.98 246.142   4
   3  10  -9 72.4837 124.604   4
   3 -10  -9 53.1113 153.079  15
   3 -10  -9-79.4939 123.360  12
   3 -10  -8-51.2593 160.470  15
   3  10  -8 10.1194 109.293   4
   3 -10  -8 168.625 128.356  12
  -3  10   8 42.3523 97.5463   9
   3 -10  -7 33.1118 136.800  15
  -3 -10   7 231.562 116.034   7
   3 -10  -7 193.779 115.892  12
  -3  10   7 109.633 106.270   9
   3 -10  -6 2925.88 270.994  15
  -3 -10   6 3134.54 262.684   7
  -3  10   6 3311.29 287.504   9
   3  10  -6 3501.79 278.472  10
   3 -10  -5 84.4143 128.124  15
  -3  10   5-43.8247 94.7584   9
   3  10  -5-40.8389 73.5255  10
  -3  10   4 3052.88 248.481   9
   3 -10  -4 3434.09 248.298  15
   3  10  -4 3400.66 239.506  10
   3  10  -3 423.490 99.3960  10
   3 -10  -3 355.709 109.664  15
   3  10  -3 350.694 69.8027  14
  -3 -10   3 345.530 63.6731  14
  -3  10   3 243.802 94.8100   9
  -3 -10   2 9342.02 316.525  15
   3 -10  -2 9562.08 352.694  15
   3  10  -2 8670.74 300.622  14
  -3 -10   2 8930.77 296.367  14
   3  10  -2 9671.84 325.514   3
  -3  10   2 9184.34 383.724   9
  -3  10   2 8687.84 327.383   8
   3  10  -2 9230.92 358.325  10
  -3 -10   1 7618.91 256.523  15
   3 -10  -1 7324.50 307.808  15
   3  10  -1 7430.01 293.418  14
  -3 -10   1 7676.13 292.327  14
   3 -10  -1 7477.99 313.131  14
  -3  10   1 7427.57 313.089  13
   3 -10  -1 7327.63 263.185   3
  -3  10   1 7915.25 337.080   9
   3  10  -1 7566.65 315.052  10
  -3  10   1 7091.64 245.143   1
  -3 -10   1 7608.50 287.793   2
  -3  10   1 7555.36 306.703   8
   3  10   0 1966.73 169.077  10
   3 -10   0 2090.87 149.605   3
   3  10   0 1786.82 162.541  14
  -3 -10   0 1759.56 154.636  14
   3 -10   0 2023.73 165.523  14
  -3  10   0 2014.70 177.808  13
  -3 -10   0 1741.66 114.908  15
  -3  10   0 1792.75 166.851   9
   3 -10   0 2181.02 192.402  15
  -3 -10   0 1920.97 143.258  11
  -3  10   0 2043.66 149.789  11
  -3  10   0 1749.61 138.710   1
  -3 -10   0 1685.61 148.784   2
  -3 -10  -1 1041.71 126.350   2
   3 -10   1 899.340 108.821  15
   3  10   1 1029.85 124.615  10
   3 -10   1 980.838 113.952  14
  -3  10  -1 1080.20 139.524  13
  -3  10  -1 1036.21 119.218   1
  -3 -10  -1 1063.64 88.3024  15
  -3  10  -1 954.459 118.106  12
  -3  10  -1 682.803 113.609   9
  -3 -10  -1 1042.72 120.457  11
  -3  10  -1 1282.54 132.366  11
   3 -10   2 11328.1 363.917  15
   3  10   2 12157.9 428.890  10
   3 -10   2 11374.7 371.305  14
  -3  10  -2 11583.2 354.355   9
  -3  10  -2 12280.2 403.454  12
  -3 -10  -2 11471.2 411.637   6
  -3 -10  -2 12142.4 394.308  11
  -3  10  -2 12209.4 396.073  11
   3  10   3 1251.04 164.027  10
   3 -10   3 1477.77 138.911  14
  -3 -10  -3 1310.27 151.856  12
  -3  10  -3 1372.62 155.973  12
  -3 -10  -3 1424.08 173.380   6
   3 -10   3 1518.75 140.056  16
   3 -10   3 1178.63 132.325  15
   3  10   4 21367.4 648.106  10
  -3 -10  -4 20119.0 596.549  12
  -3  10  -4 21438.1 602.869  12
  -3 -10  -4 20851.6 591.650   6
   3 -10   4 19780.0 554.095  15
   3 -10   4 20515.4 488.247  16
   3  10   5 587.816 152.136  10
  -3 -10  -5 168.980 109.058  12
  -3  10  -5 424.114 141.572  12
  -3 -10  -5 543.513 158.141   6
  -3 -10  -6 12564.9 565.863  12
  -3  10  -6 14559.1 577.831  12
  -3 -10  -6 14089.3 552.570   6
  -3 -10  -7 376.163 150.964  12
  -3  10  -7 324.666 134.800  12
  -3 -10  -8 4127.52 377.077  12
  -3  10  -8 4775.79 382.621  12
  -3 -10  -9 36.2659 127.295  12
  -3  10  -9 287.671 148.941  12
   3 -11 -10 758.130 186.201  12
   3 -11 -10 795.673 226.027  15
  -3  11  10 796.945 194.603   5
   3  11 -10 1058.76 226.984   4
   3  11  -9 185.767 118.916   4
   3 -11  -9 16.2150 148.486  15
   3 -11  -9 288.172 133.692  12
   3 -11  -8 5893.73 415.274  15
   3 -11  -8 5470.14 392.609  12
  -3  11   8 5627.60 395.916   9
   3  11  -8 5415.24 385.133   4
   3 -11  -7 3926.11 329.355  15
  -3 -11   7 4021.46 299.598   7
   3 -11  -7 4155.04 323.882  12
  -3  11   7 3998.37 323.124   9
   3 -11  -6 6055.63 374.151  15
  -3 -11   6 5325.98 335.821   7
  -3  11   6 5805.59 370.868   9
   3  11  -6 6663.96 374.999  10
   3 -11  -5 6724.25 367.161  15
  -3  11   5 6717.25 380.745   9
   3  11  -5 6661.72 354.887  10
   3  11  -4 53.6692 84.5125  10
  -3  11   4 18.1114 103.990   9
   3 -11  -3 950.817 146.859  15
   3  11  -3 1061.06 105.351  14
  -3 -11   3 1006.91 100.407  14
   3  11  -3 1132.11 150.873  10
  -3  11   3 942.677 140.472   9
  -3 -11   2 23983.2 517.357  15
   3 -11  -2 23888.7 570.605  15
   3  11  -2 23941.8 510.085  14
  -3 -11   2 23870.1 491.291  14
   3  11  -2 24740.1 541.172   3
  -3  11   2 23567.0 620.183   9
  -3  11   2 23716.0 543.544   8
   3  11  -2 24381.6 599.362  10
   3  11  -1 31931.3 658.063  10
  -3 -11   1 31760.1 545.290  15
   3 -11  -1 32128.7 648.081  15
   3  11  -1 32984.5 628.771  14
  -3 -11   1 32352.8 606.046  14
  -3  11   1 31164.6 651.290  13
  -3  11   1 31823.6 694.018   9
   3 -11  -1 31304.7 564.638   3
  -3 -11   1 32394.3 614.626   2
  -3  11   1 29817.4 518.028   1
  -3  11   1 33305.9 641.471   8
   3  11   0 24155.2 561.149  10
   3 -11   0 23311.2 538.404  15
  -3  11   0 22074.6 480.973   1
   3  11   0 23848.6 566.481  14
   3 -11   0 23558.8 510.413   3
  -3 -11   0 24151.9 557.331  14
  -3  11   0 25057.0 571.100   8
  -3  11   0 24167.2 580.945  13
  -3  11   0 24032.4 573.213   9
  -3 -11   0 22973.0 423.523  15
  -3 -11   0 24469.4 554.272   2
  -3 -11   0 24159.9 484.596  11
  -3  11   0 24193.9 484.291  11
   3  11   1 1950.00 174.200  10
   3 -11   1 2047.79 162.606  14
  -3  11  -1 1880.12 183.410  13
  -3  11  -1 1816.07 163.164   9
   3 -11   1 1558.83 154.638  15
  -3  11  -1 2006.56 161.566   1
  -3 -11  -1 1867.34 150.579  11
  -3  11  -1 2126.69 160.975  11
  -3 -11  -1 2076.44 127.134  15
   3 -11   2 18253.0 476.425  15
   3  11   2 18307.1 532.291  10
   3 -11   2 18236.4 476.130  14
  -3  11  -2 18267.7 548.213  13
  -3  11  -2 17835.4 449.683   9
  -3 -11  -2 18330.1 525.689   6
  -3  11  -2 18593.3 513.242  12
  -3 -11  -2 18346.2 479.244  11
  -3  11  -2 19469.8 496.207  11
   3 -11   3 742.331 102.697  16
   3 -11   3 741.824 119.244  15
   3  11   3 862.692 142.202  10
   3 -11   3 834.575 111.570  14
  -3 -11  -3 822.883 132.504  12
  -3  11  -3 728.274 123.692  12
  -3 -11  -3 610.611 126.741   6
   3  11   4 2488.13 242.349  10
  -3 -11  -4 2149.02 220.477  12
  -3  11  -4 2321.26 221.249  12
  -3 -11  -4 2425.97 232.880   6
   3 -11   4 2257.64 210.125  15
   3  11   5 6895.68 411.799  10
  -3 -11  -5 6652.85 389.215  12
  -3  11  -5 7202.91 387.991  12
  -3 -11  -5 6915.09 378.453   6
  -3 -11  -6 397.915 175.892  12
  -3  11  -6 359.785 139.306  12
  -3 -11  -6 724.727 193.655   6
  -3 -11  -7 29.9056 111.234  12
  -3  11  -7 325.270 129.781  12
  -3 -11  -8 2406.94 299.270  12
  -3  11  -8 2814.46 311.423  12
  -3 -11  -8 2764.46 305.508   6
  -3 -11  -9 1806.75 285.156  12
  -3  11  -9 1446.18 245.162  12
  -3 -11  -9 1950.61 286.939   6
   3 -12 -10 821.291 231.657  15
  -3  12  10 1003.45 222.925   5
   3 -12 -10 668.785 188.045  12
   3  12 -10 252.064 133.868   4
   3  12  -9 418.648 161.693   4
   3 -12  -9 691.200 216.784  15
   3 -12  -9 491.722 165.030  12
   3  12  -8-84.7857 107.930   4
   3 -12  -8-114.272 158.523  15
   3 -12  -8 111.045 108.133  12
  -3  12   8-38.8092 104.135   9
   3 -12  -7 1860.45 251.623  15
   3  12  -7 1404.92 203.067  10
   3 -12  -7 1980.97 241.188  12
  -3  12   7 1679.43 234.796   9
   3  12  -6-37.6590 94.8759  10
   3 -12  -6 29.1412 137.793  15
  -3  12   6-112.736 100.282   9
   3 -12  -5 1569.01 201.860  15
  -3  12   5 1193.01 184.078   9
   3  12  -5 1215.76 173.919  10
   3 -12  -4 11355.9 445.344  15
  -3  12   4 12465.6 498.641   9
   3  12  -4 11542.1 462.626  10
   3 -12  -3 7605.65 353.161  15
  -3  12   3 7197.77 374.105   9
   3  12  -3 7377.99 357.716  10
  -3 -12   2 1606.86 151.430  15
   3  12  -2 1642.18 147.783  14
  -3 -12   2 1294.84 125.042  14
   3  12  -2 1561.19 151.692   3
  -3  12   2 1511.50 178.073   9
   3 -12  -2 1927.52 192.023  15
  -3  12   2 1710.44 155.783   8
   3  12  -2 1780.05 179.888  10
  -3 -12   1 1701.18 139.250  15
   3 -12  -1 2233.79 205.611  15
  -3  12   1 1714.82 135.612   1
   3  12  -1 1796.65 156.959  14
  -3 -12   1 1961.00 159.744  14
   3  12  -1 1830.19 183.387  10
  -3  12   1 1904.03 183.665  13
  -3  12   1 1937.74 194.215   9
   3 -12  -1 1835.21 146.383   3
   3  12  -1 1756.32 162.187   3
  -3  12   1 1987.89 177.262   8
   3  12   0 3597.84 231.398  10
  -3 -12   0 3464.29 179.394  15
   3 -12   0 3651.02 236.511  15
  -3  12   0 3226.49 194.699   1
   3 -12   0 3390.74 208.825   3
  -3  12   0 3389.40 236.476  13
  -3  12   0 3598.09 238.193   9
  -3 -12   0 3224.64 183.756  11
  -3  12   0 3540.99 189.541  11
  -3  12   0 3917.84 241.352   8
  -3 -12  -1 3255.45 166.803  15
   3  12   1 3081.78 223.785  10
  -3  12  -1 3226.39 238.493  13
  -3  12  -1 2738.90 200.387   9
  -3 -12  -1 3493.32 201.486  11
  -3  12  -1 3214.59 190.488  11
   3 -12   1 2784.55 201.442  15
   3 -12   2 8475.64 340.174  15
   3 -12   2 7405.39 312.226  14
  -3  12  -2 8004.62 380.595  13
  -3  12  -2 7498.43 310.147   9
  -3 -12  -2 7782.54 351.976   6
  -3  12  -2 7717.30 346.968  12
  -3 -12  -2 7546.53 311.609  11
  -3  12  -2 7985.62 321.908  11
   3  12   2 8218.17 369.969  10
   3 -12   3 4272.81 258.816  15
   3  12   3 4374.91 294.046  10
   3 -12   3 4561.41 243.838  14
   3 -12   3 4306.06 233.729  16
  -3 -12  -3 4247.14 275.049  12
  -3  12  -3 4199.49 268.539  12
  -3 -12  -3 3946.83 267.189   6
   3 -12   4 3085.35 237.482  15
   3  12   4 3151.40 273.435  10
  -3 -12  -4 3190.66 257.045  12
  -3  12  -4 3013.83 253.978  12
  -3 -12  -4 3669.29 268.133   6
   3 -12   5 19776.7 622.771  15
   3  12   5 19505.4 691.668  10
  -3 -12  -5 20152.8 674.861  12
  -3  12  -5 20719.3 661.956  12
  -3 -12  -5 20129.7 628.390   6
   3  12   6 4804.41 378.865  10
  -3 -12  -6 4405.60 345.847  12
  -3  12  -6 4098.14 327.930  12
  -3 -12  -6 4391.63 331.801   6
  -3 -12  -7 1110.29 203.737  12
  -3  12  -7 1401.67 214.062  12
  -3 -12  -7 1353.92 224.941   6
  -3 -12  -8 132.648 132.261  12
  -3  12  -8 61.2925 117.434  12
  -3 -12  -9 241.466 178.986  12
  -3  12  -9 151.079 156.241  12
  -3 -12  -9 638.237 201.827   6
   3 -13 -10 80.1493 162.163  15
  -3  13  10 71.0730 139.812   5
   3 -13 -10 19.9909 114.551  12
   3  13 -10-120.403 119.644   4
   3 -13  -9 4866.39 410.657  12
   3  13  -9 5022.85 399.251   4
   3 -13  -9 4973.10 424.919  15
   3  13  -9 4646.13 393.119  10
   3 -13  -8-33.6589 135.459  15
   3  13  -8-15.8909 107.088   4
   3 -13  -8-17.2024 97.6686  12
  -3  13   8 113.719 112.595   9
   3  13  -8 33.3506 103.482  10
   3 -13  -7 971.266 198.588  15
   3  13  -7 604.159 156.736  10
   3 -13  -7 1160.99 199.255  12
  -3  13   7 991.226 187.559   9
   3  13  -6 780.764 160.122  10
   3 -13  -6 1041.93 197.877  15
  -3  13   6 730.626 173.114   9
   3  13  -5 59.4211 87.6936  10
   3 -13  -5 114.041 130.830  15
  -3  13   5 74.3401 118.534   9
   3 -13  -4 332.383 128.151  15
  -3  13   4 372.259 129.127   9
   3  13  -4 737.784 151.641  10
   3 -13  -3 9795.90 413.808  15
  -3 -13   3 9607.34 382.145  15
  -3  13   3 9484.09 433.343   9
   3  13  -3 10065.3 428.337  10
   3 -13  -2 2151.37 210.969  15
   3  13  -2 2019.66 161.994  14
  -3 -13   2 1847.42 153.201  14
  -3  13   2 1799.05 202.792   9
   3  13  -2 1962.48 194.397  10
  -3  13   2 1934.92 165.876   8
  -3 -13   2 2015.56 165.052  15
   3  13  -1 6169.22 313.650  10
  -3 -13   1 6212.74 263.379  15
   3 -13  -1 6555.59 337.594  15
   3  13  -1 5406.66 291.010  14
  -3 -13   1 6406.98 287.586  14
  -3  13   1 6155.25 317.941  13
  -3  13   1 6350.71 328.350   9
   3 -13  -1 6014.10 272.880   3
  -3  13   1 6073.01 256.956   1
  -3  13   1 6519.13 299.946   8
  -3 -13   0 2153.27 152.108  15
   3 -13   0 2471.84 214.021  15
   3 -13   0 1777.24 159.614   3
  -3  13   0 2661.02 218.833  13
  -3  13   0 2090.87 190.406   9
  -3 -13   0 2165.81 147.692  11
  -3  13   0 2010.06 143.955  11
  -3  13   0 2512.74 199.920   8
   3  13   0 2338.25 196.110  10
   3 -13   1 17480.9 504.163  15
  -3  13  -1 18361.7 558.818  13
  -3  13  -1 16179.2 484.540   9
  -3 -13  -1 17945.5 437.497  11
  -3  13  -1 17352.5 429.966  11
   3  13   1 18345.4 537.861  10
  -3 -13  -1 17968.6 401.787  15
   3 -13   2 6630.42 315.239  15
   3  13   2 6771.50 349.259  10
  -3  13  -2 6697.31 364.617  13
  -3  13  -2 6497.93 298.911   9
  -3  13  -2 7139.29 344.142  12
  -3 -13  -2 6713.00 292.292  11
  -3  13  -2 6775.18 294.363  11
   3 -13   3 389.104 110.042  15
   3  13   3 218.944 115.778  10
  -3 -13  -3 263.535 115.463   6
  -3  13  -3 324.877 109.961  12
   3 -13   3 302.097 79.1750  16
   3 -13   4-14.8644 81.9597  15
   3  13   4-15.0919 112.414  10
  -3 -13  -4 149.981 98.2340  12
  -3  13  -4-104.602 111.025  12
  -3 -13  -4 163.713 122.514   6
   3 -13   5 298.857 132.237  15
   3  13   5 368.628 165.377  10
  -3 -13  -5 236.303 142.831  12
  -3  13  -5 354.918 162.557  12
  -3 -13  -5 601.722 181.709   6
   3  13   6-60.9686 118.942  10
  -3 -13  -6 13.8137 102.316  12
  -3  13  -6 79.0740 123.346  12
  -3 -13  -6 103.306 138.688   6
  -3 -13  -7 743.886 194.911  12
  -3  13  -7 642.639 184.136  12
  -3 -13  -7 935.741 214.600   6
  -3 -13  -8 1299.34 239.237  12
  -3  13  -8 520.395 178.164  12
  -3 -13  -8 1148.72 217.974   6
  -3 -13  -9 2904.02 355.692  12
  -3  13  -9 2380.38 307.807  12
  -3 -13  -9 2785.15 330.720   6
   3 -14 -10 771.459 211.756  15
   3 -14 -10 756.000 194.091  12
   3  14 -10 657.996 187.158  10
   3  14 -10 638.007 185.687   4
   3  14  -9 89.9472 120.346   4
   3  14  -9-25.9061 112.223  10
   3 -14  -9 73.9576 165.466  15
   3 -14  -9 169.096 125.923  12
   3  14  -8 143.630 105.997   4
   3 -14  -8 136.101 118.277  12
  -3  14   8 28.4596 119.708   9
   3  14  -8 126.814 111.892  10
   3  14  -7-34.6534 99.6066  10
   3 -14  -7 81.7252 147.286  15
   3 -14  -7-72.5982 107.624  12
  -3  14   7-25.1611 111.979   9
   3 -14  -6 32.7294 130.320  15
  -3  14   6 44.0647 113.506   9
   3  14  -6 57.6121 95.9866  10
   3 -14  -5 2005.90 226.007  15
  -3  14   5 2099.51 243.116   9
   3  14  -5 2546.37 254.080  10
   3 -14  -4 6782.99 375.237  15
  -3  14   4 7037.64 403.188   9
   3  14  -4 7281.26 393.161  10
  -3 -14   3 2872.76 224.096  15
   3 -14  -3 2700.19 244.060  15
  -3  14   3 2558.35 243.141   9
   3  14  -3 2725.11 241.715  10
  -3 -14   2 1804.61 164.681  15
   3 -14  -2 2031.47 220.368  15
  -3  14   2 1577.99 193.984   9
   3  14  -2 1789.83 198.363  10
  -3 -14   2 1833.72 152.997  14
  -3  14   2 1790.94 164.757   8
  -3 -14   1 1532.00 144.770  15
   3 -14  -1 1486.30 204.814  15
  -3  14   1 1589.07 179.911  13
  -3  14   1 1561.62 188.266   9
   3 -14  -1 1390.04 142.989   3
  -3  14   1 1727.42 164.610   8
   3  14  -1 1654.76 182.015  10
  -3  14   0 109.002 87.1996   8
  -3 -14   0 103.735 59.8617  15
   3 -14   0 160.328 123.483  15
   3  14   0 11.7460 86.9656  10
  -3  14   0 43.0508 83.9931  13
  -3  14   0 40.1668 86.2184   9
   3  14   1 5249.06 308.304  10
  -3 -14  -1 5814.85 247.626  15
   3 -14   1 5674.33 309.746  15
  -3  14  -1 6021.83 338.289  13
  -3  14  -1 5892.47 305.890   9
   3 -14   2 824.851 132.949  15
   3  14   2 986.800 155.102  10
  -3  14  -2 1137.01 174.306  13
  -3  14  -2 962.121 129.736   9
  -3  14  -2 864.156 135.950  12
   3  14   3 16923.8 584.072  10
  -3 -14  -3 16909.0 552.122   6
  -3  14  -3 17872.2 578.805  12
  -3 -14  -3 16896.0 491.148  11
   3 -14   3 17302.0 538.479  15
   3 -14   4 478.114 124.877  15
   3  14   4 966.783 173.994  10
  -3 -14  -4 992.284 167.644  12
  -3  14  -4 530.630 128.680  12
  -3 -14  -4 706.306 153.096   6
   3 -14   5 14589.3 565.535  15
   3  14   5 15697.6 636.338  10
  -3 -14  -5 15635.6 613.500  12
  -3  14  -5 16083.5 604.894  12
  -3 -14  -5 14490.8 548.761   6
   3  14   6 677.805 173.503  10
  -3 -14  -6 722.718 167.253  12
  -3  14  -6 702.446 163.037  12
  -3 -14  -6 1159.36 197.356   6
  -3 -14  -7 4360.22 385.547  12
  -3  14  -7 4255.23 364.501  12
  -3 -14  -7 3986.56 342.599   6
  -3 -14  -8 350.335 153.407  12
  -3  14  -8 121.670 140.559  12
  -3 -14  -8 597.635 197.776   6
  -3 -14  -9 163.761 158.316  12
  -3  14  -9 165.471 133.815  12
  -3 -14  -9 568.537 209.411   6
   3  15 -10-61.7542 119.701  10
   3 -15 -10 146.355 134.769  12
   3  15 -10-227.320 136.068   4
   3  15  -9 202.859 142.447   4
   3  15  -9 244.800 140.799  10
   3 -15  -9 334.163 177.905  15
   3 -15  -9-16.3460 110.896  12
   3  15  -8 1191.90 209.494  10
   3  15  -8 875.715 178.220   4
   3 -15  -8 1329.87 241.286  15
   3 -15  -8 1049.04 208.328  12
  -3  15   8 1142.51 207.647   9
   3 -15  -7 3491.51 324.365  15
  -3  15   7 3463.03 332.677   9
   3  15  -7 3062.60 307.931  10
   3 -15  -6 2774.35 288.233  15
  -3  15   6 2474.74 276.999   9
   3  15  -6 2549.71 267.485  10
   3  15  -5 991.037 180.882  10
   3 -15  -5 1077.38 188.551  15
  -3  15   5 916.166 175.513   9
   3 -15  -4 12.3086 125.560  15
  -3  15   4-37.4731 115.380   9
   3  15  -4 56.3088 106.103  10
  -3 -15   3 29.1242 80.5181  15
   3  15  -3 114.978 95.4456  10
   3 -15  -3 120.536 130.876  15
  -3  15   3 97.8598 120.491   9
  -3 -15   2 3743.26 242.804  15
   3 -15  -2 3266.12 280.897  15
  -3  15   2 3762.42 284.765   9
  -3  15   2 3576.02 228.249   8
   3  15  -2 3865.51 275.454  10
  -3 -15   1 15413.5 444.845  15
   3  15  -1 15831.1 530.298  10
   3 -15  -1 15251.2 537.943  15
  -3  15   1 16335.0 538.692  13
  -3  15   1 15416.3 539.751   9
  -3  15   1 15555.8 466.998   8
  -3  15   0 379.379 101.580   8
   3  15   0 216.895 97.5927  10
  -3 -15   0 229.115 78.9099  15
  -3  15   0 251.631 103.987  13
  -3  15   0 247.530 105.685   9
   3 -15   0 200.076 120.236  15
   3  15   1 23148.2 639.103  10
  -3 -15  -1 22878.6 500.118  15
   3 -15   1 22478.2 617.808  15
  -3  15  -1 21925.6 598.337   9
   3 -15   2 54.0142 87.9274  15
   3  15   2-110.696 107.240  10
  -3  15  -2 36.7109 110.198  13
  -3  15  -2 1.34621 69.2482   9
   3 -15   3 2575.38 236.937  15
   3  15   3 2451.68 248.082  10
  -3  15  -3 2847.65 274.306  13
  -3 -15  -3 2357.87 233.019   6
  -3  15  -3 2778.96 250.110  12
   3  15   4 1059.50 180.459  10
  -3 -15  -4 1130.98 170.960  12
  -3 -15  -4 878.281 163.865   6
  -3  15  -4 741.078 151.994  12
   3 -15   4 797.200 146.679  15
   3 -15   5 358.963 140.418  15
   3  15   5 383.126 150.376  10
  -3 -15  -5 276.189 139.412  12
  -3  15  -5 217.955 145.032  12
  -3 -15  -5 497.267 152.220   6
   3  15   6-71.8251 120.649  10
  -3 -15  -6 106.267 133.351  12
  -3  15  -6 158.471 136.115  12
  -3 -15  -6 188.595 134.264   6
  -3 -15  -7 3269.99 348.342  12
  -3  15  -7 3166.29 328.684  12
  -3 -15  -7 3314.17 316.239   6
  -3 -15  -8 158.866 151.889  12
  -3  15  -8 44.1015 127.216  12
  -3 -15  -8 215.025 168.105   6
  -3 -15  -9 1319.44 250.650  12
  -3 -15  -9 1728.35 269.883   6
   3 -16 -10 870.444 223.926  12
   3  16  -9 336.647 145.263   4
   3  16  -9 472.187 177.836  10
   3 -16  -9 539.669 209.308  15
   3 -16  -9 394.500 165.373  12
   3  16  -8-75.4584 118.821  10
   3  16  -8-154.000 129.730   4
   3 -16  -8 171.668 164.836  15
   3 -16  -8-121.697 137.548  12
  -3  16   8-30.5182 124.172   9
   3  16  -7 1463.29 236.262  10
   3 -16  -7 1165.24 217.854  15
  -3  16   7 1404.69 229.918   9
   3  16  -6 918.613 194.179  10
  -3  16   6 1265.71 213.395   9
   3 -16  -6 703.433 164.302  15
   3 -16  -5 1657.13 234.349  15
  -3  16   5 1701.08 230.004   9
   3  16  -5 1665.08 231.672  10
   3 -16  -4 556.909 172.760  15
   3  16  -4 634.493 154.326  10
  -3  16   4 642.379 167.292   9
   3 -16  -3 1405.69 212.102  15
  -3 -16   3 1107.75 155.494  15
  -3  16   3 1317.46 197.985   9
   3  16  -3 1211.02 183.443  10
  -3 -16   2 8512.71 369.796  15
   3 -16  -2 8060.73 426.195  15
  -3  16   2 9018.16 454.754   9
   3  16  -2 8877.27 427.919  10
  -3  16   2 8439.06 351.085   8
  -3 -16   1 7013.66 315.158  15
   3 -16  -1 7434.87 391.838  15
   3  16  -1 7215.21 380.382  10
  -3  16   1 7271.99 377.964  13
  -3  16   1 6982.32 380.313   9
  -3  16   1 7103.34 323.760   8
   3  16   0 3434.06 259.368  10
   3 -16   0 3572.62 273.142  15
  -3  16   0 3495.61 273.508  13
  -3  16   0 3469.19 264.429   9
  -3  16   0 3475.20 241.451   8
  -3 -16   0 3509.62 218.715  15
   3  16   1 4650.65 307.079  10
  -3 -16  -1 4519.41 241.193  15
   3 -16   1 4159.67 286.049  15
  -3  16  -1 4723.59 317.250  13
  -3  16  -1 4309.75 283.907   9
   3 -16   2 1234.50 171.271  15
   3  16   2 993.002 169.385  10
  -3  16  -2 952.894 181.582  13
  -3  16  -2 1035.62 148.968   9
   3 -16   3 14748.3 530.051  15
   3  16   3 14553.8 570.959  10
  -3  16  -3 15133.8 594.428  13
  -3  16  -3 15415.8 564.751  12
   3 -16   4 2025.90 219.924  15
   3  16   4 2789.89 275.226  10
  -3 -16  -4 2131.28 236.621  12
  -3  16  -4 2321.96 246.212  12
  -3 -16  -4 2376.40 238.915   6
   3 -16   5 3376.12 296.890  15
   3  16   5 3604.38 325.729  10
  -3 -16  -5 3644.79 322.708  12
  -3  16  -5 3958.61 331.006  12
  -3 -16  -5 3254.70 285.009   6
   3  16   6 401.022 141.180  10
  -3 -16  -6 476.528 166.210  12
  -3  16  -6 484.772 160.611  12
  -3 -16  -6 778.258 182.506   6
  -3 -16  -7 2669.10 317.275  12
  -3  16  -7 3190.35 333.221  12
  -3 -16  -7 2928.76 302.677   6
  -3 -16  -8 474.909 186.311  12
  -3  16  -8 509.789 172.316  12
  -3 -16  -8 626.466 196.398   6
   3  17  -9 611.613 182.088   4
   3 -17  -9 603.239 224.597  15
   3 -17  -9 376.179 159.578  12
   3  17  -9 561.430 190.120  10
   3  17  -8-50.7548 121.334   4
   3 -17  -8-222.389 193.470  15
   3 -17  -8 60.1734 110.750  12
  -3  17   8 4.93595 115.633   9
   3  17  -8 73.5417 126.181  10
   3 -17  -7 1696.62 250.208  15
  -3  17   7 2403.06 291.318   9
   3  17  -7 2132.42 274.934  10
   3 -17  -6 2636.94 294.953  15
  -3  17   6 3226.16 323.845   9
   3  17  -6 3095.32 319.046  10
   3 -17  -5 1179.22 208.376  15
   3  17  -5 1231.36 202.647  10
  -3  17   5 911.639 186.886   9
   3  17  -4 409.739 143.775  10
   3 -17  -4 323.351 165.880  15
  -3  17   4 309.684 156.770   9
  -3  17   3 7866.99 438.271   9
  -3 -17   3 7054.21 367.592  15
   3 -17  -3 7281.24 424.806  15
   3  17  -3 7765.37 425.094  10
  -3 -17   2 5764.67 316.862  15
   3 -17  -2 5817.93 375.272  15
   3  17  -2 5738.04 354.755  10
  -3  17   2 5523.66 367.322   9
  -3  17   1 321.120 91.0201   8
  -3 -17   1 295.978 90.6240  15
   3 -17  -1 329.899 150.564  15
   3  17  -1 246.022 110.463  10
  -3  17   1 216.116 97.3904  13
  -3  17   1 188.624 108.105   9
   3  17   0 6694.05 370.481  10
   3 -17   0 6086.53 360.513  15
  -3  17   0 6767.19 376.167  13
  -3  17   0 7494.86 387.979   9
  -3  17   0 6923.92 335.099   8
  -3 -17   0 6365.34 300.037  15
   3 -17   1 4858.08 313.905  15
   3  17   1 4679.38 311.230  10
  -3  17  -1 5012.95 338.229  13
  -3  17  -1 4503.76 292.672   9
   3 -17   2 6821.50 370.975  15
   3  17   2 6815.15 390.086  10
  -3  17  -2 6993.81 403.177  13
  -3  17  -2 6507.98 342.031   9
   3 -17   3 321.732 129.424  15
   3  17   3-55.1696 104.837  10
  -3  17  -3 89.5036 130.658  13
   3  17   4 1519.74 224.287  10
   3 -17   4 1455.95 198.396  15
  -3 -17  -4 1598.66 220.744  12
  -3 -17  -4 1427.48 200.780   6
  -3  17  -4 1534.40 210.318  12
   3 -17   5 641.472 148.072  15
   3  17   5 527.687 160.461  10
  -3 -17  -5 446.706 146.616  12
  -3 -17  -5 256.305 132.690   6
  -3  17  -5 531.834 166.456  12
   3  17   6 524.286 169.336  10
  -3 -17  -6 523.411 169.575  12
  -3  17  -6 621.376 185.173  12
  -3 -17  -6 362.869 157.243   6
  -3  17  -7 1972.84 283.535  12
  -3 -17  -7 1725.53 275.653  12
  -3 -17  -7 1830.85 252.870   6
  -3 -17  -8 1149.69 251.571  12
  -3  17  -8 1057.84 225.927  12
  -3 -17  -8 952.592 216.858   6
   3  18  -9 253.219 160.489  10
   3  18  -9 278.303 148.063   4
   3 -18  -9-248.336 203.953  15
   3 -18  -9 306.590 163.382  12
   3  18  -8-22.5335 116.675   4
   3 -18  -8 97.8965 161.449  15
   3 -18  -8 0.49986 127.292  12
  -3  18   8 90.2767 122.483   9
   3  18  -8 112.053 126.609  10
   3  18  -7 266.228 135.807  10
   3 -18  -7 111.048 163.749  15
  -3  18   7 242.578 158.046   9
   3 -18  -6 3293.11 320.735  15
  -3  18   6 2673.80 303.402   9
   3  18  -6 3393.16 334.495  10
   3  18  -5 142.275 118.546  10
   3 -18  -5 158.406 154.181  15
  -3  18   5-1.16422 127.553   9
  -3 -18   4 8058.64 436.394  15
   3  18  -4 7927.05 455.637  10
   3 -18  -4 7781.19 450.807  15
  -3  18   4 7733.71 462.653   9
   3 -18  -3 92.7241 161.212  15
  -3  18   3 156.559 128.768   9
  -3 -18   3 75.9546 90.4794  15
   3  18  -3 211.484 125.847  10
   3  18  -2 3974.19 308.514  10
   3 -18  -2 4372.15 340.391  15
  -3  18   2 4217.60 324.736   9
  -3 -18   2 3329.36 250.817  15
   3 -18  -1 1424.29 218.037  15
   3  18  -1 1144.73 178.100  10
  -3  18   1 1048.63 173.377  13
  -3  18   1 1161.24 183.363   9
  -3 -18   1 991.968 140.535  15
  -3  18   1 977.025 134.744   8
  -3 -18   0 1729.42 176.037  15
   3  18   0 1509.78 195.751  10
   3 -18   0 1809.69 226.008  15
  -3  18   0 1967.73 223.398  13
  -3  18   0 1850.81 222.668   9
  -3  18   0 1812.71 186.104   8
   3  18   1 5899.14 357.290  10
  -3  18  -1 5830.33 365.510  13
  -3  18  -1 5579.52 342.568   9
   3 -18   1 5090.56 330.399  15
   3 -18   2 3475.46 282.159  15
   3  18   2 2807.98 269.799  10
  -3  18  -2 3100.29 288.556  13
  -3  18  -2 3166.30 255.461   9
   3 -18   3 4197.58 311.948  15
   3  18   3 4036.60 323.608  10
  -3  18  -3 4425.89 351.381  13
   3  18   4 2438.48 270.446  10
   3 -18   4 1696.21 214.607  15
  -3  18  -4 1884.02 254.917  13
  -3  18  -4 2002.25 248.407  12
   3 -18   5 393.941 138.209  15
   3  18   5 359.332 132.710  10
  -3 -18  -5 524.779 158.044  12
  -3 -18  -5 395.781 143.579   6
  -3  18  -5 327.230 132.794  12
   3  18   6 1969.07 276.853  10
  -3 -18  -6 1743.95 262.599  12
  -3 -18  -6 1839.27 253.446   6
  -3  18  -6 1904.06 269.744  12
   3  18   7 340.645 178.063  10
  -3 -18  -7 414.601 181.285  12
  -3  18  -7 319.152 173.373  12
  -3 -18  -7 274.866 160.919   6
  -3 -18  -8 782.363 229.353  12
  -3  18  -8 796.561 206.952  12
  -3 -18  -8 725.498 209.094   6
   3  19  -9 271.157 143.881   4
   3 -19  -9 242.125 146.173  12
   3  19  -8 1126.68 204.910   4
   3  19  -8 1445.02 259.090  10
   3 -19  -8 1220.63 246.018  15
   3 -19  -8 1329.77 253.809  12
  -3  19   8 1644.65 264.049   9
   3  19  -7 327.841 150.792  10
   3 -19  -7 178.690 173.435  15
  -3  19   7 405.059 159.143   9
   3  19  -6 1074.48 214.411  10
   3 -19  -6 884.642 198.832  15
  -3  19   6 856.031 202.673   9
   3 -19  -5 1859.76 258.580  15
  -3  19   5 2309.75 287.491   9
   3  19  -5 2508.83 286.567  10
  -3 -19   4 811.181 173.752  15
   3  19  -4 828.748 192.294  10
   3 -19  -4 991.704 220.896  15
  -3  19   4 857.250 193.466   9
  -3 -19   3 2951.17 257.578  15
   3 -19  -3 2809.11 301.927  15
  -3  19   3 3475.40 320.335   9
   3  19  -3 2814.84 282.429  10
  -3 -19   2 3087.83 252.074  15
   3 -19  -2 3824.35 333.208  15
   3  19  -2 3367.60 293.181  10
  -3  19   2 3334.53 309.581   9
  -3  19   1 22.8207 68.5779   8
  -3 -19   1-125.504 98.0384  15
   3  19  -1 19.6198 110.400  10
  -3  19   1-70.6414 122.785  13
  -3  19   1 41.2815 105.820   9
   3 -19  -1 276.368 159.480  15
   3  19   0 6720.26 386.179  10
  -3 -19   0 5939.79 311.840  15
   3 -19   0 6131.82 383.689  15
  -3  19   0 6629.32 390.920  13
  -3  19   0 6910.97 401.700   9
  -3  19   0 7127.12 345.895   8
   3  19   1 2276.29 241.947  10
  -3  19  -1 2616.97 261.967  13
  -3  19  -1 2791.26 257.495   9
   3 -19   1 1866.29 217.227  15
  -3  19  -1 2334.46 218.603   8
   3 -19   2 12418.7 526.152  15
   3  19   2 11898.8 534.725  10
  -3  19  -2 13245.9 562.404  13
  -3  19  -2 12512.2 501.058   9
   3 -19   3 334.925 132.055  15
   3  19   3 110.159 118.798  10
  -3  19  -3 560.548 174.432  13
   3 -19   4 1637.89 232.266  15
   3  19   4 1983.01 253.843  10
  -3  19  -4 1820.81 256.539  13
   3 -19   5-103.077 108.842  15
   3  19   5-121.469 134.317  10
  -3 -19  -5 220.735 128.877  12
  -3 -19  -5-194.372 155.811   6
  -3  19  -5 35.3730 130.616  12
   3  19   6 201.425 145.804  10
  -3 -19  -6 192.013 129.022  12
  -3 -19  -6 17.1477 126.220   6
  -3  19  -6 119.259 134.424  12
   3  19   7 737.688 202.441  10
  -3 -19  -7 799.196 215.950  12
  -3 -19  -7 473.143 178.114   6
  -3  19  -7 770.438 214.875  12
  -3 -19  -8 2349.67 334.414  12
   3  20  -8-92.6072 112.228   4
   3  20  -8 1.96837 131.689  10
   3 -20  -8 339.926 202.725  15
   3 -20  -8 324.348 166.002  12
  -3  20   8-1.72820 127.961   9
   3  20  -7 197.075 136.164  10
   3 -20  -7 285.066 179.570  15
   3  20  -7 149.175 113.364   4
  -3  20   7 340.386 160.273   9
   3  20  -6 90.1470 134.663  10
   3 -20  -6-89.9390 166.223  15
  -3  20   6-110.482 156.434   9
   3 -20  -5 2922.48 326.610  15
  -3  20   5 3162.77 329.674   9
   3  20  -5 2884.60 307.044  10
  -3 -20   4 7998.31 449.947  15
   3 -20  -4 8430.87 510.681  15
  -3  20   4 8963.23 516.936   9
   3  20  -4 8274.63 490.244  10
  -3 -20   3 3192.57 278.761  15
   3 -20  -3 3684.07 350.414  15
   3  20  -3 3781.03 321.035  10
  -3  20   3 3727.66 349.922   9
  -3 -20   2 1731.38 204.149  15
   3 -20  -2 2370.16 287.265  15
  -3  20   2 2187.03 265.309   9
   3  20  -2 1795.14 230.149  10
  -3 -20   1 1050.06 155.689  15
   3 -20  -1 1541.77 235.899  15
  -3  20   1 1114.74 186.696  13
  -3  20   1 1108.95 190.297   9
   3  20  -1 1448.48 210.468  10
  -3 -20   0 463.218 118.558  15
   3  20   0 461.212 141.967  10
  -3  20   0 581.757 150.963  13
   3 -20   0 367.489 166.874  15
  -3  20   0 538.779 152.747   9
   3 -20   1 712.448 169.242  15
   3  20   1 836.910 170.471  10
  -3  20  -1 1072.73 156.998   8
  -3  20  -1 846.765 177.334  13
  -3  20  -1 1027.06 184.042   9
   3 -20   2 7561.08 431.886  15
   3  20   2 6965.27 424.149  10
  -3  20  -2 7650.38 450.650  13
  -3  20  -2 7010.33 393.454   9
   3 -20   3 7.65809 109.614  15
   3  20   3-68.0657 138.476  10
  -3  20  -3 14.0967 114.705  13
   3 -20   4 2949.88 296.402  15
   3  20   4 2724.72 302.748  10
  -3  20  -4 3361.25 337.182  13
   3  20   5 3392.69 347.535  10
   3 -20   5 2931.99 314.810  15
  -3  20  -5 2834.44 325.354  13
  -3 -20  -5 3545.33 345.849  12
  -3  20  -5 3557.53 343.104  12
   3 -20   6 2990.61 337.614  15
   3  20   6 3299.66 355.039  10
  -3 -20  -6 2954.26 334.291  12
  -3 -20  -6 2816.18 300.612   6
  -3  20  -6 3178.66 337.137  12
   3  20   7 82.8878 140.784  10
  -3 -20  -7 18.3055 138.308  12
  -3  20  -7 45.1941 128.268  12
   3  21  -8 1351.71 218.775   4
   3  21  -8 1774.96 283.385  10
   3 -21  -8 1205.76 267.200  15
   3 -21  -8 1213.25 247.647  12
  -3  21   8 1287.10 246.899   9
   3  21  -7 622.389 192.054  10
   3 -21  -7 528.882 207.686  15
   3  21  -7 282.111 124.908   4
  -3  21   7 562.031 178.511   9
   3 -21  -6 948.896 233.875  15
   3  21  -6 765.193 203.318  10
  -3  21   6 290.452 156.399   9
   3 -21  -5 271.098 202.221  15
   3  21  -5-95.3616 134.243  10
  -3  21   5-127.531 154.346   9
  -3 -21   4 17.0715 100.989  15
   3  21  -4 156.815 144.749  10
   3 -21  -4-29.7791 160.966  15
  -3  21   4 53.6796 137.920   9
  -3 -21   3 440.545 153.574  15
   3 -21  -3 503.402 199.673  15
   3  21  -3 443.121 160.432  10
  -3  21   3 364.607 173.932   9
  -3 -21   2 192.884 96.5279  15
   3  21  -2 440.114 145.330  10
  -3  21   2 190.482 131.258   9
   3 -21  -1 56.8018 146.050  15
  -3 -21   1-64.8012 87.9200  15
   3  21  -1 227.064 127.179  10
  -3  21   1-129.853 130.469  13
  -3  21   1 225.408 142.434   9
   3  21   0 1915.01 226.223  10
   3 -21   0 1835.41 246.069  15
  -3  21   0 1850.96 235.113  13
  -3  21   0 1882.42 232.265   9
  -3 -21   0 1665.66 183.881  15
   3  21   1 4393.27 336.290  10
   3 -21   1 3996.57 327.806  15
  -3  21  -1 3740.81 324.131  13
  -3  21  -1 4046.63 322.276   9
   3 -21   2 3237.83 304.814  15
   3  21   2 3739.14 323.829  10
  -3  21  -2 3674.86 324.106  13
  -3  21  -2 3559.31 297.788   9
   3  21   3 2209.45 262.602  10
  -3  21  -3 2306.11 274.090  13
   3 -21   3 1915.39 245.725  15
   3 -21   4 462.442 144.796  15
   3  21   4 635.473 180.846  10
  -3  21  -4 743.166 202.242  13
   3  21   5 1487.23 250.670  10
  -3  21  -5 1670.76 274.881  13
  -3 -21  -5 1698.40 256.167  12
   3 -21   5 1384.51 227.360  15
   3 -21   6 180.780 135.792  15
   3  21   6 106.648 141.936  10
  -3 -21  -6 19.2623 127.019  12
  -3  21  -6-44.4033 145.592  12
   3  21   7 216.027 169.498  10
  -3 -21  -7-50.2878 124.816  12
  -3  21  -7-16.1863 132.631  12
   3  22  -8 1.52005 116.138   4
   3 -22  -8-60.9736 145.643  12
   3  22  -7-36.8537 129.206  10
   3  22  -7 145.875 116.950   4
   3 -22  -7 41.3387 198.683  15
  -3  22   7 168.355 146.693   9
   3  22  -6 114.725 123.501  10
   3 -22  -6 222.178 196.664  15
  -3  22   6-205.137 196.178   9
   3  22  -5 2173.02 291.836  10
   3 -22  -5 2081.49 307.134  15
  -3  22   5 1394.62 243.944   9
  -3 -22   4 1758.82 243.681  15
   3  22  -4 1708.04 253.056  10
   3 -22  -4 1788.30 290.382  15
  -3  22   4 1593.87 246.527   9
  -3 -22   3 10261.9 507.224  15
   3 -22  -3 11849.5 602.756  15
  -3  22   3 11442.2 587.198   9
   3  22  -3 10456.4 550.510  10
  -3 -22   2-100.558 102.792  15
   3 -22  -2 257.922 164.006  15
   3  22  -2 56.7424 115.851  10
  -3  22   2 199.532 126.864   9
  -3 -22   1 74.8326 84.5993  15
   3 -22  -1 258.492 169.216  15
   3  22  -1 352.293 140.311  10
  -3  22   1 113.843 107.512  13
  -3  22   1 187.261 136.887   9
   3 -22   0-2.74609 131.009  15
   3  22   0-5.21009 104.454  10
  -3  22   0-106.256 113.533  13
  -3  22   0 64.0378 116.967   9
   3 -22   1 823.443 201.636  15
   3  22   1 325.502 144.474  10
  -3  22  -1 376.274 145.084  13
  -3  22  -1 298.164 150.771   9
   3 -22   2 1024.44 200.053  15
   3  22   2 996.961 205.442  10
  -3  22  -2 830.998 186.302  13
  -3  22  -2 711.340 156.676   9
   3 -22   3 4129.13 353.073  15
   3  22   3 4513.28 377.596  10
  -3  22  -3 4301.40 368.882  13
   3 -22   4 790.329 189.675  15
   3  22   4 1199.97 225.628  10
  -3  22  -4 1115.94 218.678  13
   3  22   5 821.073 196.041  10
   3 -22   5 759.476 188.215  15
  -3  22  -5 709.002 194.021  13
  -3 -22  -5 719.121 189.826  12
   3 -22   6 1756.23 277.344  15
   3  22   6 2056.01 297.959  10
  -3  22  -6 2290.99 323.753  13
  -3 -22  -6 1599.04 262.941  12
  -3 -22  -7 1260.27 255.759  12
   3 -23  -7 905.419 255.991  15
  -3  23   7 721.962 213.357   9
   3  23  -7 1251.20 255.547  10
   3  23  -6 82.1407 130.167  10
   3 -23  -6 308.765 207.274  15
  -3  23   6-16.3156 135.468   9
  -3  23   5 1091.56 233.617   9
   3 -23  -5 1630.58 302.096  15
   3  23  -5 1091.56 231.939  10
  -3 -23   4 276.953 137.194  15
   3  23  -4 483.787 179.145  10
   3 -23  -4 473.677 228.932  15
  -3  23   4 62.1925 139.975   9
  -3 -23   3 494.087 160.499  15
   3  23  -3 246.848 145.041  10
  -3  23   3 353.071 172.939   9
  -3 -23   2-74.2601 99.1876  15
   3  23  -2-14.5689 113.909  10
  -3  23   2 58.3339 125.586   9
   3  23  -1 4241.93 345.515  10
  -3 -23   1 3919.79 300.792  15
  -3  23   1 3673.55 327.916  13
  -3  23   1 3383.20 331.911   9
   3 -23  -1 3952.75 363.518  15
   3 -23   0 1057.08 203.465  15
   3  23   0 1621.38 227.075  10
  -3  23   0 1511.09 214.111  13
  -3  23   0 1659.95 235.779   9
   3  23   1 12509.2 586.250  10
   3 -23   1 12345.5 577.923  15
  -3  23  -1 11603.2 565.350  13
  -3  23  -1 11144.3 545.873   9
   3 -23   2 824.092 194.475  15
   3  23   2 421.743 160.988  10
  -3  23  -2 436.221 165.664  13
   3 -23   3 1971.35 265.601  15
   3  23   3 1614.72 251.030  10
  -3  23  -3 2184.31 277.541  13
   3 -23   4 79.8079 136.903  15
   3  23   4 160.406 134.718  10
  -3  23  -4 137.751 161.974  13
   3 -23   5 149.109 143.978  15
   3  23   5 133.225 141.049  10
  -3  23  -5 280.485 170.731  13
  -3 -23  -5 330.576 168.152  12
   3 -23   6 6.12618 122.762  15
   3  23   6-64.3123 134.692  10
  -3  23  -6 127.730 160.679  13
  -3 -23  -6-52.9287 131.430  12
   3  24  -6 36.3596 125.052  10
   3 -24  -6 90.1234 192.047  15
  -3  24   6 58.5651 147.928   9
   3 -24  -5 2274.81 331.128  15
   3  24  -5 1988.23 297.146  10
  -3  24   5 1593.22 273.557   9
  -3 -24   4-131.739 130.031  15
   3  24  -4 141.995 138.747  10
  -3  24   4-17.7538 134.153   9
   3 -24  -4 171.801 192.594  15
  -3 -24   3 1154.41 201.448  15
   3 -24  -3 1560.48 282.494  15
   3  24  -3 1288.25 232.515  10
  -3  24   3 1590.30 257.907   9
  -3 -24   2 157.349 113.034  15
   3 -24  -2 647.404 203.960  15
   3  24  -2 483.839 165.822  10
  -3  24   2 323.972 151.020   9
   3  24  -1 1651.19 243.999  10
  -3 -24   1 1065.31 176.180  15
   3 -24  -1 1307.83 244.107  15
  -3  24   1 1835.54 268.398   9
   3  24   0 13.2145 125.273  10
   3 -24   0-210.547 181.721  15
  -3  24   0-124.023 132.279  13
  -3  24   0-35.5187 127.946   9
   3 -24   1 698.258 205.062  15
  -3  24  -1 136.015 149.617  13
  -3  24  -1 210.508 148.542   9
   3  24   1 301.527 164.546  10
   3 -24   2 1300.91 236.167  15
   3  24   2 1343.33 231.956  10
  -3  24  -2 2004.03 264.666  13
   3 -24   3 184.613 136.487  15
   3  24   3 551.386 179.073  10
  -3  24  -3 304.553 155.329  13
   3 -24   4 7.70838 125.242  15
   3  24   4 101.770 140.971  10
  -3  24  -4 143.248 144.680  13
   3 -24   5 2150.29 295.054  15
   3  24   5 2763.18 329.542  10
  -3  24  -5 2289.58 309.938  13
  -3 -24  -5 2613.03 322.952  12
   3 -24   6 306.919 164.816  15
  -3 -24  -6 149.127 136.943  12
   3  25  -6 297.870 155.871  10
   3 -25  -6 442.971 208.194  15
  -3  25   6-29.2833 153.055   9
   3  25  -5 957.427 220.402  10
  -3  25   5 904.576 229.882   9
  -3 -25   4-142.468 136.708  15
   3 -25  -4 424.998 211.968  15
   3  25  -4 451.397 166.311  10
  -3  25   4-20.4511 149.118   9
  -3 -25   3 2328.78 277.685  15
   3 -25  -3 2855.66 338.645  15
  -3  25   3 2537.68 323.012   9
   3  25  -3 2533.00 310.533  10
  -3 -25   2-27.7779 125.024  15
   3 -25  -2 246.819 178.411  15
   3  25  -2 193.183 146.053  10
  -3  25   2 160.921 142.223   9
   3 -25  -1 1436.68 247.657  15
   3  25  -1 1626.79 242.448  10
  -3  25   1 1580.98 252.088   9
   3 -25   0-127.083 178.166  15
   3  25   0-61.0052 126.763  10
  -3  25   0-68.2971 131.668  13
  -3  25   0 10.8567 128.802   9
   3 -25   1 5436.86 414.509  15
   3  25   1 5467.65 419.811  10
  -3  25  -1 5156.82 402.657  13
  -3  25  -1 4871.85 398.384   9
   3 -25   2 504.405 165.428  15
   3  25   2 433.304 155.994  10
  -3  25  -2 795.051 192.248  13
   3 -25   3 215.885 145.225  15
   3  25   3 44.4010 118.493  10
  -3  25  -3 231.541 150.922  13
   3 -25   4-4.43532 129.618  15
   3  25   4 414.033 179.847  10
  -3  25  -4 449.177 174.857  13
   3 -25   5 228.029 164.040  15
   3  25   5 183.586 181.771  10
  -3  25  -5 90.2355 151.248  13
  -3 -25  -5-27.8424 115.587  12
   3 -26  -5 389.018 228.783  15
   3  26  -5-15.7216 137.793  10
  -3  26   5-93.9332 172.395   9
  -3 -26   4 244.026 140.381  15
   3 -26  -4 788.081 236.861  15
   3  26  -4 757.020 191.346  10
  -3  26   4 380.379 181.042   9
  -3 -26   3 1099.00 209.549  15
   3 -26  -3 1351.09 285.374  15
   3  26  -3 706.497 194.242  10
  -3  26   3 612.420 205.053   9
  -3 -26   2-133.596 119.346  15
   3 -26  -2 116.364 163.005  15
   3  26  -2 332.854 164.099  10
  -3  26   2-4.54875 139.242   9
   3 -26  -1 697.905 196.185  15
   3  26  -1 816.874 194.463  10
  -3  26   1 862.757 207.231   9
   3  26   0 237.092 149.733  10
  -3  26   0-168.482 140.922  13
  -3  26   0 119.482 145.821   9
   3 -26   1 350.570 166.959  15
   3  26   1-125.931 136.011  10
  -3  26  -1 68.6643 131.759  13
  -3  26  -1 168.755 146.595   9
   3 -26   2 2209.05 291.394  15
   3  26   2 1835.17 267.815  10
  -3  26  -2 2162.51 286.368  13
   3 -26   3 2962.14 332.568  15
   3  26   3 2616.48 325.148  10
  -3  26  -3 2874.18 334.617  13
   3 -26   4 715.333 193.406  15
   3  26   4 610.456 185.675  10
  -3  26  -4 442.436 178.605  13
  -3 -26  -5 796.059 214.748  12
  -3 -27   4 150.866 115.306  15
   3  27  -4 245.823 167.735  10
  -3  27   4-36.4150 170.859   9
   3 -27  -4 122.203 196.920  15
  -3 -27   3 290.902 141.082  15
   3 -27  -3-43.0653 181.248  15
   3  27  -3 334.369 173.841  10
  -3  27   3 319.773 185.006   9
  -3 -27   2 1020.89 208.859  15
   3 -27  -2 1115.36 247.956  15
   3  27  -2 1121.15 212.831  10
  -3  27   2 1474.61 267.128   9
   3 -27  -1 1124.54 239.559  15
   3  27  -1 1597.13 247.622  10
  -3  27   1 1323.65 250.969   9
   3  27   0 1916.20 267.365  10
   3 -27   0 1955.53 280.079  15
  -3  27   0 1645.18 249.273  13
  -3  27   0 1727.22 262.163   9
   3 -27   1 213.948 137.092  15
   3  27   1 158.732 131.811  10
  -3  27  -1-33.8490 126.998  13
  -3  27  -1-66.6567 127.078   9
   3 -27   2 1511.29 254.969  15
   3  27   2 1574.87 256.824  10
  -3  27  -2 1474.57 243.176  13
   3 -27   3 127.750 159.637  15
   3  27   3 472.842 178.564  10
  -3  27  -3 462.004 178.602  13
   3 -27   4-323.556 165.226  15
  -3 -28   4 355.811 146.648  15
  -3 -28   3 396.683 164.177  15
   3 -28  -3 492.880 197.266  15
   3  28  -3 360.076 166.097  10
  -3  28   3 477.298 192.752   9
   3 -28  -2 2.00872 158.131  15
   3  28  -2 161.635 142.004  10
  -3  28   2 49.0747 134.087   9
   3 -28  -1-167.580 175.319  15
  -3  28   1-13.5824 132.483   9
   3  28  -1 172.503 139.690  10
   3 -28   0 122.555 136.477  15
   3  28   0 259.714 146.737  10
  -3  28   0 82.8664 119.376  13
  -3  28   0 110.618 148.979   9
   3 -28   1 319.573 168.512  15
   3  28   1 299.447 142.711  10
  -3  28  -1 125.846 121.799  13
  -3  28  -1 163.727 150.241   9
   3 -28   2 1031.23 226.396  15
   3  28   2 1104.71 226.048  10
  -3  28  -2 985.982 216.394  13
  -3 -29   3-61.6958 110.807  15
   3  29  -1 276.073 151.113  10
  -3  29   1-12.5784 142.290   9
   3 -29   0 1730.57 269.020  15
   3  29   0 1190.35 235.602  10
  -3  29   0 1330.94 247.071   9
  -3  29  -1-67.2961 139.366   9
   4   0 -11 147.694 132.298   4
   4   0 -10 21.1166 115.617   4
  -4   0  10-61.7142 109.622   5
  -4   0   9-19.6767 107.260   5
   4   0  -9 26.6596 96.8041   4
  -4   0   8 6385.36 382.824   7
  -4   0   8 7024.50 408.846   9
   4   0  -8 6630.75 390.317   4
  -4   0   8 6693.05 414.342   5
  -4   0   7-33.0306 115.705   5
   4   0  -7 5.49658 79.0284   4
  -4   0   7-66.1255 107.629   7
  -4   0   7-21.3136 102.542   9
  -4   0   6 10253.3 458.627   7
  -4   0   6 10533.6 465.612   9
  -4   0   6 10048.5 459.085   5
  -4   0   5 12.5820 87.4358   5
   4   0  -5 33.2752 45.7345  14
  -4   0   5-27.2399 104.850   7
  -4   0   5-45.0635 87.8801   9
  -4   0   4 2584.37 211.917   5
  -4   0   4 2802.39 233.093   7
   4   0  -4 2841.69 194.981  14
  -4   0   4 2700.68 230.969   9
  -4   0   3-52.2622 87.5423   5
   4   0  -3 20.3522 52.6889  14
  -4   0   3-22.7718 50.3157  14
  -4   0   3-120.080 101.666   7
   4   0  -3-60.8744 71.2577  16
  -4   0   3-65.0612 100.531   9
   4   0  -2 30302.1 383.678  10
   4   0  -2 29919.8 607.105  16
  -4   0   2 31290.4 683.561   7
   4   0  -2 30780.3 340.592   1
   4   0  -2 31363.3 630.839  14
  -4   0   2 31211.4 604.797  14
  -4   0   2 30215.4 672.388   9
  -4   0   2 30298.5 583.170   5
   4   0  -1-56.0769 70.5389  16
  -4   0   1-24.6941 62.8926   8
   4   0  -1 6.45953 34.7235  15
   4   0  -1-35.1270 36.3315  10
   4   0  -1 10.5024 56.4682  14
  -4   0   1-10.9284 57.3396  14
  -4   0   1-61.7530 86.0423   7
   4   0  -1-35.4456 40.5231   2
  -4   0   1-25.5489 83.2470   9
  -4   0   1 110.088 78.9074  11
   4   0   0 7440.21 236.840  10
   4   0   0 7331.77 259.968   2
  -4   0   0 7958.10 318.915   7
   4   0   0 8310.28 334.023  14
  -4   0   0 8104.59 324.803  14
  -4   0   0 7456.38 219.524  13
  -4   0   0 7589.78 314.342   9
  -4   0   0 7585.64 327.047  11
   4   0   0 7211.73 312.905  16
  -4   0   0 8083.46 310.718   8
   4   0   1-26.7106 45.9016  10
  -4   0  -1 6.72688 35.2943  13
  -4   0  -1 20.3893 57.2623   7
  -4   0  -1-91.3089 105.239   6
  -4   0  -1-4.89477 32.2975  12
  -4   0  -1 86.2428 92.0982  11
   4   0   1 38.6088 45.8818   2
  -4   0  -2 22695.9 484.638   7
   4   0   2 21631.3 550.135   2
  -4   0  -2 22627.5 443.172  12
  -4   0  -2 23240.9 533.276   6
  -4   0  -2 22256.8 610.024  11
  -4   0  -3-171.927 80.5349  12
  -4   0  -3 191.465 127.402   6
  -4   0  -4 7091.86 329.237  12
  -4   0  -4 7320.79 352.788   6
  -4   0  -5-47.1462 91.5196  12
  -4   0  -6 4733.87 324.872  12
  -4   0  -7-61.4744 117.175  12
  -4   0  -8 2112.96 260.870  12
  -4   0  -9-71.6684 123.215  12
   4  -1 -11 318.513 162.232   4
   4   1 -11 290.274 150.871   4
  -4   1  10-75.1174 125.386   5
   4  -1 -10-88.6288 116.850   4
   4   1 -10 64.7071 117.087   4
  -4   1   9 583.006 157.255   5
  -4  -1   9 482.443 150.935   5
   4  -1  -9 462.701 143.867   4
   4   1  -9 486.956 143.737   4
  -4   1   8 2211.33 233.174   7
  -4  -1   8 2083.62 229.528   7
  -4   1   8 2291.41 242.813   9
   4  -1  -8 2593.38 254.493   4
   4   1  -8 2444.97 246.107   4
  -4  -1   8 2158.03 243.406   5
  -4   1   8 2425.84 264.615   5
  -4  -1   7 185.326 113.056   5
   4  -1  -7 360.850 102.636   4
  -4   1   7 311.386 116.923   5
   4   1  -7 173.275 101.673   4
  -4   1   7 297.104 111.319   7
  -4  -1   7 86.4954 93.6728   7
  -4   1   7 368.974 119.956   9
  -4  -1   7 275.160 117.810   9
  -4   1   6 4603.59 309.550   7
  -4  -1   6 5242.28 329.773   7
  -4   1   6 4746.56 320.418   9
  -4  -1   6 4900.99 320.874   9
  -4  -1   6 4921.16 327.425   5
  -4   1   6 4526.73 311.563   5
  -4  -1   5 417.614 118.345   5
  -4   1   5 549.643 122.579   5
   4   1  -5 518.119 88.4000  14
   4  -1  -5 596.908 97.0369  14
  -4   1   5 472.385 129.838   7
  -4  -1   5 575.409 133.886   7
  -4   1   5 539.710 129.602   9
  -4  -1   5 548.516 124.182   9
   4   1  -5 553.724 88.6334  16
  -4   1   4 11225.9 425.275   5
  -4   1   4 11074.1 446.463   7
  -4  -1   4 11330.0 455.052   7
   4   1  -4 11253.8 376.180  14
   4  -1  -4 11888.4 395.436  14
  -4   1   4 10952.8 443.887   9
  -4  -1   4 10937.1 438.904   9
   4   1  -4 11814.6 376.293  16
  -4  -1   4 11016.1 412.439   5
  -4   1   3 1615.69 176.074   7
  -4  -1   3 1828.26 185.665   7
   4   1  -3 1697.47 151.009  14
   4  -1  -3 2064.05 169.812  14
  -4  -1   3 1813.29 151.537  14
  -4   1   3 1719.08 148.605  14
  -4   1   3 1481.40 148.789   5
   4   1  -3 1788.66 152.762  16
  -4   1   3 1589.80 172.676   9
  -4  -1   3 1983.34 189.957   9
   4   1  -3 1871.69 117.161  10
  -4  -1   3 1811.07 168.228   5
   4   1  -2 5673.69 185.155  10
  -4  -1   2 5735.22 299.701   7
   4  -1  -2 5470.09 133.591   1
   4  -1  -2 5480.92 214.122  15
   4   1  -2 5818.53 272.479  14
   4  -1  -2 6076.45 282.324  14
  -4  -1   2 5937.11 266.429  14
  -4   1   2 6076.19 274.467  14
  -4   1   2 5575.53 297.907   9
  -4  -1   2 5615.70 299.269   9
  -4   1   2 5445.18 258.754   5
   4   1  -2 5438.64 266.518  16
  -4   1   2 5309.55 286.551   7
   4  -1  -2 5989.90 278.315  16
   4   1  -1 2312.18 125.894  10
   4  -1  -1 2002.28 116.073   2
   4  -1  -1 2304.18 110.907  10
   4  -1  -1 2497.22 117.939  15
   4   1  -1 1966.32 98.6521  15
  -4   1   1 2048.46 183.044   7
  -4  -1   1 2126.60 177.373   7
   4  -1  -1 2166.20 119.165   1
   4  -1  -1 2341.41 181.303  14
  -4  -1   1 2277.98 172.752  14
  -4   1   1 2404.62 179.198  14
   4   1  -1 2107.75 171.673  14
  -4   1   1 2196.87 185.681   9
  -4  -1   1 2021.34 182.736   9
   4   1  -1 2406.21 129.267   2
  -4  -1   1 2423.51 191.014  11
  -4   1   1 2285.60 185.100  11
  -4  -1   1 2196.37 162.304   8
  -4   1   1 2364.02 175.969   8
  -4   1   1 1979.02 138.545   5
   4   1  -1 2291.77 178.795  16
   4  -1  -1 2307.13 181.918  16
   4   1   0 29006.8 513.188   2
   4  -1   0 28577.6 438.525  10
  -4   1   0 30162.1 603.657   7
  -4  -1   0 29248.1 612.734   7
   4  -1   0 27711.4 505.660   2
   4   1   0 29479.8 625.326  14
   4  -1   0 29360.9 622.384  14
   4   1   0 28611.0 474.380  10
  -4  -1   0 28791.0 609.471  14
  -4   1   0 27620.2 592.513  14
  -4   1   0 28778.6 451.007  13
  -4  -1   0 28467.8 393.301  13
  -4   1   0 30157.8 615.811   9
  -4   1   0 28046.9 347.159  12
  -4  -1   0 27865.1 617.982  11
  -4   1   0 27705.0 618.217  11
  -4   1   0 27950.3 576.921   8
  -4  -1   0 29541.8 565.123   8
   4   1   0 28058.7 604.487  16
   4  -1   0 28685.4 612.226  16
   4   1   1 343.735 68.6803  10
  -4   1  -1 284.056 74.7925   7
  -4   1  -1 375.299 66.7754  13
  -4  -1  -1 353.256 57.1571  13
  -4  -1  -1 317.514 82.3397   7
  -4  -1  -1 210.638 95.9501   6
  -4  -1  -1 346.742 51.3480  12
  -4   1  -1 280.837 76.0433   6
  -4   1  -1 365.005 56.0702  12
   4   1   1 275.178 68.5833   2
  -4  -1  -1 457.958 118.218  11
  -4   1  -1 437.499 108.545  11
  -4   1  -1 327.255 80.8629   9
   4  -1   1 315.282 72.1900   2
   4  -1   1 381.121 97.7728  16
   4   1   2 25954.9 569.896  10
  -4   1  -2 25832.9 505.633   7
   4   1   2 26280.2 604.259   2
  -4  -1  -2 26197.6 527.419   7
   4  -1   2 26033.7 607.516   2
  -4  -1  -2 24900.0 465.905  12
  -4   1  -2 25223.7 469.573  12
  -4  -1  -2 26605.7 581.272   6
  -4   1  -2 27330.9 564.761   6
  -4  -1  -2 25389.0 648.674  11
  -4   1  -2 26361.1 656.398  11
  -4  -1  -3 7586.76 303.081  12
  -4   1  -3 7676.81 302.565  12
  -4  -1  -3 8502.30 355.621   6
  -4   1  -3 8561.65 348.984   6
  -4  -1  -4 7194.83 332.921  12
  -4   1  -4 7487.56 334.956  12
  -4  -1  -4 7926.92 365.158   6
  -4   1  -4 8276.06 370.002   6
  -4  -1  -5 413.613 103.570  12
  -4   1  -5 514.182 119.664  12
  -4  -1  -6 927.132 161.170  12
  -4   1  -6 686.295 144.576  12
  -4  -1  -7-121.210 120.957  12
  -4   1  -7-92.3508 111.245  12
  -4  -1  -8 3.03986 111.420  12
  -4   1  -8-43.7448 110.977  12
  -4  -1  -9-130.194 149.302  12
  -4   1  -9 109.381 115.958  12
   4  -2 -11 2748.41 314.590   4
   4   2 -11 2694.33 317.461   4
  -4   2  11 3321.19 341.567   5
  -4   2  10 1080.85 206.502   5
   4  -2 -10 1024.62 191.121   4
   4   2 -10 1218.06 213.593   4
  -4   2   9 2186.57 265.585   5
   4  -2  -9 2426.86 259.676   4
   4   2  -9 2291.52 264.172   4
  -4  -2   8 2198.20 233.347   7
  -4   2   8 2419.25 257.851   9
   4  -2  -8 2206.63 232.438   4
   4   2  -8 2364.09 249.190   4
  -4   2   8 2260.89 255.683   5
   4  -2  -7 213.875 99.6649   4
  -4   2   7 75.4696 118.983   5
   4   2  -7 183.195 94.9850   4
  -4   2   7 181.790 111.132   7
  -4  -2   7 75.5586 90.8479   7
  -4   2   7 126.090 105.306   9
  -4  -2   7 231.910 107.675   5
  -4  -2   6-101.106 109.247   5
  -4   2   6-58.5164 110.213   5
  -4   2   6 20.1232 87.8870   7
  -4  -2   6-46.4379 103.341   7
  -4   2   6 110.352 104.357   9
  -4  -2   6 9.10323 91.9684   9
  -4   2   5 7287.40 368.576   5
  -4   2   5 7533.91 379.714   7
  -4  -2   5 7586.59 381.240   7
  -4   2   5 7223.55 378.514   9
  -4  -2   5 8101.10 389.562   9
  -4  -2   5 7163.05 356.699   5
   4   2  -5 7975.21 305.720  16
  -4   2   4 20314.0 572.754   5
  -4   2   4 20945.0 599.068   7
  -4  -2   4 21557.4 618.423   7
   4   2  -4 21823.7 513.239  14
   4  -2  -4 20960.2 530.402  14
  -4  -2   4 21416.5 479.216  14
  -4   2   4 19938.8 604.336   9
  -4  -2   4 19765.9 586.984   9
  -4  -2   4 20092.4 543.249   5
   4   2  -4 19739.3 438.361  10
   4   2  -4 20911.1 494.992  16
  -4   2   3 17097.8 489.578   5
  -4   2   3 16833.7 518.467   7
  -4  -2   3 17468.2 536.169   7
   4   2  -3 17869.3 465.180  14
   4  -2  -3 17948.6 489.557  14
  -4  -2   3 18410.7 454.130  14
   4   2  -3 17759.4 377.082  10
  -4   2   3 18006.7 543.551   9
  -4  -2   3 17235.7 524.947   9
   4   2  -3 17408.7 456.972  16
   4   2  -2 18982.7 361.965  10
  -4   2   2 18342.8 467.861   5
   4  -2  -2 18650.0 392.815  15
  -4   2   2 20125.7 544.213   7
  -4  -2   2 20298.9 555.020   7
   4   2  -2 19030.0 486.324  14
   4  -2  -2 19756.2 509.758  14
  -4  -2   2 19866.7 478.611  14
  -4   2   2 19666.3 487.860  14
  -4   2   2 18414.8 533.928   9
  -4  -2   2 19366.6 540.357   9
   4  -2  -2 18933.2 255.186   2
  -4   2   2 18354.7 478.180   8
   4   2  -2 19010.0 479.518  16
   4  -2  -2 18512.4 488.423  16
   4   2  -1 48818.0 786.666  16
   4   2  -1 47778.4 579.697  10
   4  -2  -1 47510.5 512.643  15
  -4   2   1 50352.7 816.818   7
   4  -2  -1 47066.7 554.632   2
  -4  -2   1 50396.7 849.157   7
   4   2  -1 48448.0 786.913  14
   4  -2  -1 49049.7 803.196  14
  -4  -2   1 49850.3 777.802  14
  -4   2   1 49998.0 781.768  14
  -4   2   1 49128.1 821.315   9
   4  -2  -1 48121.0 532.620   1
  -4  -2   1 49089.2 806.976  11
  -4   2   1 48742.7 807.327  11
  -4  -2   1 47081.0 700.669   8
  -4   2   1 48422.1 758.203   8
  -4   2   1 47057.8 675.869   5
   4  -2  -1 48336.1 787.530  16
  -4   2   0 3628.72 215.057   7
  -4  -2   0 3324.65 216.292   7
   4   2   0 3509.75 177.469  10
   4   2   0 3491.17 222.903  14
   4  -2   0 3266.60 211.669  14
  -4  -2   0 3682.47 222.277  14
  -4   2   0 3090.47 202.698  14
   4  -2   0 3193.93 172.470   1
  -4   2   0 3176.67 163.241  13
   4  -2   0 3157.30 176.100   2
  -4   2   0 3750.80 224.602   9
  -4   2   0 3480.27 133.669  12
  -4  -2   0 3677.82 234.281  11
  -4   2   0 3342.02 225.187  11
  -4   2   0 3330.04 207.453   8
   4   2   0 3203.92 174.436   2
  -4   2   0 3308.74 160.797   5
  -4  -2   0 3231.67 190.657   8
   4  -2   0 3392.15 221.232  16
   4  -2   1 5340.43 273.358  16
   4   2   1 4729.97 238.008   2
   4   2   1 4865.39 229.887  10
  -4   2  -1 4946.18 240.141   7
   4  -2   1 4692.42 230.063   1
  -4  -2  -1 4618.43 244.241   7
  -4   2  -1 4896.01 209.171  13
  -4  -2  -1 4720.19 155.392  13
   4  -2   1 4941.32 245.147   2
  -4  -2  -1 4725.28 167.543  12
  -4   2  -1 4771.99 237.583   9
  -4   2  -1 4959.90 185.593  12
  -4  -2  -1 4655.55 246.813   6
  -4   2  -1 4684.57 224.834   6
  -4  -2  -1 4640.74 275.533  11
  -4   2  -1 4813.21 280.093  11
   4   2   2 552.421 103.451  10
  -4   2  -2 459.083 78.8497   7
  -4  -2  -2 363.451 82.7672   7
  -4  -2  -2 665.750 88.2075  12
  -4   2  -2 511.090 74.7090  12
   4  -2   2 648.438 106.684   1
  -4  -2  -2 434.478 116.058   6
  -4   2  -2 756.507 167.229  11
   4   2   2 436.384 92.1395   2
  -4   2  -2 718.184 122.902   6
  -4  -2  -2 788.933 164.564  11
   4  -2   2 461.749 95.0644   2
  -4  -2  -3 1062.15 128.165  12
  -4   2  -3 1233.74 136.174  12
  -4  -2  -3 1952.56 212.403   6
  -4   2  -3 1820.98 196.039   6
  -4  -2  -4 4500.74 268.286  12
  -4   2  -4 4468.01 260.430  12
  -4  -2  -4 5045.42 306.418   6
  -4  -2  -5 106.515 77.7245  12
  -4   2  -5 147.885 79.2080  12
  -4  -2  -6 1512.90 206.491  12
  -4   2  -6 1355.94 179.707  12
  -4  -2  -7-51.9802 117.525  12
  -4   2  -7 217.367 108.248  12
  -4  -2  -8 781.549 177.768  12
  -4   2  -8 347.702 133.260  12
  -4  -2  -9 678.395 187.516  12
  -4   2  -9 686.418 181.408  12
  -4   3  11 983.486 226.814   5
   4  -3 -11 734.823 202.535   4
   4   3 -11 446.306 175.192   4
  -4   3  10 22.2675 109.525   5
   4  -3 -10 229.802 142.333   4
   4   3 -10 214.796 140.875   4
   4   3  -9 356.573 144.528   4
  -4   3   9 378.113 154.916   5
   4  -3  -9 284.372 134.686   4
   4   3  -8 551.066 156.750   4
  -4   3   8 368.198 123.301   5
  -4  -3   8 304.298 118.568   7
  -4   3   8 305.067 115.242   9
   4  -3  -8 455.926 126.750   4
  -4   3   7 8526.09 446.663   5
  -4   3   7 9037.43 434.913   7
  -4  -3   7 8363.67 429.144   7
  -4   3   7 8477.34 447.327   9
   4  -3  -7 9002.52 406.193   4
   4  -3  -6-77.1493 79.5102   4
  -4   3   6-147.010 118.733   5
  -4   3   6-54.0748 95.4633   7
  -4  -3   6 17.6832 102.269   7
  -4   3   6-120.076 114.308   9
  -4   3   5 4172.57 286.544   5
  -4  -3   5 4262.55 295.814   7
  -4   3   5 4183.47 296.091   9
  -4   3   5 4166.71 289.281   7
   4   3  -5 4356.47 230.244  10
   4   3  -5 4327.40 223.652  16
  -4   3   4 1385.91 164.470   5
   4   3  -4 1290.00 130.060  14
  -4  -3   4 1248.61 122.805  14
  -4   3   4 1200.42 169.390   7
  -4  -3   4 1076.40 157.865   7
  -4   3   4 1268.85 167.937   9
   4   3  -4 1271.17 124.065  10
   4   3  -4 1087.19 119.506  16
  -4   3   3 4395.11 256.585   5
   4  -3  -3 4440.02 230.211  15
  -4   3   3 4268.51 277.401   7
  -4  -3   3 4812.71 294.277   7
   4   3  -3 4350.83 233.166  14
  -4  -3   3 4453.58 224.255  14
   4   3  -3 4414.28 204.836  10
  -4   3   3 4436.14 286.414   9
   4   3  -3 4507.21 233.138  16
  -4   3   2 1939.61 163.662   5
   4  -3  -2 1675.42 128.660  15
   4  -3  -2 1617.45 80.4273   2
  -4   3   2 1711.53 175.330   7
  -4  -3   2 1633.58 177.850   7
   4   3  -2 1541.48 145.269  14
   4  -3  -2 1737.96 157.968  14
  -4  -3   2 1927.82 157.623  14
  -4   3   2 1782.14 155.474  14
   4   3  -2 1738.62 121.727  10
  -4   3   2 1780.49 182.997   9
  -4   3   2 1699.06 154.435   8
   4   3  -2 1646.65 150.437  16
   4   3  -1 12974.1 321.996  10
   4  -3  -1 12868.4 285.877  15
  -4   3   1 12894.0 426.046   7
  -4   3   1 12453.6 356.249   5
  -4  -3   1 13421.7 450.943   7
   4   3  -1 12983.5 411.362  14
   4  -3  -1 13869.5 433.519  14
  -4  -3   1 13608.2 410.153  14
  -4   3   1 12689.5 405.901  14
   4  -3  -1 13190.3 304.889   2
  -4   3   1 13390.5 438.378   9
   4  -3  -1 13088.5 278.829   1
  -4  -3   1 13507.4 429.896  11
  -4   3   1 13150.6 433.457  11
  -4  -3   1 13123.5 368.201   8
  -4   3   1 13054.3 409.371   8
   4  -3  -1 13289.6 424.949  16
   4   3   0 2326.00 148.833  10
   4  -3   0 2336.34 116.439  15
  -4   3   0 2493.96 178.437   7
  -4  -3   0 2505.52 189.103   7
   4   3   0 2360.11 183.395  14
   4  -3   0 2245.70 179.909  14
  -4  -3   0 2691.14 192.069  14
  -4   3   0 2657.48 189.666  14
  -4   3   0 2568.08 152.636  13
  -4   3   0 2283.53 181.409   9
  -4   3   0 2645.72 126.609  12
   4  -3   0 2211.01 147.276   2
   4  -3   0 2361.83 146.098   1
   4   3   0 2390.48 154.586   2
  -4  -3   0 2466.24 194.506  11
  -4   3   0 2606.52 200.103  11
   4  -3   0 2609.44 193.644  16
  -4   3   0 2416.18 185.886   8
  -4   3   0 2387.76 141.834   5
  -4  -3   0 2363.68 163.177   8
   4   3   1 3894.50 211.329  10
  -4   3  -1 3593.42 204.666   7
  -4  -3  -1 4125.78 233.407   7
  -4   3  -1 3914.85 200.013  13
   4  -3   1 3613.01 230.374  16
   4  -3   1 3985.66 212.751   1
  -4  -3  -1 3775.47 153.927  12
  -4   3  -1 3868.38 217.121   9
  -4   3  -1 3917.07 172.502  12
  -4   3  -1 3694.49 197.279   6
  -4  -3  -1 3526.39 246.674  11
  -4   3  -1 4032.86 257.958  11
   4   3   1 3742.72 211.942   2
   4  -3   2 345.670 81.5793   1
   4   3   2 221.528 75.2542  10
  -4   3  -2 135.993 54.2844   7
  -4  -3  -2 219.016 73.3214   7
  -4  -3  -2 207.586 60.9698  12
  -4   3  -2 229.568 60.5906  12
  -4  -3  -2 137.871 98.2766   6
  -4   3  -2 257.346 98.7929   6
  -4  -3  -2 302.769 140.869  11
  -4   3  -2 315.541 133.858  11
  -4   3  -2 230.187 68.2252   9
   4  -3   2 317.560 94.9907  16
   4   3   3 50943.8 897.548  10
  -4  -3  -3 49914.5 782.389  12
  -4   3  -3 50339.4 769.032  12
  -4  -3  -3 52192.2 876.115   6
  -4   3  -3 52101.8 802.682   6
  -4  -3  -4 3931.65 252.770  12
  -4   3  -4 4196.44 253.452  12
  -4  -3  -4 4598.33 294.278   6
  -4  -3  -5 4444.60 296.158  12
  -4   3  -5 4405.80 291.556  12
  -4  -3  -5 4712.78 313.812   6
  -4  -3  -6-89.8413 104.414  12
  -4   3  -6 72.9540 90.2803  12
  -4  -3  -7 46.3032 101.169  12
  -4   3  -7-85.8665 118.504  12
  -4  -3  -8 104.815 123.348  12
  -4   3  -8 127.999 120.156  12
  -4  -3  -9 1263.92 237.747  12
  -4   3  -9 1362.02 233.766  12
  -4   4  11 1208.09 233.073   5
   4  -4 -11 1298.75 222.275   4
   4   4 -11 1559.22 258.857   4
  -4   4  10 139.062 121.936   5
   4  -4 -10 35.8587 108.555   4
   4   4 -10 165.968 123.974   4
   4  -4  -9 4153.03 330.225   4
   4   4  -9 3610.75 326.729   4
  -4   4   9 3860.44 351.956   5
   4   4  -8 380.822 136.491   4
  -4   4   8 116.942 108.373   5
  -4  -4   8 166.112 98.7575   7
  -4   4   8 149.142 103.272   9
   4  -4  -8 278.539 109.975   4
   4  -4  -7 113.410 97.4304   4
  -4   4   7 281.147 146.183   5
  -4  -4   7 273.210 133.039   7
  -4   4   7 329.902 149.502   9
   4  -4  -6-51.8525 75.7810   4
  -4   4   6-6.01320 103.242   5
  -4   4   6 75.4884 95.0702   7
  -4  -4   6-26.4733 98.9609   7
  -4   4   6-56.4283 99.8552   9
   4   4  -6 60.5241 60.4762  10
  -4   4   5 4637.71 307.238   5
  -4   4   5 4510.67 295.783   7
  -4  -4   5 4374.96 304.718   7
  -4   4   5 4386.22 305.832   9
   4   4  -5 4546.91 245.737  10
   4   4  -4 253.097 64.3439  16
   4  -4  -4 113.550 87.6039  15
  -4   4   4 111.527 87.5159   5
  -4   4   4 181.314 93.9196   7
   4   4  -4 295.806 73.5393  14
  -4  -4   4 291.126 67.5811  14
  -4  -4   4 204.516 102.136   7
   4   4  -4 363.589 85.4033  10
  -4   4   4 211.607 99.7442   9
  -4   4   3 35876.3 717.285   5
  -4   4   3 38327.9 780.509   7
  -4  -4   3 36736.2 785.357   7
   4   4  -3 37524.1 667.782  14
  -4  -4   3 37616.1 644.604  14
  -4   4   3 36898.3 795.464   9
   4  -4  -3 36447.8 651.633  15
   4   4  -3 37286.6 657.612  16
   4   4  -3 36628.2 605.972  10
  -4   4   2 1600.76 159.437   5
   4  -4  -2 1829.19 141.411  15
  -4   4   2 1677.26 179.428   7
  -4  -4   2 1703.31 182.818   7
   4   4  -2 1619.29 151.269  14
  -4  -4   2 1552.84 139.191  14
  -4  -4   2 1606.89 107.837   2
  -4   4   2 1566.16 167.528   9
  -4   4   2 1504.95 147.892   8
   4   4  -2 1669.56 128.145  10
   4   4  -1 101531. 932.655  10
  -4   4   1 99712.4 1009.10   5
   4  -4  -1 99088.5 826.237  15
  -4   4   1 105212. 1171.85   7
  -4  -4   1 105277. 1234.79   7
   4   4  -1 103488. 1159.40  14
  -4  -4   1 101691. 1117.07  14
  -4   4   1 104848. 1150.94  14
  -4   4   1 102726. 1219.24   9
  -4  -4   1 103177. 929.840   2
  -4  -4   1 102204. 1166.57  11
  -4   4   1 101689. 1166.92  11
  -4  -4   1 98250.7 987.855   8
  -4   4   1 99672.2 1122.91   8
   4   4   0 1660.68 132.167  10
   4  -4   0 1876.05 118.174  15
  -4   4   0 1862.37 159.905   7
   4   4   0 1868.72 165.367  14
   4  -4   0 1848.02 130.717   1
  -4  -4   0 2149.40 181.559   7
  -4  -4   0 1767.47 160.658  14
  -4   4   0 1895.24 139.948  13
  -4   4   0 1797.76 163.287   9
   4   4   0 1788.03 136.930   2
  -4   4   0 1750.62 124.542   5
  -4  -4   0 1947.91 178.768  11
  -4   4   0 1655.14 160.695  11
  -4   4   0 1616.52 157.791   8
  -4  -4   0 1661.48 134.768   8
   4  -4   0 1874.27 169.012  16
   4   4   1 11583.2 365.830  10
  -4   4  -1 10857.5 348.535   7
  -4   4  -1 11332.0 344.182  13
  -4  -4  -1 11069.3 268.865  12
  -4   4  -1 11976.3 378.086   9
  -4   4  -1 11324.8 302.328  12
  -4   4  -1 11614.3 339.357   6
  -4  -4  -1 11416.1 416.381  11
  -4   4  -1 10491.5 404.205  11
   4   4   1 11706.6 372.870   2
   4  -4   1 11144.9 346.729   1
   4  -4   1 12036.2 408.374  16
  -4   4  -2 557.920 85.6063   7
   4   4   2 537.285 103.545  10
   4  -4   2 530.766 107.877  16
  -4  -4  -2 548.017 82.6599  12
  -4   4  -2 528.459 88.5762  12
  -4  -4  -2 445.230 116.280   6
  -4   4  -2 880.501 170.695  11
  -4   4  -2 830.885 117.516   6
  -4   4  -2 397.898 73.1282   9
  -4  -4  -2 876.109 165.006  11
  -4  -4  -3 861.167 123.968   7
   4   4   3 396.280 128.730  10
  -4  -4  -3 1042.78 201.137   6
  -4  -4  -3 465.470 108.514  12
  -4   4  -3 660.354 117.604  12
  -4  -4  -4-20.8598 82.4298  12
  -4   4  -4 21.7201 73.1778  12
  -4  -4  -4 15.4282 119.481   6
  -4   4  -5 1153.34 165.130  12
  -4  -4  -5 1091.30 161.747  12
  -4  -4  -5 1632.72 219.409   6
  -4  -4  -6 72.3534 95.6273  12
  -4   4  -6 93.4992 86.7835  12
  -4   4  -7 1573.60 213.165  12
  -4  -4  -7 1480.89 212.036  12
  -4  -4  -8 63.0469 107.162  12
  -4   4  -8 146.235 107.496  12
  -4  -4  -9 1759.95 270.538  12
  -4   4  -9 2179.41 279.488  12
  -4   5  11 211.392 136.590   5
   4  -5 -11-66.0705 193.036  15
   4   5 -11 281.971 171.438   4
   4  -5 -10 897.200 186.835   4
   4   5 -10 780.958 179.891   4
  -4   5  10 866.830 198.071   5
   4   5  -9 901.867 189.007   4
  -4   5   9 1051.56 215.224   5
   4  -5  -9 1338.68 199.136   4
   4   5  -8 69.4165 114.661   4
  -4   5   8 66.6766 126.233   5
  -4  -5   8 27.3880 99.4938   7
  -4   5   8 136.770 117.443   9
   4  -5  -8 2.83108 84.6792   4
  -4   5   7 20193.2 700.185   5
  -4  -5   7 20112.2 660.934   7
  -4   5   7 19904.7 685.367   9
   4  -5  -7 19649.3 594.640   4
   4  -5  -6 86.9785 59.6328   4
   4   5  -6 188.681 75.3315  10
  -4   5   6 190.582 110.423   5
  -4  -5   6 289.854 127.067   7
  -4   5   6 175.895 112.730   9
  -4   5   5 14689.1 540.433   5
   4  -5  -5 15260.0 524.883  15
  -4  -5   5 14697.4 539.160   7
  -4   5   5 14948.1 558.729   9
  -4   5   5 14778.8 530.036   7
   4   5  -5 14980.0 457.364  10
   4   5  -4 60.3664 62.3939  10
   4  -5  -4-108.156 108.798  15
  -4   5   4 12.6250 97.9426   7
  -4   5   4-41.7675 102.272   5
   4   5  -4-63.0180 47.1852  14
  -4  -5   4 15.0049 44.5735  14
   4   5  -4-14.8785 46.3010  16
  -4  -5   4-53.9809 97.2976   7
  -4   5   4 79.4637 122.070   9
  -4   5   3 3173.02 231.367   5
   4  -5  -3 2957.13 200.445  15
  -4   5   3 3712.52 262.479   7
  -4  -5   3 2956.07 246.208   7
   4   5  -3 2794.95 186.274  14
  -4  -5   3 2983.66 188.062  14
  -4   5   3 3539.52 269.176   9
   4   5  -3 2960.94 188.140  10
   4   5  -2 23234.6 480.549  10
  -4   5   2 23192.7 545.902   5
  -4   5   2 25094.0 607.176   7
  -4  -5   2 23831.3 415.200   2
   4   5  -2 24478.9 554.635  14
  -4  -5   2 24543.2 631.328   7
  -4  -5   2 23781.7 531.587  14
   4  -5  -2 23620.0 470.742  15
  -4   5   2 24975.0 641.403   9
  -4   5   2 23939.7 567.348   8
   4   5  -1 12937.4 351.485  10
  -4   5   1 12295.9 363.726   5
   4  -5  -1 12176.7 314.963  15
  -4   5   1 12426.0 418.573   7
   4   5  -1 13355.3 422.552  14
  -4  -5   1 12678.7 400.336  14
  -4  -5   1 12999.5 343.613   2
  -4   5   1 12565.6 375.186  13
  -4   5   1 12752.7 443.333   9
  -4  -5   1 12999.0 427.232  11
  -4   5   1 13683.5 432.004  11
  -4   5   1 12541.9 412.075   8
   4  -5   0 745.649 118.613  16
  -4   5   0 656.199 116.759   8
   4  -5   0 655.397 82.9810   1
   4   5   0 554.590 85.2575  10
  -4   5   0 597.513 82.6545   5
  -4   5   0 520.102 102.826   7
  -4   5   0 570.418 89.2842  13
  -4   5   0 817.975 122.581   9
  -4  -5   0 630.800 110.055  11
  -4   5   0 594.718 112.046  11
   4  -5   0 733.822 94.1188  15
  -4  -5   0 698.401 91.0466   8
  -4  -5   0 588.031 86.8364   2
   4  -5   1 7654.26 330.169  16
   4   5   1 7636.09 307.462  10
  -4   5  -1 7388.99 289.814   7
  -4  -5  -1 7593.72 275.323   8
   4  -5   1 7504.95 286.442   1
  -4   5  -1 7138.10 288.066  13
  -4   5  -1 7340.35 303.772   9
  -4   5  -1 7765.55 262.755  12
  -4   5  -1 7171.17 264.576   6
   4   5   1 8083.28 316.117   2
  -4  -5  -1 7252.42 337.093  11
  -4   5  -1 8109.17 352.285  11
   4  -5   2-47.9599 68.6516  16
   4   5   2-5.00928 65.3946  10
  -4  -5  -2 36.6629 43.8731  12
  -4   5  -2 52.2949 53.7621  12
  -4  -5  -2-33.7896 122.758   6
  -4   5  -2 88.8048 82.7946   6
  -4   5  -2-24.8016 54.2677   9
  -4  -5  -2 218.767 119.377  11
  -4   5  -2 200.428 125.784  11
   4  -5   3 47533.9 833.673  16
  -4  -5  -3 44997.9 764.899  12
  -4   5  -3 46973.7 772.736  12
   4   5   3 45687.5 875.257  10
  -4  -5  -3 45888.8 851.875   6
  -4   5  -3 46062.9 737.978   6
   4   5   4 13164.3 515.711  10
  -4  -5  -4 12451.9 451.296  12
  -4   5  -4 12839.6 447.302  12
  -4  -5  -4 12028.5 470.082   6
  -4  -5  -5 8920.70 419.490  12
  -4   5  -5 9105.40 409.349  12
  -4  -5  -5 8791.90 428.281   6
  -4  -5  -6 297.982 112.817  12
  -4   5  -6 612.418 144.506  12
  -4  -5  -6 832.664 196.129   6
  -4  -5  -7 285.089 128.930  12
  -4   5  -7 463.363 146.711  12
  -4  -5  -8 523.926 159.390  12
  -4   5  -8 646.436 165.743  12
  -4  -5  -9 552.704 187.296  12
  -4   5  -9 558.939 184.918  12
  -4   6  11 1637.50 267.101   5
  -4   6  10 63.9017 126.716   5
   4  -6 -10-236.523 178.071  15
   4   6 -10 28.0299 130.195   4
   4   6  -9 1017.68 191.169   4
  -4   6   9 621.037 170.712   5
   4  -6  -9 662.486 196.736  15
  -4   6   8 7725.54 466.942   5
   4  -6  -8 6828.93 456.430  15
  -4  -6   8 6812.05 405.281   7
   4  -6  -8 7314.28 391.901   4
  -4   6   8 7014.48 436.233   9
   4   6  -8 7330.50 436.574   4
   4  -6  -7 286.536 166.224  15
  -4   6   7 200.167 146.680   5
  -4  -6   7 239.777 141.221   7
  -4   6   7 240.787 147.471   9
   4   6  -7 97.1664 101.579  10
   4  -6  -7 291.933 109.574   4
  -4   6   6 2730.58 262.377   5
   4  -6  -6 2772.65 255.533  15
  -4  -6   6 2419.58 241.847   7
  -4   6   6 2718.98 262.590   9
   4  -6  -6 2742.60 204.977   4
   4   6  -6 2639.69 218.392  10
  -4   6   5 4590.31 314.130   5
   4  -6  -5 3995.88 280.824  15
  -4  -6   5 3990.21 301.049   7
  -4   6   5 4793.88 333.768   9
   4  -6  -5 4598.63 238.973   4
   4   6  -5 4763.17 272.090  10
  -4   6   4 9937.55 424.391   7
   4  -6  -4 9843.66 386.079  15
  -4  -6   4 9267.31 421.973   7
   4   6  -4 9358.12 327.083  14
  -4  -6   4 9008.31 311.853  14
  -4   6   4 9955.36 447.156   9
   4   6  -4 9404.22 355.599  10
   4  -6  -3 23883.6 541.707  15
  -4   6   3 25737.5 645.570   7
  -4  -6   3 23221.2 640.131   7
   4   6  -3 25156.9 550.008  14
  -4  -6   3 24465.1 522.478  14
  -4   6   3 24264.9 660.998   9
   4   6  -3 24503.3 542.465  10
   4   6  -2 48265.1 780.586  14
   4  -6  -2 47671.7 689.372  15
  -4  -6   2 49689.9 626.225   2
  -4   6   2 50787.1 867.073   7
   4   6  -2 48993.9 725.284  10
  -4  -6   2 48337.5 758.053  14
  -4   6   2 50111.9 912.344   9
  -4   6   2 48971.9 824.909   8
   4   6  -1 64908.8 809.110  10
   4  -6  -1 63399.7 749.383  15
  -4   6   1 66889.9 941.050   7
  -4  -6   1 65150.1 789.477   2
   4   6  -1 66582.6 932.639  14
  -4  -6   1 65612.4 909.615  14
  -4   6   1 66797.9 875.871  13
  -4   6   1 64476.0 996.163   9
  -4  -6   1 65408.7 933.383  11
  -4   6   1 65913.6 943.746  11
  -4   6   1 64346.4 936.913   8
  -4  -6   0 66.1356 48.4576   8
  -4   6   0 124.849 83.6485   8
   4  -6   0 167.234 80.0956  15
   4   6   0 5.48099 54.9669  10
  -4   6   0 46.9117 43.0745   5
  -4   6   0 57.2570 66.2319  13
  -4   6   0 5.73714 70.8683   9
  -4  -6   0 88.0351 71.7892  11
  -4   6   0 18.5710 75.5596  11
  -4  -6   0 30.1581 48.3841   2
   4   6   1 14802.1 432.422  10
  -4   6  -1 14967.6 426.447  13
  -4  -6  -1 14696.2 369.293   8
  -4   6  -1 14748.0 435.324   9
  -4  -6  -1 14094.9 439.674   2
  -4   6  -1 14521.3 366.849   6
  -4   6  -1 14602.3 377.771  12
   4   6   1 14696.4 430.532   2
  -4  -6  -1 14230.3 466.119  11
  -4   6  -1 14671.0 470.914  11
   4  -6   1 14857.4 456.758  16
   4  -6   1 14733.7 397.922   1
   4   6   2 2848.96 214.119  10
  -4   6  -2 2517.10 200.467  13
  -4  -6  -2 2767.11 178.707  12
  -4   6  -2 2740.96 182.318   9
  -4   6  -2 2738.51 184.156  12
  -4  -6  -2 2457.73 221.986   6
  -4   6  -2 3047.58 187.028   6
  -4  -6  -2 2875.26 240.847  11
  -4   6  -2 3007.77 243.268  11
   4  -6   2 2817.66 212.047  16
   4   6   3 228.350 111.843  10
  -4  -6  -3 254.428 94.3377  12
  -4   6  -3 629.254 134.827   6
  -4   6  -3 354.981 109.226  12
  -4  -6  -3 441.562 164.579   6
   4  -6   3 340.999 117.222  16
   4   6   4 3171.03 267.469  10
  -4  -6  -4 3279.68 244.270  12
  -4   6  -4 3372.78 248.070  12
  -4  -6  -4 4073.44 302.438   6
  -4  -6  -5 3830.21 290.344  12
  -4   6  -5 4419.41 298.663  12
  -4  -6  -5 4216.64 318.249   6
  -4  -6  -6-15.1349 97.1053  12
  -4   6  -6 22.7109 97.0297  12
  -4  -6  -7 4274.96 348.224  12
  -4   6  -7 4561.59 346.541  12
  -4  -6  -7 5105.12 380.105   6
  -4  -6  -8 236.903 124.964  12
  -4   6  -8 79.3268 107.053  12
  -4   6  -9 1933.20 269.101  12
  -4  -6  -9 1396.89 243.970  12
  -4  -6  -9 2180.65 303.401   6
  -4   7  10 140.962 131.610   5
   4  -7 -10 157.453 150.147  15
   4   7 -10 316.145 148.835   4
   4   7  -9 1131.29 200.263   4
   4  -7  -9 715.484 200.400  15
  -4   7   9 1237.12 211.777   5
  -4   7   8 4616.54 364.557   5
   4  -7  -8 4434.20 372.381  15
  -4  -7   8 5010.81 351.504   7
  -4   7   8 4642.80 366.617   9
   4   7  -8 4790.87 363.404   4
  -4   7   7 10206.8 511.251   5
   4  -7  -7 9760.35 510.282  15
  -4  -7   7 9835.00 478.945   7
  -4   7   7 10248.8 513.793   9
   4   7  -7 9963.87 448.561  10
  -4   7   6 2663.95 262.050   5
   4  -7  -6 2478.78 243.478  15
  -4  -7   6 2806.97 259.970   7
  -4   7   6 2441.97 262.979   9
   4   7  -6 2257.81 207.400  10
   4  -7  -5 19461.1 598.720  15
  -4  -7   5 20002.6 638.351   7
  -4   7   5 20507.6 666.846   9
   4   7  -5 19885.7 561.913  10
   4  -7  -4 8006.89 353.573  15
  -4  -7   4 7430.82 385.596   7
  -4   7   4 7968.67 402.561   9
   4   7  -4 8183.02 346.705  10
   4  -7  -3 996.765 140.011  15
   4   7  -3 980.442 117.297  14
  -4  -7   3 794.849 105.975  14
  -4   7   3 813.680 159.679   9
   4   7  -3 916.239 125.228  10
  -4   7   2 75.2896 85.9684   8
   4   7  -2 142.849 86.6155  10
   4  -7  -2-60.0224 88.3289  15
   4   7  -2 116.059 72.4666  14
  -4  -7   2 11.6813 62.9376  14
  -4  -7   2 92.1928 53.3247   2
   4   7  -1 5268.49 247.192  10
   4  -7  -1 4718.45 227.928  15
  -4  -7   1 4835.19 226.446   2
   4   7  -1 4847.60 258.917  14
  -4  -7   1 5125.96 260.616  14
  -4   7   1 5132.98 258.676  13
  -4   7   1 4935.72 289.692   9
  -4  -7   1 4687.27 261.757  11
  -4   7   1 5011.42 264.308  11
  -4   7   1 4897.48 270.367   8
   4   7   0 11303.4 368.307  10
   4  -7   0 10978.0 321.253  15
  -4  -7   0 11035.5 363.404   2
  -4   7   0 11531.6 375.558  13
  -4   7   0 11308.3 413.429   9
  -4  -7   0 11549.2 397.375  11
  -4   7   0 11099.8 392.251  11
  -4  -7   0 10750.1 302.058   8
  -4   7   0 11393.8 412.294   8
   4  -7   1 10672.4 301.804  15
   4   7   1 11041.4 383.695  10
  -4   7  -1 11481.7 387.678  13
  -4  -7  -1 11354.0 402.190   2
  -4   7  -1 11900.9 399.185   9
  -4   7  -1 11159.9 312.227   6
  -4   7  -1 11209.7 342.955  12
  -4  -7  -1 11688.2 422.915  11
  -4   7  -1 11575.4 420.270  11
   4  -7   1 11576.1 408.578  16
  -4  -7  -1 10848.2 310.805   8
   4   7   2 27548.4 650.207  10
  -4   7  -2 26330.3 621.636  13
  -4  -7  -2 27660.1 550.103  12
  -4   7  -2 27467.1 564.316   9
  -4   7  -2 26729.7 564.291  12
  -4  -7  -2 29172.1 679.126   6
  -4   7  -2 27795.3 516.205   6
  -4  -7  -2 27285.0 668.037  11
  -4   7  -2 26860.1 671.529  11
   4  -7   2 27244.6 629.553  16
   4   7   3 13164.0 492.288  10
  -4  -7  -3 13081.1 433.664  12
  -4   7  -3 12947.0 425.642  12
  -4  -7  -3 12580.2 470.710   6
  -4   7  -3 12875.4 387.361   6
   4  -7   3 13609.1 450.556  16
   4   7   4 4810.00 328.447  10
  -4  -7  -4 4176.76 276.422  12
  -4   7  -4 4391.65 277.994  12
  -4  -7  -4 4664.23 315.727   6
  -4  -7  -5 4272.32 301.995  12
  -4   7  -5 4156.20 289.734  12
  -4  -7  -5 4712.43 329.520   6
  -4  -7  -6 2654.93 265.286  12
  -4   7  -6 3376.43 290.010  12
  -4  -7  -6 2611.24 274.911   6
  -4  -7  -7 529.014 158.263  12
  -4   7  -7 459.482 151.245  12
  -4  -7  -8-28.0436 119.268  12
  -4   7  -8 75.5125 121.493  12
  -4  -7  -9 84.2148 110.035  12
  -4   7  -9-139.780 138.577  12
   4   8 -10-23.5910 120.921   4
   4  -8 -10 52.2503 156.032  15
  -4   8  10-115.578 136.839   5
   4   8  -9 120.339 130.057   4
   4  -8  -9 274.592 164.549  15
  -4   8   9 253.682 148.602   5
  -4   8   9 219.533 126.816   9
  -4   8   8 1592.84 256.379   5
   4  -8  -8 1385.19 230.747  15
   4   8  -8 1877.30 245.391   4
  -4   8   8 1520.59 234.771   9
   4   8  -8 1582.34 208.528  10
   4   8  -7 599.386 130.047  10
  -4   8   7 829.071 191.282   5
  -4  -8   7 892.168 171.889   7
   4  -8  -7 714.564 179.302  15
  -4   8   7 706.118 178.562   9
   4  -8  -6 1961.12 235.599  15
  -4  -8   6 2175.57 242.744   7
  -4   8   6 2154.43 254.629   9
   4   8  -6 1943.60 204.255  10
   4  -8  -5 1247.65 183.299  15
  -4   8   5 1479.55 213.776   9
  -4  -8   5 1074.64 183.384   7
   4   8  -5 1487.80 171.085  10
   4  -8  -4 8080.30 362.864  15
  -4  -8   4 7615.13 395.175   7
  -4   8   4 8588.83 431.332   9
   4   8  -4 8282.72 360.822  10
   4  -8  -3 9426.67 362.100  15
   4   8  -3 9027.24 329.104  14
  -4  -8   3 9062.31 324.293  14
  -4   8   3 9184.32 429.574   9
   4   8  -3 9324.43 362.938  10
   4  -8  -2 37565.2 655.881  15
   4   8  -2 37581.6 688.222  14
  -4  -8   2 37713.8 683.805  14
  -4   8   2 39397.0 833.719   9
   4   8  -2 38421.4 619.899   3
  -4   8   2 39043.5 750.727   8
   4   8  -2 38072.7 695.211  10
  -4  -8   2 39126.3 611.456   2
   4   8  -1 12147.2 382.683  10
   4  -8  -1 12161.7 370.266  15
  -4  -8   1 11976.4 364.604   2
  -4   8   1 12036.2 402.642  13
  -4   8   1 12123.3 447.018   9
  -4  -8   1 12010.8 403.200  11
  -4   8   1 12178.2 408.156  11
  -4   8   1 11435.3 408.480   8
   4   8   0 20552.0 510.912  10
   4  -8   0 20085.2 451.738  15
  -4  -8   0 20796.7 511.495   2
  -4   8   0 20458.4 518.681  13
  -4   8   0 20221.0 554.874   9
  -4  -8   0 20775.2 530.995  11
  -4   8   0 20965.5 534.831  11
  -4  -8   0 19619.6 398.110   8
  -4   8   0 22082.2 579.589   8
   4  -8   1 11788.8 337.443  15
   4   8   1 12232.5 418.945  10
  -4   8  -1 12575.9 423.384  13
  -4   8  -1 12857.3 423.927   9
  -4   8  -1 12526.3 377.450  12
  -4  -8  -1 12590.7 437.038  11
  -4   8  -1 12288.9 427.701  11
  -4  -8  -1 11603.8 310.171   8
   4  -8   1 12324.7 434.837  16
   4   8   2 48191.1 872.455  10
  -4   8  -2 47117.2 852.481  13
  -4  -8  -2 47177.8 735.091  12
  -4   8  -2 50308.0 778.951   9
  -4   8  -2 47506.0 774.119  12
  -4  -8  -2 46896.0 890.381   6
  -4   8  -2 46424.5 657.498   6
  -4  -8  -2 48002.6 880.631  11
  -4   8  -2 47975.4 884.047  11
   4  -8   2 48758.1 841.893  16
   4   8   3 174.825 105.414  10
   4  -8   3 241.666 91.1677  16
  -4  -8  -3 179.718 79.8741  12
  -4   8  -3 33.4571 74.4146  12
  -4  -8  -3 75.5956 115.844   6
  -4   8  -3 368.895 135.053  11
  -4   8  -3 325.926 102.881   6
   4   8   4 454.694 128.864  10
  -4  -8  -4 651.051 134.731  12
  -4   8  -4 600.902 128.230  12
  -4  -8  -4 768.778 184.891   6
   4   8   5 654.392 161.515  10
  -4  -8  -5 623.854 142.573  12
  -4   8  -5 830.323 157.305  12
  -4  -8  -5 982.420 186.580   6
  -4  -8  -6 3395.25 304.307  12
  -4   8  -6 4540.94 331.610  12
  -4  -8  -6 3922.89 327.447   6
  -4  -8  -7 2938.34 302.683  12
  -4   8  -7 3450.32 316.397  12
  -4  -8  -7 3351.76 331.093   6
  -4  -8  -8 2343.55 285.460  12
  -4   8  -8 2343.88 288.029  12
  -4  -8  -8 3063.85 326.217   6
  -4  -8  -9 218.483 131.735  12
  -4   8  -9 146.793 132.646  12
   4   9 -10-73.9791 138.156   4
   4  -9 -10-326.363 205.578  15
  -4   9  10 16.0935 125.837   5
   4  -9  -9 1761.20 273.010  15
  -4   9   9 1774.49 257.096   5
  -4   9   9 2077.84 267.326   9
   4   9  -9 2029.53 260.631   4
   4   9  -9 1678.89 226.630  10
   4  -9  -8 5774.68 423.495  15
  -4   9   8 5479.72 403.673   5
  -4   9   8 5595.99 408.626   9
   4   9  -8 4912.01 378.132   4
   4   9  -8 5415.02 368.923  10
   4   9  -7 205.081 95.3826  10
   4  -9  -7 287.023 145.603  15
  -4  -9   7 178.136 115.671   7
  -4   9   7 271.483 144.878   9
   4  -9  -6 17921.2 627.682  15
  -4  -9   6 16971.5 624.036   7
  -4   9   6 18756.1 682.535   9
   4   9  -6 17908.6 595.063  10
   4  -9  -5 3196.01 270.458  15
  -4  -9   5 3008.52 263.769   7
  -4   9   5 2980.33 281.334   9
   4   9  -5 2611.44 224.232  10
   4   9  -4 5048.27 292.901  10
   4  -9  -4 5587.41 312.157  15
  -4   9   4 5700.88 362.728   9
   4  -9  -3 1214.62 152.217  15
   4   9  -3 1027.61 135.843  10
   4   9  -3 1163.66 125.277  14
  -4  -9   3 1076.07 119.834  14
  -4   9   3 1397.73 194.686   9
  -4   9   2-27.4804 80.2567   8
   4   9  -2 111.836 91.4890  10
   4  -9  -2 107.525 100.235  15
   4   9  -2 98.9320 72.2138  14
  -4  -9   2 47.5715 59.7171  14
   4   9  -2 141.801 66.4551   3
  -4  -9   2 93.2421 59.7195   2
  -4   9   2 114.748 101.995   9
  -4   9   1-49.9974 83.6262   8
   4  -9  -1 116.874 105.320  15
   4   9  -1 110.332 76.3757  10
  -4   9   1-31.4009 92.2153  13
   4  -9  -1 81.8636 47.7052   3
  -4   9   1 15.6043 89.3683   9
  -4  -9   1 82.1434 63.3388   2
   4   9   0 64317.2 924.935  10
   4  -9   0 63792.3 832.303  15
  -4  -9   0 65174.2 929.634   2
  -4   9   0 63891.3 940.674  13
  -4   9   0 68584.2 1022.46   8
  -4   9   0 65831.8 1016.95   9
  -4  -9   0 63992.2 925.777  11
  -4   9   0 64765.2 935.671  11
   4   9   1 9770.92 387.041  10
  -4   9  -1 9881.49 385.200  13
  -4   9  -1 9660.75 381.614   9
  -4   9  -1 9963.98 349.617  12
  -4  -9  -1 9988.42 386.729  11
  -4   9  -1 9785.38 383.035  11
   4  -9   1 9446.93 319.025  15
   4   9   2 15533.8 512.805  10
  -4   9  -2 15047.2 499.976  13
  -4  -9  -2 15332.8 434.968  12
  -4   9  -2 16132.9 455.732   9
  -4  -9  -2 15361.6 524.521   6
  -4   9  -2 15069.4 458.766  12
  -4  -9  -2 16048.6 510.225  11
  -4   9  -2 15988.2 512.310  11
   4  -9   2 15585.5 486.331  16
   4  -9   3-0.56549 65.7158  16
   4   9   3-34.1761 92.8706  10
  -4  -9  -3-20.3867 62.6379  12
  -4   9  -3-21.0139 74.4495  12
  -4  -9  -3-107.363 131.459   6
  -4  -9  -3 207.839 123.919  11
  -4   9  -3 200.710 126.144  11
   4   9   4 8285.47 432.535  10
  -4  -9  -4 7451.27 376.074  12
  -4   9  -4 8361.97 387.339  12
  -4  -9  -4 8511.31 418.745   6
   4  -9   4 8356.12 363.826  16
   4   9   5 1066.00 185.121  10
  -4  -9  -5 1098.57 177.971  12
  -4   9  -5 879.486 158.579  12
  -4  -9  -5 1236.89 208.507   6
  -4  -9  -6 638.843 175.871  12
  -4   9  -6 951.832 184.250  12
  -4  -9  -6 757.456 202.696   6
  -4  -9  -7 116.525 131.883  12
  -4   9  -7 194.752 130.460  12
  -4  -9  -7 261.972 162.049   6
  -4  -9  -8 98.8670 130.128  12
  -4   9  -8 165.044 137.324  12
  -4  -9  -9-142.586 129.736  12
  -4   9  -9-65.7233 126.014  12
   4  10 -10 986.463 205.054   4
   4  10 -10 1164.94 208.280  10
   4 -10 -10 1207.35 236.514  15
  -4  10  10 1175.21 236.996   5
   4  10  -9-29.2040 126.381   4
   4  10  -9 101.476 104.241  10
   4 -10  -9-0.30546 162.518  15
  -4  10   9-11.2423 140.559   5
  -4  10   9-56.4628 120.016   9
   4  10  -8 578.657 163.802  10
   4  10  -8 785.215 194.648   4
   4 -10  -8 587.439 183.619  15
  -4  10   8 423.305 171.224   5
  -4  10   8 688.002 184.427   9
   4  10  -7 255.280 117.783  10
   4 -10  -7 80.9983 135.799  15
  -4 -10   7 191.879 126.850   7
  -4  10   7 89.4936 125.756   9
   4  10  -6 144.448 110.835  10
   4 -10  -6-16.8475 127.964  15
  -4 -10   6 79.4295 103.537   7
  -4  10   6 128.833 131.231   9
   4 -10  -5 336.367 129.822  15
   4  10  -5 562.453 127.787  10
  -4 -10   5 459.924 139.709   7
  -4  10   5 436.041 148.478   9
   4  10  -4 25006.8 658.898  10
   4 -10  -4 25244.5 650.162  15
  -4  10   4 24418.1 734.811   9
   4 -10  -3 2174.34 192.417  15
  -4 -10   3 1983.16 157.236  14
  -4  10   3 1994.01 221.180   9
   4  10  -3 2266.94 202.620  10
   4 -10  -2 31963.8 656.473  15
   4  10  -2 31128.3 678.816  10
  -4 -10   2 30649.6 629.315  14
  -4  10   2 32722.2 791.392   9
   4  10  -2 31686.6 618.355   3
  -4 -10   2 31383.4 594.971   2
  -4  10   2 31909.6 697.195   8
  -4  10   1 171.526 83.5722   8
   4 -10  -1 428.306 133.113  15
   4  10  -1 299.623 100.319  10
  -4  10   1 171.918 83.0129  13
   4 -10  -1 217.478 62.9151   3
  -4  10   1 223.386 105.634   9
  -4 -10   1 263.043 75.4439   2
  -4  10   1 241.543 63.3285   1
   4  10   0 38175.5 740.345  10
   4 -10   0 38208.8 679.745  15
  -4  10   0 38068.5 752.403  13
  -4  10   0 39882.8 802.552   9
  -4 -10   0 38656.7 724.657  11
  -4  10   0 40068.0 735.282  11
  -4  10   0 38056.6 788.897   8
   4  10   1 2792.75 215.527  10
  -4  10  -1 3087.12 232.211  13
  -4  10  -1 2715.83 210.880   9
  -4 -10  -1 2739.94 211.836  11
  -4  10  -1 3165.94 224.145  11
   4 -10   1 2579.39 181.884  15
   4 -10   2 11170.5 365.113  15
   4  10   2 10907.6 443.697  10
  -4  10  -2 10667.5 437.243  13
  -4 -10  -2 10624.9 372.765  12
  -4  10  -2 10513.8 381.023   9
  -4  10  -2 11232.6 407.317  12
  -4 -10  -2 10411.4 417.789  11
  -4  10  -2 10644.0 420.583  11
   4 -10   2 10525.9 406.203  16
   4  10   3 485.546 121.836  10
  -4 -10  -3 493.086 101.915  12
  -4 -10  -3 412.607 136.316   6
  -4  10  -3 407.500 102.905  12
   4 -10   3 344.986 96.0005  16
  -4 -10  -3 571.429 143.070  11
  -4  10  -3 666.178 144.441  11
   4  10   4 724.194 166.212  10
  -4 -10  -4 1017.18 157.096  12
  -4  10  -4 736.341 143.526  12
  -4 -10  -4 784.619 181.585   6
   4 -10   4 774.803 132.164  16
   4  10   5 895.532 177.758  10
  -4 -10  -5 1071.71 173.528  12
  -4  10  -5 763.759 155.771  12
  -4 -10  -5 853.908 188.420   6
  -4 -10  -6 5024.11 373.948  12
  -4  10  -6 5267.49 368.521  12
  -4 -10  -6 4759.29 364.881   6
  -4 -10  -7 12.7714 106.403  12
  -4  10  -7 179.145 116.988  12
  -4 -10  -7 408.041 180.528   6
  -4 -10  -8 1463.26 240.234  12
  -4  10  -8 1308.85 218.718  12
  -4 -10  -8 1410.33 248.491   6
  -4 -10  -9 253.005 153.684  12
  -4  10  -9 277.042 153.253  12
   4  11 -10 344.170 158.743   4
   4  11 -10 385.684 152.725  10
   4 -11 -10 245.118 174.467  15
  -4  11  10 522.438 165.099   5
   4  11  -9 267.224 136.305   4
   4  11  -9 345.339 140.206  10
   4 -11  -9 321.839 174.538  15
  -4  11   9 426.190 165.031   5
  -4  11   9 303.233 140.880   9
   4 -11  -8 5712.74 425.853  15
  -4  11   8 4989.30 402.712   9
   4  11  -8 4616.23 375.839   4
   4  11  -8 5189.93 376.738  10
   4 -11  -7 4377.91 358.480  15
  -4 -11   7 4192.13 338.034   7
  -4  11   7 4587.65 369.200   9
   4  11  -7 4406.41 338.484  10
   4 -11  -6 2208.96 251.632  15
  -4 -11   6 2050.24 235.296   7
  -4  11   6 2375.79 272.936   9
   4  11  -6 2246.39 238.637  10
   4 -11  -5 3671.55 288.081  15
  -4  11   5 3974.43 323.187   9
   4  11  -5 3695.38 285.335  10
   4 -11  -4 5489.33 325.613  15
  -4  11   4 5511.18 371.850   9
   4  11  -4 5450.50 327.139  10
   4  11  -3 763.869 131.069  10
   4 -11  -3 979.717 163.539  15
  -4  11   3 1178.71 184.928   9
   4  11  -2 702.043 136.746  10
   4 -11  -2 460.975 130.526  15
   4  11  -2 513.253 101.186   3
  -4 -11   2 439.439 87.7877   2
  -4  11   2 437.651 138.875   9
  -4  11   2 265.067 98.5311   8
   4  11  -1 3755.17 246.359  10
   4 -11  -1 3984.95 254.020  15
  -4  11   1 3551.35 200.132   1
   4 -11  -1 3597.33 204.492   3
  -4  11   1 3556.13 248.333  13
  -4  11   1 3752.31 271.820   9
  -4  11   1 3842.50 255.501   8
   4  11   0 1611.73 178.410  10
   4 -11   0 1892.00 189.278  15
  -4  11   0 1485.40 147.783   1
   4 -11   0 1472.41 143.963   3
  -4  11   0 1628.67 183.299  13
  -4  11   0 1922.38 206.287   8
  -4  11   0 1527.03 188.102   9
  -4 -11   0 1601.24 158.612  11
  -4  11   0 1622.36 160.498  11
   4 -11   1 15.8052 98.2722  15
   4  11   1 178.360 89.3141  10
  -4  11  -1 213.417 108.042  13
  -4  11  -1 128.962 81.2620   9
  -4 -11  -1 152.595 69.2089  11
  -4  11  -1 248.506 87.4417  11
   4 -11   2 22035.9 534.325  15
   4  11   2 22365.0 641.083  10
  -4  11  -2 23290.4 656.091  13
  -4  11  -2 22538.9 565.578   9
  -4  11  -2 22107.6 585.631  12
  -4 -11  -2 21023.3 583.492  11
  -4  11  -2 22619.6 602.131  11
   4 -11   2 22833.1 597.896  16
   4  11   3 4565.80 317.977  10
  -4 -11  -3 4148.10 264.388  12
  -4  11  -3 4921.05 297.601  12
  -4 -11  -3 3857.19 289.590   6
  -4 -11  -3 4171.14 286.056  11
  -4  11  -3 4141.28 293.273  11
   4 -11   3 4347.81 266.246  16
   4  11   4 6005.12 383.091  10
  -4 -11  -4 5648.49 341.014  12
  -4  11  -4 5913.31 349.744  12
  -4 -11  -4 6157.31 364.117   6
   4  11   5-40.8731 110.196  10
  -4 -11  -5 32.7908 88.3133  12
  -4  11  -5 67.5336 104.995  12
  -4 -11  -5 23.5525 123.759   6
  -4 -11  -6 4664.31 362.394  12
  -4  11  -6 5006.95 365.586  12
  -4 -11  -6 5092.72 371.374   6
  -4 -11  -7-27.9627 101.390  12
  -4  11  -7 115.930 119.941  12
  -4 -11  -7 216.252 150.829   6
  -4 -11  -8 256.945 145.816  12
  -4  11  -8-34.6167 133.047  12
  -4 -11  -8 327.205 178.529   6
  -4 -11  -9 71.2548 116.663  12
   4  12 -10 670.430 199.510   4
   4  12 -10 228.686 122.184  10
   4 -12 -10 497.097 192.332  15
  -4  12  10 363.269 142.641   5
   4  12  -9 95.1333 117.929   4
   4  12  -9 135.974 121.827  10
   4 -12  -9 359.562 170.792  15
  -4  12   9 295.829 136.388   5
  -4  12   9 18.0988 117.651   9
   4  12  -8 659.547 171.257  10
   4 -12  -8 811.714 228.126  15
   4  12  -8 590.068 186.979   4
  -4  12   8 437.383 162.888   9
   4  12  -7 15.4553 94.0433  10
   4 -12  -7 125.890 150.089  15
  -4 -12   7 57.4950 111.415   7
  -4  12   7 142.765 138.337   9
   4  12  -6 704.665 161.175  10
   4 -12  -6 824.550 185.021  15
  -4 -12   6 586.638 139.285   7
  -4  12   6 486.364 152.898   9
   4 -12  -5 238.794 133.459  15
  -4  12   5 37.7951 120.610   9
   4  12  -5 244.887 116.297  10
   4 -12  -4 9200.37 422.093  15
  -4  12   4 9215.43 479.132   9
   4  12  -4 10264.1 452.529  10
   4 -12  -3 619.952 137.609  15
   4  12  -3 663.084 132.387  10
  -4  12   3 548.146 154.052   9
   4 -12  -2 15391.0 500.817  15
   4  12  -2 15117.7 508.161  10
  -4  12   2 16305.6 579.897   9
  -4  12   2 14774.4 492.535   8
   4  12  -1 12936.7 456.525  10
   4 -12  -1 12320.0 445.624  15
  -4  12   1 11867.7 452.631  13
  -4  12   1 12513.3 490.533   9
  -4  12   1 13850.8 474.625   8
   4  12   0 7689.78 355.819  10
   4 -12   0 8285.76 349.584  15
  -4  12   0 7877.27 370.164  13
  -4  12   0 6992.42 360.075   9
  -4 -12   0 7231.25 316.601  11
  -4  12   0 7439.05 320.567  11
  -4  12   0 7301.38 356.790   8
   4 -12   1 1507.13 155.670  15
   4  12   1 1571.93 176.331  10
  -4  12  -1 1889.80 202.090  13
  -4  12  -1 1851.98 186.848   9
  -4 -12  -1 1672.15 165.377  11
  -4  12  -1 1721.84 167.339  11
   4 -12   2 400.287 122.539  16
   4 -12   2 364.298 110.712  15
   4  12   2 377.740 124.460  10
  -4  12  -2 266.225 128.569  13
  -4  12  -2 225.610 95.0512   9
  -4  12  -2 340.603 119.331  12
  -4 -12  -2 367.500 126.133  11
  -4  12  -2 379.883 119.293  11
   4  12   3 336.297 123.192  10
  -4  12  -3 326.804 137.705  13
   4 -12   3 365.883 106.259  16
  -4 -12  -3 286.805 101.901  12
  -4 -12  -3 140.776 133.529   6
  -4  12  -3 268.528 111.077  12
  -4 -12  -3 480.045 133.935  11
  -4  12  -3 432.825 124.343  11
   4  12   4 558.890 146.390  10
  -4 -12  -4 626.405 146.869  12
  -4 -12  -4 658.958 168.033   6
  -4  12  -4 893.913 161.596  12
   4  12   5 1707.65 234.021  10
  -4 -12  -5 1745.24 219.236  12
  -4  12  -5 1381.80 204.241  12
  -4 -12  -5 1492.66 216.209   6
  -4 -12  -6 2280.82 263.986  12
  -4  12  -6 2352.92 268.274  12
  -4 -12  -6 2103.07 264.948   6
  -4  12  -7 1911.45 258.638  12
  -4 -12  -7 1596.67 244.685  12
  -4 -12  -7 1796.65 261.126   6
  -4 -12  -8 304.382 141.757  12
  -4  12  -8-95.0803 134.563  12
  -4 -12  -8 267.818 166.185   6
  -4 -12  -9 624.167 194.406  12
   4  13 -10 172.809 136.554  10
   4  13  -9 91.4586 111.103   4
   4  13  -9 294.608 131.357  10
   4 -13  -9 326.161 182.282  15
  -4  13   9 148.448 126.779   9
   4  13  -8 637.945 171.449  10
   4 -13  -8 654.795 211.860  15
  -4  13   8 655.515 184.420   9
   4 -13  -7 5204.38 394.067  15
  -4 -13   7 4362.24 351.385   7
  -4  13   7 4840.13 399.996   9
   4  13  -7 5189.73 385.140  10
   4 -13  -6 2956.40 286.733  15
  -4 -13   6 2219.27 254.533   7
  -4  13   6 2349.16 281.447   9
   4  13  -6 2207.26 251.125  10
   4 -13  -5 5065.32 345.574  15
  -4  13   5 4704.88 366.242   9
   4  13  -5 4821.10 336.124  10
   4 -13  -4 2330.26 238.036  15
  -4  13   4 2408.83 264.786   9
   4  13  -4 2259.64 231.371  10
   4 -13  -3-29.6754 108.689  15
   4  13  -3-49.3391 93.0592  10
  -4  13   3-88.0446 106.021   9
   4 -13  -2 345.816 141.559  15
   4  13  -2 114.963 89.8214  10
  -4  13   2 137.145 83.5874   8
  -4  13   2 258.958 129.953   9
   4  13  -1 4041.05 271.111  10
   4 -13  -1 3741.13 279.638  15
  -4  13   1 3747.31 270.146  13
  -4  13   1 3771.74 291.673   9
  -4  13   1 3603.98 255.577   8
   4  13   0 1293.26 166.085  10
   4 -13   0 1196.12 163.356  15
  -4  13   0 1463.31 183.258  13
  -4  13   0 1251.55 166.843   9
  -4 -13   0 1188.87 135.344  11
  -4  13   0 1134.02 129.716  11
  -4  13   0 1242.84 162.816   8
   4  13   1 2609.17 226.691  10
   4 -13   1 2029.56 188.173  15
  -4  13  -1 2779.43 241.782  13
  -4  13  -1 2393.09 214.440   9
  -4 -13  -1 2480.63 197.566  11
  -4  13  -1 2546.03 196.544  11
   4 -13   2 4715.60 272.523  15
  -4  13  -2 4696.74 319.805  13
  -4  13  -2 4997.95 300.515  12
  -4 -13  -2 4781.20 282.418  11
  -4  13  -2 4834.05 284.920  11
   4  13   2 5084.78 326.513  10
   4  13   3 8956.28 448.574  10
   4 -13   3 7972.70 366.564  16
  -4  13  -3 9023.41 452.240  13
  -4 -13  -3 8289.53 391.452  12
  -4 -13  -3 8668.91 427.237   6
  -4  13  -3 8955.40 418.947  12
  -4 -13  -3 8363.29 392.369  11
  -4  13  -3 8881.89 402.875  11
   4  13   4 2512.67 260.521  10
  -4 -13  -4 2511.07 242.038  12
  -4  13  -4 2468.93 243.266  12
  -4 -13  -4 1972.61 230.377   6
  -4 -13  -4 2667.38 251.355  11
  -4  13  -4 2229.02 232.498  11
   4  13   5 1632.95 240.644  10
  -4 -13  -5 1372.17 202.520  12
  -4  13  -5 1590.07 212.986  12
  -4 -13  -5 1320.08 219.050   6
   4  13   6 568.094 167.299  10
  -4 -13  -6 575.213 146.143  12
  -4  13  -6 315.616 135.553  12
  -4 -13  -6 414.602 166.018   6
  -4 -13  -7 403.810 164.417  12
  -4  13  -7 279.267 133.783  12
  -4 -13  -7 354.989 164.870   6
[truncated: 167,347 more chars]
