# Supplementary material for: Hydrogen bonds and van der Waals forces as tools for the construction of a herringbone pattern in the crystal structure of hexane-1,6-diaminium hexane-1,6-diyl bis­(hydrogen phospho­nate)
Source: Acta Crystallogr E Crystallogr Commun. 2017 Jan 1;73(Pt 1):76–80. doi: 10.1107/S2056989016019873 (PMC5209777; doi:10.1107/S2056989016019873)
Supplement: Supplementary file 2 [file e-73-00076-Isup2.hkl]

data_I                                                                          
_shelx_title ' exp_635_rt in P2(1)/c'                                           
_shelx_refln_list_code          4                                               
_shelx_F_calc_maximum      143.29                                               
_exptl_crystal_F_000       392.00                                               
_reflns_d_resolution_high  0.7002                                               
                                                                                
loop_                                                                           
 _space_group_symop_operation_xyz                                               
 'x, y, z'                                                                      
 '-x, y+1/2, -z+1/2'                                                            
 '-x, -y, -z'                                                                   
 'x, -y-1/2, z-1/2'                                                             
                                                                                
_cell_length_a     5.8824                                                       
_cell_length_b    20.2162                                                       
_cell_length_c     7.7574                                                       
_cell_angle_alpha  90.000                                                       
_cell_angle_beta   98.090                                                       
_cell_angle_gamma  90.000                                                       
                                                                                
_shelx_F_squared_multiplier     1.000                                           
                                                                                
loop_                                                                           
 _refln_index_h                                                                 
 _refln_index_k                                                                 
 _refln_index_l                                                                 
 _refln_F_squared_calc                                                          
 _refln_F_squared_meas                                                          
 _refln_F_squared_sigma                                                         
 _refln_observed_status                                                         
   1   0   0       2967.26       3127.52         7.74 o                         
   2   0   0      20531.09      21094.15        70.80 o                         
   3   0   0        614.93        631.60         4.03 o                         
   4   0   0        149.00        164.33         2.26 o                         
   5   0   0         99.64         99.38         3.05 o                         
   6   0   0          2.86          3.46         1.18 o                         
   7   0   0          9.22         13.79         2.98 o                         
   8   0   0          9.47          6.40         2.06 o                         
   1   1   0       1790.78       1959.82         7.27 o                         
   2   1   0        575.33        496.50         2.83 o                         
   3   1   0        762.41        796.32         3.12 o                         
   4   1   0        584.63        614.08         3.10 o                         
   5   1   0        124.68        115.10         2.11 o                         
   6   1   0          9.85          9.29         0.98 o                         
   7   1   0        131.88        137.62         3.49 o                         
   8   1   0         65.52         75.67         3.50 o                         
   1   2   0       2290.92       2454.68         8.53 o                         
   2   2   0        790.20        866.16         2.92 o                         
   3   2   0        429.06        510.07         1.90 o                         
   4   2   0         69.56         72.30         0.94 o                         
   5   2   0         62.51         58.17         1.40 o                         
   6   2   0          3.41          1.30         0.73 o                         
   7   2   0          6.77          9.12         1.15 o                         
   8   2   0         27.33         28.15         2.31 o                         
   1   3   0        540.32        600.83         4.42 o                         
   2   3   0          2.35          0.43         0.20 o                         
   3   3   0        191.75        178.52         1.28 o                         
   4   3   0         58.87         52.38         0.78 o                         
   5   3   0         69.16         61.83         1.37 o                         
   6   3   0          0.01         -0.22         0.68 o                         
   7   3   0         57.80         55.31         2.14 o                         
   8   3   0          7.20          6.13         1.40 o                         
   0   4   0        298.56        297.17         4.40 o                         
   1   4   0        346.00        330.51         2.73 o                         
   2   4   0         14.91         16.23         0.41 o                         
   3   4   0        113.60        126.54         1.18 o                         
   4   4   0         47.14         38.84         0.79 o                         
   5   4   0          0.19          0.07         0.52 o                         
   6   4   0          7.02          6.36         0.84 o                         
   7   4   0          0.14         -0.39         0.88 o                         
   8   4   0          0.01         -2.21         1.47 o                         
   1   5   0         23.12         36.50         0.81 o                         
   2   5   0          4.28         12.58         0.37 o                         
   3   5   0         49.36         59.27         0.85 o                         
   4   5   0         13.28         13.79         0.58 o                         
   5   5   0          1.20          0.97         0.54 o                         
   6   5   0          3.28          1.76         0.68 o                         
   7   5   0          0.97          0.24         0.90 o                         
   8   5   0          2.09         -0.27         1.53 o                         
   0   6   0       1675.25       1812.87         6.93 o                         
   1   6   0          2.25          4.32         0.38 o                         
   2   6   0        309.89        336.76         1.85 o                         
   3   6   0          8.48          7.13         0.44 o                         
   4   6   0          0.58          1.20         0.40 o                         
   5   6   0         50.20         51.42         1.38 o                         
   6   6   0          4.02          2.97         0.76 o                         
   7   6   0          1.00          1.34         1.09 o                         
   8   6   0          7.05          9.34         1.84 o                         
   1   7   0        391.73        446.17         3.34 o                         
   2   7   0        267.16        281.02         2.71 o                         
   3   7   0        358.02        382.13         2.34 o                         
   4   7   0        245.08        239.76         2.62 o                         
   5   7   0         29.02         23.31         1.11 o                         
   6   7   0          0.06          0.91         0.73 o                         
   7   7   0         46.78         48.02         2.28 o                         
   8   7   0          7.12          6.12         1.62 o                         
   0   8   0       8090.48       8390.28        40.31 o                         
   1   8   0         56.91         62.79         1.02 o                         
   2   8   0        477.72        447.58         2.31 o                         
   3   8   0          2.52          3.23         0.38 o                         
   4   8   0        448.00        440.13         3.60 o                         
   5   8   0        202.92        183.87         3.14 o                         
   6   8   0        122.90        118.84         2.65 o                         
   7   8   0         13.26         12.37         1.40 o                         
   1   9   0       1060.00       1050.70         5.26 o                         
   2   9   0       2129.31       2060.91         8.21 o                         
   3   9   0        832.45        763.73         4.86 o                         
   4   9   0       1396.00       1392.93         8.83 o                         
   5   9   0         26.51         26.99         1.39 o                         
   6   9   0         71.78         81.47         2.26 o                         
   7   9   0         73.92         76.47         3.12 o                         
   0  10   0         90.91         92.50         2.09 o                         
   1  10   0          0.06          2.91         0.42 o                         
   2  10   0        266.87        235.66         1.85 o                         
   3  10   0         32.54         40.64         0.91 o                         
   4  10   0        877.33        830.61         6.21 o                         
   5  10   0        309.43        307.85         5.03 o                         
   6  10   0         72.54         76.88         2.36 o                         
   7  10   0         33.56         35.01         2.26 o                         
   1  11   0        665.66        700.47         5.44 o                         
   2  11   0          0.75          0.50         0.41 o                         
   3  11   0        521.35        510.43         3.49 o                         
   4  11   0         31.86         34.89         1.21 o                         
   5  11   0         14.76         12.37         1.18 o                         
   6  11   0         21.08         20.40         1.36 o                         
   7  11   0         39.45         41.55         3.17 o                         
   0  12   0        824.06        773.68         6.48 o                         
   1  12   0        191.14        187.03         2.73 o                         
   2  12   0          5.27          2.12         0.35 o                         
   3  12   0         85.52         74.69         1.42 o                         
   4  12   0        159.96        162.03         3.06 o                         
   5  12   0        171.25        161.04         3.52 o                         
   6  12   0         13.10         12.43         1.11 o                         
   7  12   0         24.31         24.35         2.57 o                         
   1  13   0         79.51         89.60         1.66 o                         
   2  13   0          7.70          7.36         0.69 o                         
   3  13   0         46.21         47.40         1.68 o                         
   4  13   0         29.98         26.62         1.26 o                         
   5  13   0          4.37          5.34         0.87 o                         
   6  13   0          7.42          3.74         0.93 o                         
   7  13   0          2.54          2.91         1.49 o                         
   0  14   0          1.54          0.91         0.46 o                         
   1  14   0         10.79         17.50         0.87 o                         
   2  14   0         39.32         35.77         1.19 o                         
   3  14   0          1.27          1.62         0.72 o                         
   4  14   0         33.04         29.21         1.47 o                         
   5  14   0          1.09          1.08         0.94 o                         
   6  14   0          5.27          3.49         1.06 o                         
   7  14   0          5.88          6.33         1.43 o                         
   1  15   0          4.68          4.50         0.71 o                         
   2  15   0         52.20         59.53         1.65 o                         
   3  15   0          3.02          5.55         0.87 o                         
   4  15   0         12.93         11.51         1.26 o                         
   5  15   0         11.13         12.73         1.57 o                         
   6  15   0          0.33         -0.16         1.03 o                         
   7  15   0         10.03          9.32         1.56 o                         
   0  16   0        503.05        523.44         7.13 o                         
   1  16   0         15.60         13.98         0.81 o                         
   2  16   0         45.07         50.82         1.60 o                         
   3  16   0         74.59         74.91         2.21 o                         
   4  16   0         65.39         67.15         2.55 o                         
   5  16   0         69.09         67.14         3.02 o                         
   6  16   0         13.84         13.99         1.69 o                         
   1  17   0        142.82        148.57         2.81 o                         
   2  17   0        354.31        370.57         4.84 o                         
   3  17   0        146.44        143.96         3.26 o                         
   4  17   0        186.56        188.80         4.66 o                         
   5  17   0         17.76         18.95         1.88 o                         
   6  17   0          0.39         -1.13         1.17 o                         
   0  18   0       1222.74       1119.12        11.11 o                         
   1  18   0         28.70         21.64         1.26 o                         
   2  18   0        129.21        115.52         2.72 o                         
   3  18   0         31.93         38.12         1.77 o                         
   4  18   0         81.96         88.90         3.17 o                         
   5  18   0        131.25        149.02         5.75 o                         
   6  18   0         20.47         24.38         2.61 o                         
   1  19   0        153.22        145.23         2.96 o                         
   2  19   0          3.77          3.73         1.10 o                         
   3  19   0        148.48        140.95         3.47 o                         
   4  19   0          0.13          0.23         1.11 o                         
   5  19   0         22.48         24.75         1.93 o                         
   6  19   0         40.34         45.85         3.35 o                         
   0  20   0         37.25         38.02         2.58 o                         
   1  20   0         20.46         21.28         1.70 o                         
   2  20   0         33.64         33.56         1.92 o                         
   3  20   0          7.99         10.46         1.37 o                         
   4  20   0        193.00        191.94         4.55 o                         
   5  20   0         77.38         73.30         3.06 o                         
   1  21   0         50.84         54.07         2.59 o                         
   2  21   0         62.88         71.15         2.86 o                         
   3  21   0         36.64         38.99         2.12 o                         
   4  21   0         66.08         69.22         2.93 o                         
   5  21   0         14.77         15.87         1.70 o                         
   0  22   0          4.04          1.74         1.23 o                         
   1  22   0          7.09          6.98         1.10 o                         
   2  22   0         33.97         37.47         2.13 o                         
   3  22   0          1.90         -0.28         1.24 o                         
   4  22   0        123.46        129.89         4.53 o                         
   5  22   0          9.74          9.14         1.59 o                         
   1  23   0         16.21         19.58         2.15 o                         
   2  23   0          0.13          2.83         2.38 o                         
   3  23   0         29.80         31.75         2.40 o                         
   4  23   0          2.59          1.40         1.82 o                         
   5  23   0          8.36          6.76         2.19 o                         
   0  24   0         36.23         37.12         2.86 o                         
   1  24   0          0.76          1.01         1.37 o                         
   2  24   0         17.97         20.65         1.80 o                         
   3  24   0          1.36         -1.69         1.47 o                         
   4  24   0          1.09         -0.75         1.49 o                         
   1  25   0          1.89          3.51         1.53 o                         
   2  25   0         36.32         35.55         2.25 o                         
   3  25   0          0.13         -1.21         1.47 o                         
   4  25   0          5.24          1.87         1.47 o                         
   0  26   0        140.85        171.81         6.90 o                         
   1  26   0         48.57         61.59         2.84 o                         
   2  26   0         17.37         23.12         2.12 o                         
   3  26   0          0.43          1.25         2.36 o                         
   1  27   0         27.87         31.98         2.23 o                         
   2  27   0         23.94         25.65         2.32 o                         
   0  28   0          5.01          4.77         1.91 o                         
   1  28   0         13.38         18.35         1.86 o                         
   2  28   0          6.65          9.40         1.65 o                         
  -8   1   1          6.35          4.75         2.06 o                         
  -7   1   1          2.79          1.46         0.99 o                         
  -6   1   1          4.27          3.41         0.75 o                         
  -5   1   1          3.77          3.00         0.62 o                         
  -4   1   1         38.54         47.77         0.67 o                         
  -3   1   1         49.36         40.80         0.56 o                         
  -2   1   1        201.03        251.44         1.16 o                         
  -1   1   1       1438.64       1501.97         6.75 o                         
   1   1   1       7113.59       7120.49        14.52 o                         
   2   1   1         76.89        106.70         1.25 o                         
   3   1   1       1155.26       1162.75         5.68 o                         
   4   1   1          8.82          7.31         0.40 o                         
   5   1   1         12.14         12.83         0.82 o                         
   6   1   1          2.94          2.98         0.82 o                         
   7   1   1         29.24         31.03         2.26 o                         
   8   1   1          8.57          6.29         1.42 o                         
  -8   2   1          1.13         -0.14         1.35 o                         
  -7   2   1         16.99         16.23         1.76 o                         
  -6   2   1         84.89         88.06         2.27 o                         
  -5   2   1         69.53         60.87         1.49 o                         
  -4   2   1       1043.09       1037.94         4.56 o                         
  -3   2   1        117.01        157.24         1.16 o                         
  -2   2   1        710.70        738.70         2.52 o                         
  -1   2   1       5838.80       5693.58        26.15 o                         
   0   2   1        678.05        864.76         3.89 o                         
   1   2   1       6713.16       6796.93        13.11 o                         
   2   2   1         79.19         82.82         0.89 o                         
   3   2   1        703.55        712.13         2.86 o                         
   4   2   1        101.82        103.12         1.18 o                         
   5   2   1         25.37         25.32         0.97 o                         
   6   2   1          8.21         10.73         1.23 o                         
   7   2   1         20.17         22.66         2.11 o                         
   8   2   1          6.21          4.06         1.57 o                         
  -8   3   1         48.96         50.58         3.48 o                         
  -7   3   1         83.42         88.29         3.21 o                         
  -6   3   1         41.79         38.85         1.57 o                         
  -5   3   1        125.18        107.78         1.89 o                         
  -4   3   1        259.89        281.32         1.94 o                         
  -3   3   1       1011.72       1109.11         4.71 o                         
  -2   3   1       1426.79       1452.26         4.25 o                         
  -1   3   1       4497.39       5082.39         8.86 o                         
   0   3   1       3230.94       3427.53        58.33 o                         
   1   3   1          1.44          1.74         0.24 o                         
   2   3   1        311.63        397.89         1.85 o                         
   3   3   1        342.58        363.19         1.78 o                         
   4   3   1         83.45         82.06         1.22 o                         
   5   3   1          5.23          3.93         0.54 o                         
   6   3   1         23.49         21.75         1.32 o                         
   7   3   1         41.96         42.87         2.60 o                         
   8   3   1         67.07         71.57         4.13 o                         
  -8   4   1          4.31          5.24         1.75 o                         
  -7   4   1          1.82          2.85         1.10 o                         
  -6   4   1        184.19        193.15         3.60 o                         
  -5   4   1         96.26        105.99         1.90 o                         
  -4   4   1       2254.86       2182.77        10.75 o                         
  -3   4   1         24.48         20.40         0.61 o                         
  -2   4   1       1020.99        995.96         4.55 o                         
  -1   4   1         19.39         29.07         0.54 o                         
   0   4   1       2516.56       2731.44        22.23 o                         
   1   4   1        196.73        189.35         1.25 o                         
   2   4   1        206.71        205.73         1.50 o                         
   3   4   1        179.46        204.78         1.35 o                         
   4   4   1        265.58        243.77         2.22 o                         
   5   4   1        187.70        174.94         2.55 o                         
   6   4   1         23.47         31.72         1.42 o                         
   7   4   1         76.31         79.18         4.02 o                         
   8   4   1         12.66         12.82         2.25 o                         
  -8   5   1         72.68         65.80         4.01 o                         
  -7   5   1         45.72         51.10         3.34 o                         
  -6   5   1         67.71         58.14         2.11 o                         
  -5   5   1        144.53        149.82         2.43 o                         
  -4   5   1        255.62        273.59         2.39 o                         
  -3   5   1        814.91        831.88         3.67 o                         
  -2   5   1       1256.50       1193.32         6.14 o                         
  -1   5   1       2076.34       2370.14         6.05 o                         
   0   5   1       3338.07       3370.88        36.56 o                         
   1   5   1       1025.53        990.43         4.29 o                         
   2   5   1        282.75        311.58         1.92 o                         
   3   5   1       1063.01       1036.93         3.35 o                         
   4   5   1        159.20        161.82         1.84 o                         
   5   5   1          3.56          5.53         0.73 o                         
   6   5   1         16.86         14.96         1.07 o                         
   7   5   1         27.81         31.24         2.14 o                         
   8   5   1         76.46         78.25         4.37 o                         
  -8   6   1         16.54         20.68         2.24 o                         
  -7   6   1         47.59         50.85         2.87 o                         
  -6   6   1         60.60         66.98         2.43 o                         
  -5   6   1        542.65        516.90         4.49 o                         
  -4   6   1       1419.79       1401.40         5.91 o                         
  -3   6   1        331.94        287.82         2.17 o                         
  -2   6   1        616.45        641.59         3.07 o                         
  -1   6   1        129.98        175.37         1.42 o                         
   0   6   1       1272.02       1442.08        13.66 o                         
   1   6   1        107.86         85.32         1.00 o                         
   2   6   1         41.39         41.39         0.76 o                         
   3   6   1         11.80         16.53         0.55 o                         
   4   6   1        322.89        314.04         2.59 o                         
   5   6   1        405.78        380.92         4.04 o                         
   6   6   1         48.51         51.05         1.93 o                         
   7   6   1        130.17        131.76         4.00 o                         
  -8   7   1         25.33         26.04         2.87 o                         
  -7   7   1          1.10         -0.33         1.20 o                         
  -6   7   1         12.99         15.33         1.64 o                         
  -5   7   1         12.22         16.74         1.14 o                         
  -4   7   1        113.58        106.10         1.73 o                         
  -3   7   1       1141.67       1110.04         4.66 o                         
  -2   7   1        245.93        207.64         1.84 o                         
  -1   7   1       1282.52       1328.60         6.22 o                         
   0   7   1        457.19        482.45         3.00 o                         
   1   7   1       3124.98       3342.18        19.36 o                         
   2   7   1          3.44          0.31         0.29 o                         
   3   7   1       1625.86       1525.45         4.78 o                         
   4   7   1        251.20        241.38         2.35 o                         
   5   7   1         58.66         67.93         2.16 o                         
   6   7   1          0.32          2.75         0.81 o                         
   7   7   1          6.08          8.42         1.48 o                         
  -8   8   1          4.42          4.40         1.34 o                         
  -7   8   1          1.07          0.62         1.21 o                         
  -6   8   1          7.03          5.11         1.19 o                         
  -5   8   1         18.95         16.89         1.03 o                         
  -4   8   1        252.38        257.72         3.00 o                         
  -3   8   1          0.72          0.47         0.28 o                         
  -2   8   1         68.37         77.69         1.14 o                         
  -1   8   1         95.93        114.89         1.29 o                         
   0   8   1        144.71        180.48         1.74 o                         
   1   8   1        962.12       1063.78         5.32 o                         
   2   8   1         78.88         77.04         1.06 o                         
   3   8   1        375.07        346.24         2.10 o                         
   4   8   1        284.30        262.56         2.79 o                         
   5   8   1        481.93        484.26         5.49 o                         
   6   8   1         61.91         61.02         2.46 o                         
   7   8   1        106.01        111.40         3.72 o                         
  -7   9   1         12.59          8.57         2.15 o                         
  -6   9   1          0.05         -0.73         0.91 o                         
  -5   9   1         55.18         48.21         2.23 o                         
  -4   9   1          0.04          1.10         0.59 o                         
  -3   9   1         13.46         16.75         0.63 o                         
  -2   9   1         87.71         99.65         1.25 o                         
  -1   9   1         60.27         46.13         0.89 o                         
   0   9   1        364.95        378.15         2.83 o                         
   1   9   1         44.53         39.30         0.89 o                         
   2   9   1        352.47        335.09         2.17 o                         
   3   9   1          0.39          0.54         0.27 o                         
   4   9   1        231.62        209.62         2.98 o                         
   5   9   1          0.91          2.33         0.83 o                         
   6   9   1         36.88         34.36         1.67 o                         
   7   9   1          4.96          5.78         1.29 o                         
  -7  10   1          3.32          1.33         1.18 o                         
  -6  10   1          1.90          0.63         0.93 o                         
  -5  10   1         15.52         23.35         1.93 o                         
  -4  10   1          4.47          5.21         0.62 o                         
  -3  10   1        179.12        160.56         1.80 o                         
  -2  10   1         76.57         68.79         1.12 o                         
  -1  10   1       1079.23       1048.03         4.25 o                         
   0  10   1        666.11        728.95         4.37 o                         
   1  10   1        110.46        100.87         1.52 o                         
   2  10   1        460.37        483.68         2.78 o                         
   3  10   1         24.13         21.85         0.75 o                         
   4  10   1         62.23         60.79         1.85 o                         
   5  10   1        108.31        106.54         2.73 o                         
   6  10   1         12.53         14.83         1.29 o                         
   7  10   1         14.24         15.10         1.69 o                         
  -7  11   1          0.01         -0.03         1.28 o                         
  -6  11   1          9.85          7.61         1.29 o                         
  -5  11   1         19.54         22.50         1.70 o                         
  -4  11   1         79.79         79.44         1.91 o                         
  -3  11   1        716.20        682.90         4.56 o                         
  -2  11   1        678.22        681.63         3.32 o                         
  -1  11   1       1782.81       1707.33        10.32 o                         
   0  11   1        921.35        978.14         7.61 o                         
   1  11   1         53.98         48.97         0.87 o                         
   2  11   1        119.26        133.72         1.58 o                         
   3  11   1         34.29         41.74         1.13 o                         
   4  11   1          3.83          3.36         0.76 o                         
   5  11   1          0.00          1.59         0.75 o                         
   6  11   1         39.02         33.90         1.79 o                         
   7  11   1          8.37          6.94         1.32 o                         
  -7  12   1          5.36          4.81         1.38 o                         
  -6  12   1         16.15         11.87         1.73 o                         
  -5  12   1         45.21         45.94         2.13 o                         
  -4  12   1        280.85        272.68         6.01 o                         
  -3  12   1         43.29         39.88         1.06 o                         
  -2  12   1          3.20          2.14         0.48 o                         
  -1  12   1          1.49          5.09         0.56 o                         
   0  12   1       1239.52       1202.22         7.34 o                         
   1  12   1        246.24        242.77         2.44 o                         
   2  12   1        331.92        306.87         2.36 o                         
   3  12   1         69.07         67.35         1.81 o                         
   4  12   1         34.04         36.34         1.52 o                         
   5  12   1         51.32         48.26         1.80 o                         
   6  12   1          8.43         11.27         1.21 o                         
   7  12   1         22.21         21.18         1.83 o                         
  -7  13   1         31.44         34.55         3.13 o                         
  -6  13   1         38.29         38.85         2.79 o                         
  -5  13   1        113.16        110.88         3.36 o                         
  -4  13   1         81.82         81.14         2.62 o                         
  -3  13   1        121.93        132.61         1.99 o                         
  -2  13   1        598.29        584.17         3.65 o                         
  -1  13   1        281.28        321.70         2.76 o                         
   0  13   1        695.56        660.28         4.78 o                         
   1  13   1        244.08        229.13         2.92 o                         
   2  13   1         10.69          7.22         0.68 o                         
   3  13   1        393.06        378.88         4.93 o                         
   4  13   1         50.04         52.86         1.83 o                         
   5  13   1          0.17          0.57         0.76 o                         
   6  13   1         14.57         12.72         1.28 o                         
   7  13   1         26.51         28.03         1.89 o                         
  -7  14   1          2.38          3.09         1.45 o                         
  -6  14   1          8.56         11.04         1.81 o                         
  -5  14   1         14.54         17.67         1.49 o                         
  -4  14   1        434.57        421.55         5.78 o                         
  -3  14   1         38.31         33.50         1.37 o                         
  -2  14   1         18.66         16.21         0.91 o                         
  -1  14   1        591.72        544.78         3.72 o                         
   0  14   1        915.15        918.42         6.02 o                         
   1  14   1        907.86        867.21         7.75 o                         
   2  14   1        186.48        178.52         2.68 o                         
   3  14   1        127.55        123.15         2.85 o                         
   4  14   1         98.76         98.28         2.75 o                         
   5  14   1        107.84        100.97         3.11 o                         
   6  14   1         25.60         23.59         1.99 o                         
   7  14   1         45.79         47.75         2.67 o                         
  -7  15   1         61.60         68.62         3.59 o                         
  -6  15   1         50.34         46.42         3.13 o                         
  -5  15   1         44.48         43.13         2.13 o                         
  -4  15   1          7.93         10.41         1.33 o                         
  -3  15   1        352.78        335.10         4.42 o                         
  -2  15   1         82.45         95.48         1.86 o                         
  -1  15   1        550.12        526.99         3.96 o                         
   0  15   1         59.10         79.87         3.16 o                         
   1  15   1        303.91        330.70         4.46 o                         
   2  15   1         55.44         56.39         1.62 o                         
   3  15   1        496.79        485.38         6.23 o                         
   4  15   1        186.03        169.55         5.34 o                         
   5  15   1          1.22          4.67         1.32 o                         
   6  15   1          0.01         -0.38         1.17 o                         
  -6  16   1          0.04         -1.12         1.27 o                         
  -5  16   1          0.39          1.18         0.99 o                         
  -4  16   1         68.01         80.03         2.74 o                         
  -3  16   1        154.84        153.51         3.13 o                         
  -2  16   1         68.44         55.01         1.90 o                         
  -1  16   1        726.91        702.10         6.24 o                         
   0  16   1       1045.88        955.64         9.99 o                         
   1  16   1        691.43        633.00         6.59 o                         
   2  16   1        144.15        134.36         2.75 o                         
   3  16   1         99.31         95.90         2.72 o                         
   4  16   1         58.34         56.27         2.35 o                         
   5  16   1         59.22         61.43         2.94 o                         
   6  16   1         21.79         24.45         2.17 o                         
  -6  17   1         18.71         14.42         2.11 o                         
  -5  17   1        116.52        116.34         3.55 o                         
  -4  17   1          0.53         -0.44         1.07 o                         
  -3  17   1          5.98          5.74         0.91 o                         
  -2  17   1         15.24         13.19         1.77 o                         
  -1  17   1          0.20          4.00         0.76 o                         
   0  17   1         61.54         60.67         1.99 o                         
   1  17   1        187.31        159.12         3.36 o                         
   2  17   1        133.14        118.30         2.69 o                         
   3  17   1        114.69        101.94         3.35 o                         
   4  17   1        154.85        137.51         3.60 o                         
   5  17   1          0.51          1.63         1.33 o                         
   6  17   1          3.00          1.75         1.31 o                         
  -6  18   1          6.84          4.84         1.64 o                         
  -5  18   1         20.01         22.36         1.82 o                         
  -4  18   1          4.82          1.21         1.10 o                         
  -3  18   1         19.28         23.56         1.44 o                         
  -2  18   1        108.62         98.21         2.93 o                         
  -1  18   1         31.92         40.02         1.53 o                         
   0  18   1        387.86        380.81         4.64 o                         
   1  18   1         25.69         27.87         1.60 o                         
   2  18   1         89.70         88.63         3.08 o                         
   3  18   1        117.18        120.01         3.73 o                         
   4  18   1          0.41          0.83         1.05 o                         
   5  18   1         19.76         24.97         2.38 o                         
   6  18   1          0.53         -0.26         1.31 o                         
  -6  19   1          0.62         -0.04         1.45 o                         
  -5  19   1          1.59          2.36         1.15 o                         
  -4  19   1          8.73         11.43         1.43 o                         
  -3  19   1          0.72          0.29         0.88 o                         
  -2  19   1         65.78         71.31         2.62 o                         
  -1  19   1         39.45         40.23         1.58 o                         
   0  19   1         17.26         26.86         1.50 o                         
   1  19   1         78.76         69.58         3.02 o                         
   2  19   1          3.24          2.48         0.93 o                         
   3  19   1         57.39         51.02         2.81 o                         
   4  19   1          0.00         -0.10         1.04 o                         
   5  19   1          7.47          5.89         1.74 o                         
   6  19   1          0.61         -0.55         1.14 o                         
  -6  20   1         13.80         19.08         2.46 o                         
  -5  20   1          5.46          7.36         2.05 o                         
  -4  20   1         79.77         82.74         3.43 o                         
  -3  20   1         24.16         26.46         2.04 o                         
  -2  20   1         41.99         45.81         2.25 o                         
  -1  20   1          8.28          6.40         0.88 o                         
   0  20   1          0.26          2.09         0.98 o                         
   1  20   1         84.53         80.10         2.67 o                         
   2  20   1          0.79          0.71         1.68 o                         
   3  20   1         16.35         19.78         1.64 o                         
   4  20   1         31.33         32.84         2.07 o                         
   5  20   1          0.02          1.71         1.50 o                         
  -5  21   1         42.20         47.65         2.90 o                         
  -4  21   1          0.28          0.38         1.63 o                         
  -3  21   1          0.32          1.07         1.40 o                         
  -2  21   1         51.16         45.68         2.26 o                         
  -1  21   1         14.09         11.90         1.17 o                         
   0  21   1         12.97         12.92         1.34 o                         
   1  21   1         33.81         33.13         1.90 o                         
   2  21   1         30.59         27.05         2.39 o                         
   3  21   1         94.69         86.90         3.51 o                         
   4  21   1         21.78         20.83         1.79 o                         
   5  21   1          5.69          6.34         1.74 o                         
  -5  22   1          6.46          5.45         3.10 o                         
  -4  22   1        134.73        132.87         4.64 o                         
  -3  22   1          5.30          3.80         1.12 o                         
  -2  22   1         24.71         23.68         1.80 o                         
  -1  22   1         19.01         23.80         1.55 o                         
   0  22   1        103.49        100.99         3.09 o                         
   1  22   1         37.43         48.91         2.11 o                         
   2  22   1         32.60         36.51         2.63 o                         
   3  22   1          5.87          9.77         2.27 o                         
   4  22   1         16.97         11.85         2.37 o                         
   5  22   1         72.91         63.53         3.85 o                         
  -5  23   1          6.97          5.90         1.96 o                         
  -4  23   1          3.51          4.42         1.87 o                         
  -3  23   1         84.36         82.53         3.18 o                         
  -2  23   1         13.90         10.81         1.54 o                         
  -1  23   1         83.59         94.76         3.66 o                         
   0  23   1          3.00          6.68         1.29 o                         
   1  23   1        122.33        123.12         3.23 o                         
   2  23   1         50.78         51.38         2.49 o                         
   3  23   1        237.20        255.18         6.52 o                         
   4  23   1         67.28         65.60         3.41 o                         
  -4  24   1         61.27         58.83         3.91 o                         
  -3  24   1         29.85         30.92         3.45 o                         
  -2  24   1          0.31          0.78         1.23 o                         
  -1  24   1          9.23         14.31         2.00 o                         
   0  24   1        187.85        209.01         4.58 o                         
   1  24   1         47.61         55.70         2.34 o                         
   2  24   1         31.66         43.17         2.39 o                         
   3  24   1          0.01          6.88         2.14 o                         
   4  24   1         28.59         29.11         2.94 o                         
  -4  25   1         14.86         13.83         2.35 o                         
  -3  25   1         36.48         33.31         3.06 o                         
  -2  25   1         20.64         26.25         2.30 o                         
  -1  25   1         37.58         35.30         2.56 o                         
   0  25   1          0.42          3.43         1.15 o                         
   1  25   1         57.59         65.48         2.89 o                         
   2  25   1         65.49         71.48         3.03 o                         
   3  25   1         94.52        112.28         4.38 o                         
  -3  26   1         17.62         17.08         2.47 o                         
  -2  26   1          0.02         -0.98         1.33 o                         
  -1  26   1         14.73         16.47         2.38 o                         
   0  26   1         51.11         50.90         3.87 o                         
   1  26   1          0.17          1.50         1.78 o                         
   2  26   1          1.97          4.52         1.33 o                         
   3  26   1          0.47          2.20         1.79 o                         
  -2  27   1          4.54          8.17         2.01 o                         
  -1  27   1         75.65         91.14         4.57 o                         
   0  27   1          1.84          3.30         1.30 o                         
   1  27   1         21.65         32.72         2.26 o                         
   2  27   1          1.89          4.44         1.37 o                         
  -1  28   1          0.21          0.44         1.81 o                         
   0  28   1          2.44          0.90         1.94 o                         
   1  28   1          0.38          2.18         1.25 o                         
  -8   0   2         80.93         82.57         7.94 o                         
  -7   0   2          7.89         12.98         2.70 o                         
  -6   0   2          9.02          7.16         1.95 o                         
  -5   0   2        289.74        298.16         6.24 o                         
  -4   0   2        680.92        657.18         3.96 o                         
  -3   0   2        441.14        404.42         3.23 o                         
  -2   0   2         18.18         21.69         1.02 o                         
  -1   0   2        349.06        399.30         2.49 o                         
   0   0   2       2528.80       2628.51         8.16 o                         
   1   0   2       1135.29       1010.34         5.96 o                         
   2   0   2         24.79         13.75         0.69 o                         
   3   0   2        731.57        755.42         5.01 o                         
   4   0   2        483.20        483.48         4.94 o                         
   5   0   2         85.77         81.32         3.18 o                         
   6   0   2        124.42        140.45         5.85 o                         
   7   0   2         79.73         87.11         5.12 o                         
  -8   1   2         53.03         51.56         4.60 o                         
  -7   1   2        110.31        116.16         4.89 o                         
  -6   1   2        224.02        225.04         4.66 o                         
  -5   1   2        335.67        319.18         4.37 o                         
  -4   1   2        113.81        121.23         1.36 o                         
  -3   1   2        739.83        799.93         5.67 o                         
  -2   1   2        197.79        254.13         1.57 o                         
  -1   1   2       5707.62       5935.65        13.64 o                         
   0   1   2        135.11        145.21         1.67 o                         
   1   1   2         16.79          7.09         0.43 o                         
   2   1   2         70.44         60.51         1.02 o                         
   3   1   2        201.85        191.26         1.74 o                         
   4   1   2        554.90        556.57         3.58 o                         
   5   1   2          0.03         -0.72         0.80 o                         
   6   1   2          3.72          5.49         1.68 o                         
   7   1   2         23.49         26.97         2.22 o                         
  -8   2   2         66.30         70.97         5.17 o                         
  -7   2   2          3.06          5.52         1.71 o                         
  -6   2   2          9.49          9.99         1.41 o                         
  -5   2   2        134.71        122.79         2.58 o                         
  -4   2   2        434.89        409.43         3.10 o                         
  -3   2   2         78.56         58.18         0.80 o                         
  -2   2   2          3.54          2.79         0.30 o                         
  -1   2   2         46.99         31.89         0.51 o                         
   0   2   2       5378.65       5694.76        17.59 o                         
   1   2   2       1884.48       1789.52         4.78 o                         
   2   2   2        963.77        931.63         3.47 o                         
   3   2   2        741.14        770.89         3.31 o                         
   4   2   2         13.26         11.86         0.79 o                         
   5   2   2         31.05         25.14         1.57 o                         
   6   2   2         57.94         63.37         4.18 o                         
   7   2   2         43.95         51.42         2.84 o                         
  -8   3   2         25.83         26.05         2.76 o                         
  -7   3   2         33.51         40.28         2.66 o                         
  -6   3   2        142.89        142.28         3.30 o                         
  -5   3   2         67.80         68.05         1.97 o                         
  -4   3   2         56.34         36.67         0.83 o                         
  -3   3   2        447.06        421.30         2.32 o                         
  -2   3   2         30.43         32.71         0.59 o                         
  -1   3   2       2796.78       2841.96        10.60 o                         
   0   3   2       3776.51       3938.47        14.24 o                         
   1   3   2        139.24        140.62         1.24 o                         
   2   3   2        737.06        786.53         3.14 o                         
   3   3   2         19.13         20.22         0.56 o                         
   4   3   2          5.52          5.08         0.48 o                         
   5   3   2          3.06          2.20         0.91 o                         
   6   3   2          0.02          2.77         1.39 o                         
   7   3   2          9.85         13.26         1.69 o                         
  -8   4   2         18.11         22.11         2.94 o                         
  -7   4   2         10.79         14.37         2.24 o                         
  -6   4   2          9.08          7.88         1.11 o                         
  -5   4   2         33.70         31.06         1.54 o                         
  -4   4   2         30.61         35.08         0.99 o                         
  -3   4   2        317.99        312.72         1.98 o                         
  -2   4   2          8.50          8.87         0.40 o                         
  -1   4   2       1068.45       1080.97         4.86 o                         
   0   4   2          2.49          1.15         0.40 o                         
   1   4   2       1244.21       1221.08         4.98 o                         
   2   4   2         12.09         14.24         0.50 o                         
   3   4   2        398.98        386.74         2.49 o                         
   4   4   2         15.99         12.58         0.99 o                         
   5   4   2          2.92          0.86         0.73 o                         
   6   4   2          6.54         11.01         1.71 o                         
   7   4   2          3.37          5.27         1.71 o                         
  -8   5   2         20.78         25.63         2.45 o                         
  -7   5   2          1.37          2.99         1.32 o                         
  -6   5   2        243.30        233.10         4.23 o                         
  -5   5   2          9.54          9.37         0.96 o                         
  -4   5   2        588.32        514.23         3.89 o                         
  -3   5   2         14.33         11.99         0.49 o                         
  -2   5   2       1033.39       1004.25         4.32 o                         
  -1   5   2         72.01         85.66         0.93 o                         
   0   5   2          0.26          3.83         0.29 o                         
   1   5   2        201.31        183.23         1.28 o                         
   2   5   2         31.00         20.63         0.54 o                         
   3   5   2         90.43         81.94         1.15 o                         
   4   5   2          1.75          0.82         0.57 o                         
   5   5   2         14.35         11.97         0.96 o                         
   6   5   2          1.68          2.62         2.32 o                         
   7   5   2          0.19          0.01         1.36 o                         
  -8   6   2          9.95          7.54         1.98 o                         
  -7   6   2         33.65         35.23         2.56 o                         
  -6   6   2         29.62         30.92         1.74 o                         
  -5   6   2        358.80        335.61         4.50 o                         
  -4   6   2       1083.25       1051.77         6.51 o                         
  -3   6   2       1179.54       1147.26         4.18 o                         
  -2   6   2       2926.87       2982.25        13.97 o                         
  -1   6   2       1402.85       1679.14         7.04 o                         
   0   6   2        845.37        820.96         7.41 o                         
   1   6   2         94.17        162.22         1.59 o                         
   2   6   2         66.57         64.71         0.88 o                         
   3   6   2          4.36          4.26         0.37 o                         
   4   6   2         67.49         59.82         1.38 o                         
   5   6   2         40.02         38.67         1.30 o                         
   6   6   2         24.95         23.37         1.95 o                         
   7   6   2         11.52         12.74         2.05 o                         
  -8   7   2          4.29          2.15         2.02 o                         
  -7   7   2         59.89         61.22         3.74 o                         
  -6   7   2         27.35         26.82         2.05 o                         
  -5   7   2        153.22        154.55         4.18 o                         
  -4   7   2          0.08          1.39         0.62 o                         
  -3   7   2        209.75        204.89         2.48 o                         
  -2   7   2         69.66         69.42         1.14 o                         
  -1   7   2       1617.85       1726.96         8.40 o                         
   0   7   2          9.59          7.11         0.63 o                         
   1   7   2          2.98          1.05         0.32 o                         
   2   7   2        439.72        433.21         2.56 o                         
   3   7   2        207.72        214.98         1.93 o                         
   4   7   2        590.17        588.08         4.09 o                         
   5   7   2         11.46         12.38         1.08 o                         
   6   7   2         16.10         28.60         2.24 o                         
   7   7   2          5.12          7.69         1.99 o                         
  -8   8   2         39.26         42.42         3.50 o                         
  -7   8   2          5.85          5.41         1.44 o                         
  -6   8   2          1.55         -0.03         1.15 o                         
  -5   8   2        271.92        274.06         4.78 o                         
  -4   8   2        857.20        822.33         5.18 o                         
  -3   8   2        692.50        687.40         4.22 o                         
  -2   8   2        614.61        641.68         5.53 o                         
  -1   8   2        314.78        316.95         2.28 o                         
   0   8   2         65.32        100.49         1.70 o                         
   1   8   2        289.86        312.07         2.24 o                         
   2   8   2        575.23        618.02         3.34 o                         
   3   8   2        244.04        235.25         2.40 o                         
   4   8   2       1052.08       1025.21         5.80 o                         
   5   8   2         61.42         58.15         2.18 o                         
   6   8   2        318.73        327.79         5.12 o                         
   7   8   2         48.27         56.35         3.13 o                         
  -7   9   2         48.58         48.90         2.91 o                         
  -6   9   2         54.84         52.27         3.54 o                         
  -5   9   2        137.04        129.44         3.50 o                         
  -4   9   2          1.16          1.82         0.56 o                         
  -3   9   2        558.93        533.07         3.63 o                         
  -2   9   2         28.35         26.83         0.80 o                         
  -1   9   2       2468.92       2447.24         7.92 o                         
   0   9   2        112.05        114.25         2.09 o                         
   1   9   2          9.37         12.31         0.55 o                         
   2   9   2         30.23         29.49         0.86 o                         
   3   9   2        472.42        466.79         3.65 o                         
   4   9   2        341.40        333.93         3.47 o                         
   5   9   2         27.10         36.11         1.68 o                         
   6   9   2          0.19          6.71         1.40 o                         
   7   9   2          5.67          7.11         1.63 o                         
  -7  10   2          1.79         -1.02         1.29 o                         
  -6  10   2          0.43          0.41         1.10 o                         
  -5  10   2        155.42        137.62         4.09 o                         
  -4  10   2        720.58        677.29         5.34 o                         
  -3  10   2        194.44        196.24         2.50 o                         
  -2  10   2        261.17        289.66         2.58 o                         
  -1  10   2          5.57         11.73         0.60 o                         
   0  10   2        565.02        549.50         5.07 o                         
   1  10   2        504.76        465.39         3.20 o                         
   2  10   2         41.28         38.39         0.97 o                         
   3  10   2        272.16        253.12         3.07 o                         
   4  10   2        237.08        230.73         2.88 o                         
   5  10   2        105.79        100.18         2.70 o                         
   6  10   2        152.26        148.20         3.93 o                         
   7  10   2         74.17         76.73         3.62 o                         
  -7  11   2         23.49         25.38         2.24 o                         
  -6  11   2         40.16         35.99         2.36 o                         
  -5  11   2         49.30         43.03         2.28 o                         
  -4  11   2          6.87         10.26         0.96 o                         
  -3  11   2        525.17        515.14         4.13 o                         
  -2  11   2        232.75        209.97         2.49 o                         
  -1  11   2       1656.94       1675.71         9.60 o                         
   0  11   2        664.23        601.37         4.16 o                         
   1  11   2         36.02         35.90         0.87 o                         
   2  11   2          8.32         11.03         0.66 o                         
   3  11   2        408.11        394.67         3.55 o                         
   4  11   2        502.26        478.99         4.49 o                         
   5  11   2         46.53         49.14         1.96 o                         
   6  11   2         55.69         62.30         2.65 o                         
   7  11   2          0.01          2.66         1.31 o                         
  -7  12   2          0.04          0.66         1.38 o                         
  -6  12   2          0.00          0.20         1.22 o                         
  -5  12   2         41.73         44.06         2.31 o                         
  -4  12   2        325.04        329.25         5.59 o                         
  -3  12   2         33.39         34.58         1.19 o                         
  -2  12   2        138.65        119.91         1.99 o                         
  -1  12   2          5.15          8.66         0.57 o                         
   0  12   2        444.79        454.01         3.95 o                         
   1  12   2        212.82        177.16         1.88 o                         
   2  12   2        292.54        266.34         3.84 o                         
   3  12   2        188.06        168.01         2.40 o                         
   4  12   2          4.88          7.26         0.89 o                         
   5  12   2         18.83         19.84         1.54 o                         
   6  12   2          0.16          1.03         0.92 o                         
   7  12   2         27.82         29.61         2.08 o                         
  -7  13   2          4.05          4.78         1.80 o                         
  -6  13   2          1.19         -0.45         1.22 o                         
  -5  13   2         16.63         17.22         1.69 o                         
  -4  13   2          7.45          4.17         1.11 o                         
  -3  13   2         50.04         42.06         1.42 o                         
  -2  13   2          0.53          0.95         0.48 o                         
  -1  13   2        103.39        102.12         1.91 o                         
   0  13   2          2.49          1.66         0.62 o                         
   1  13   2         78.75         87.91         1.59 o                         
   2  13   2         28.78         31.07         1.67 o                         
   3  13   2        143.99        144.53         2.59 o                         
   4  13   2        108.18        103.94         2.59 o                         
   5  13   2         30.25         25.95         2.08 o                         
   6  13   2          6.51          6.57         1.12 o                         
   7  13   2          4.19          2.18         1.23 o                         
  -7  14   2          0.04          1.15         1.53 o                         
  -6  14   2          0.09         -0.35         1.17 o                         
  -5  14   2          4.20          5.83         1.33 o                         
  -4  14   2         98.34         93.28         3.19 o                         
  -3  14   2         37.31         38.75         1.56 o                         
  -2  14   2        714.62        649.28         5.30 o                         
  -1  14   2          8.46          8.72         0.73 o                         
   0  14   2       1243.14       1158.76        10.21 o                         
   1  14   2          6.32          5.54         0.73 o                         
   2  14   2        275.88        244.57         3.23 o                         
   3  14   2         17.91         20.31         1.37 o                         
   4  14   2         57.45         50.60         2.36 o                         
   5  14   2          0.71          1.67         1.00 o                         
   6  14   2         19.29         16.41         1.79 o                         
  -7  15   2          4.68          2.62         1.75 o                         
  -6  15   2         18.69         17.91         2.14 o                         
  -5  15   2          1.03          1.80         1.12 o                         
  -4  15   2          6.83          5.48         1.26 o                         
  -3  15   2         89.82         78.38         2.49 o                         
  -2  15   2         43.09         53.50         1.99 o                         
  -1  15   2        446.85        406.07         5.56 o                         
   0  15   2         74.77         77.56         2.64 o                         
   1  15   2        167.01        142.15         3.84 o                         
   2  15   2          0.24          1.21         0.62 o                         
   3  15   2          1.42         -0.03         0.95 o                         
   4  15   2          4.85          5.24         1.64 o                         
   5  15   2          0.10         -0.58         1.13 o                         
   6  15   2          1.22          2.26         1.27 o                         
  -6  16   2          6.43          5.86         1.62 o                         
  -5  16   2         63.50         65.44         3.01 o                         
  -4  16   2          4.74          5.78         1.25 o                         
  -3  16   2        183.45        183.76         3.84 o                         
  -2  16   2         41.02         35.19         2.32 o                         
  -1  16   2         20.82         19.82         1.30 o                         
   0  16   2        323.97        285.98         4.17 o                         
   1  16   2         86.61         74.05         2.37 o                         
   2  16   2         26.29         16.23         1.03 o                         
   3  16   2         25.65         22.85         1.79 o                         
   4  16   2         89.89         91.62         3.88 o                         
   5  16   2         16.39         12.20         2.40 o                         
   6  16   2         73.01         77.95         3.55 o                         
  -6  17   2         55.30         57.85         4.51 o                         
  -5  17   2         28.87         29.93         2.27 o                         
  -4  17   2         42.07         44.93         2.53 o                         
  -3  17   2        119.38        122.62         3.77 o                         
  -2  17   2          2.43          5.49         1.28 o                         
  -1  17   2        458.69        466.11         5.15 o                         
   0  17   2          6.85         11.12         1.37 o                         
   1  17   2          0.00          3.01         0.96 o                         
   2  17   2         99.19         90.26         2.49 o                         
   3  17   2        153.71        145.17         4.02 o                         
   4  17   2        108.97         95.18         4.07 o                         
   5  17   2         25.26         34.03         3.31 o                         
   6  17   2          1.97          2.27         1.65 o                         
  -6  18   2          0.82          1.37         1.80 o                         
  -5  18   2         51.72         53.38         2.97 o                         
  -4  18   2        169.74        187.23         4.86 o                         
  -3  18   2         74.01         84.07         4.32 o                         
  -2  18   2         36.15         47.91         2.54 o                         
  -1  18   2          4.66          6.38         1.09 o                         
   0  18   2        286.15        262.94         4.47 o                         
   1  18   2        237.50        225.89         4.20 o                         
   2  18   2        132.27        130.32         2.98 o                         
   3  18   2         63.91         67.56         2.93 o                         
   4  18   2         17.90         20.53         2.27 o                         
   5  18   2         42.11         36.24         2.45 o                         
   6  18   2         21.21         20.88         2.10 o                         
  -6  19   2         41.06         41.90         4.02 o                         
  -5  19   2         59.87         61.59         3.77 o                         
  -4  19   2          4.20          9.78         2.15 o                         
  -3  19   2         77.91         72.37         3.13 o                         
  -2  19   2         62.62         65.06         3.23 o                         
  -1  19   2        258.89        257.06         4.10 o                         
   0  19   2         90.83        104.76         3.02 o                         
   1  19   2         47.66         50.49         2.26 o                         
   2  19   2         50.72         48.26         1.99 o                         
   3  19   2        264.20        268.49         5.68 o                         
   4  19   2        262.74        265.24         6.90 o                         
   5  19   2         31.71         31.46         2.34 o                         
  -6  20   2          1.06          4.04         2.03 o                         
  -5  20   2         28.33         41.80         3.27 o                         
  -4  20   2        185.64        202.95         6.41 o                         
  -3  20   2         28.61         42.63         3.19 o                         
  -2  20   2         40.57         48.96         2.70 o                         
  -1  20   2         14.60         11.13         1.22 o                         
   0  20   2        283.73        272.64         4.79 o                         
   1  20   2        290.14        269.44         4.94 o                         
   2  20   2        197.31        202.90         3.87 o                         
   3  20   2        164.49        156.27         4.54 o                         
   4  20   2          0.27          2.98         2.45 o                         
   5  20   2          2.71          1.69         1.38 o                         
  -5  21   2         63.13         70.01         4.13 o                         
  -4  21   2          0.77          2.66         1.85 o                         
  -3  21   2          8.98          5.60         1.61 o                         
  -2  21   2         31.80         30.06         2.29 o                         
  -1  21   2         89.65         89.48         2.97 o                         
   0  21   2         79.63         76.30         2.71 o                         
   1  21   2         10.97         15.50         1.54 o                         
   2  21   2          0.83          2.38         1.10 o                         
   3  21   2         75.37         76.23         3.35 o                         
   4  21   2         38.87         44.00         2.71 o                         
   5  21   2          9.71          7.90         1.81 o                         
  -5  22   2          4.22          9.21         2.16 o                         
  -4  22   2         33.99         35.70         4.33 o                         
  -3  22   2          1.82          1.76         1.55 o                         
  -2  22   2          0.06          1.90         1.86 o                         
  -1  22   2          0.03          2.65         1.41 o                         
   0  22   2         56.96         59.17         2.50 o                         
   1  22   2         18.44         18.84         1.62 o                         
   2  22   2          1.20          1.50         1.02 o                         
   3  22   2         17.48         18.96         1.97 o                         
   4  22   2         15.60         19.47         2.05 o                         
  -5  23   2          2.35          1.72         1.58 o                         
  -4  23   2         49.85         49.58         3.63 o                         
  -3  23   2          0.01         -0.33         1.38 o                         
  -2  23   2         18.20         20.85         2.67 o                         
  -1  23   2          1.36          3.82         1.40 o                         
   0  23   2          1.49          2.10         1.03 o                         
   1  23   2         21.82         28.87         1.78 o                         
   2  23   2          1.16          1.75         1.34 o                         
   3  23   2          6.26         12.35         2.74 o                         
   4  23   2         13.02          9.38         2.36 o                         
  -4  24   2          5.81          8.43         2.10 o                         
  -3  24   2         10.47          7.89         2.01 o                         
  -2  24   2         16.86         24.07         2.66 o                         
  -1  24   2          8.61         11.94         1.82 o                         
   0  24   2         30.16         42.10         2.10 o                         
   1  24   2         62.38         66.19         2.55 o                         
   2  24   2         15.54         22.00         1.86 o                         
   3  24   2         27.59         33.81         4.73 o                         
   4  24   2          0.25         -0.24         2.07 o                         
  -4  25   2          0.36          1.77         1.86 o                         
  -3  25   2          3.94          2.82         1.55 o                         
  -2  25   2          4.89          5.59         1.53 o                         
  -1  25   2         31.06         28.18         2.39 o                         
   0  25   2          5.89          9.91         1.34 o                         
   1  25   2          2.25          4.03         1.18 o                         
   2  25   2         53.24         58.50         3.00 o                         
   3  25   2          9.99         12.59         2.25 o                         
  -3  26   2          0.29          1.23         1.82 o                         
  -2  26   2          4.21          3.69         1.66 o                         
  -1  26   2         49.51         64.71         3.46 o                         
   0  26   2         15.54         14.64         1.87 o                         
   1  26   2        134.46        142.15         4.98 o                         
   2  26   2          6.57          6.29         1.34 o                         
   3  26   2         40.37         44.41         3.48 o                         
  -2  27   2         40.45         46.84         3.14 o                         
  -1  27   2         64.73         70.15         3.68 o                         
   0  27   2         58.87         68.85         3.63 o                         
   1  27   2          0.55          6.18         1.53 o                         
   2  27   2          0.04          2.33         1.42 o                         
  -1  28   2          8.13         13.37         2.07 o                         
   0  28   2        100.69        117.07         4.63 o                         
   1  28   2         64.62         62.42         3.02 o                         
  -8   1   3          0.03         -0.28         1.64 o                         
  -7   1   3         13.00         13.57         2.44 o                         
  -6   1   3         16.47         16.30         1.55 o                         
  -5   1   3        103.08        101.05         2.44 o                         
  -4   1   3         51.18         38.24         0.97 o                         
  -3   1   3         27.58         37.46         0.72 o                         
  -2   1   3         38.61         36.58         0.68 o                         
  -1   1   3         35.38         54.98         0.77 o                         
   0   1   3          1.26          4.19         0.33 o                         
   1   1   3        152.67        193.03         1.99 o                         
   2   1   3         58.63         63.11         1.36 o                         
   3   1   3        102.37         99.44         1.46 o                         
   4   1   3        182.50        172.44         5.57 o                         
   5   1   3          4.47          5.21         1.72 o                         
   6   1   3         28.55         27.24         2.12 o                         
   7   1   3          0.71          1.46         1.34 o                         
  -8   2   3         18.35         19.24         2.62 o                         
  -7   2   3         18.68         17.56         2.40 o                         
  -6   2   3          1.75          1.95         1.03 o                         
  -5   2   3          3.14          4.74         1.12 o                         
  -4   2   3        401.78        378.46         3.24 o                         
  -3   2   3         22.20         26.10         0.46 o                         
  -2   2   3        444.52        400.40         2.01 o                         
  -1   2   3        240.62        265.57         2.13 o                         
   0   2   3        154.91        175.72         1.39 o                         
   1   2   3         11.24         12.97         0.55 o                         
   2   2   3         60.83         56.59         1.23 o                         
   3   2   3         18.84         14.37         0.66 o                         
   4   2   3         26.25         31.09         4.57 o                         
   5   2   3         71.28         70.45         2.95 o                         
   6   2   3         40.47         37.97         2.50 o                         
   7   2   3         33.56         38.04         2.62 o                         
  -8   3   3          0.50          0.54         1.80 o                         
  -7   3   3        188.02        197.90         5.54 o                         
  -6   3   3         50.72         48.70         2.30 o                         
  -5   3   3       1333.64       1306.94         8.18 o                         
  -4   3   3         99.89         95.39         1.74 o                         
  -3   3   3        630.17        635.64         3.63 o                         
  -2   3   3         32.46         51.06         0.68 o                         
  -1   3   3        321.64        352.87         2.07 o                         
   0   3   3          2.48         16.42         0.47 o                         
   1   3   3       1062.12       1199.26         6.80 o                         
   2   3   3        396.83        411.44         3.07 o                         
   3   3   3        916.31        935.34         4.92 o                         
   4   3   3       1149.29       1095.12         8.91 o                         
   5   3   3        110.93        121.12         3.11 o                         
   6   3   3        159.67        159.34         5.33 o                         
   7   3   3          1.08          6.25         1.88 o                         
  -8   4   3         46.48         46.79         3.13 o                         
  -7   4   3          1.12          4.17         1.67 o                         
  -6   4   3          4.70          5.05         1.16 o                         
  -5   4   3        367.02        356.80         4.72 o                         
  -4   4   3        813.10        794.33         4.94 o                         
  -3   4   3       2086.06       1852.14         9.87 o                         
  -2   4   3        435.02        437.99         2.17 o                         
  -1   4   3       2845.67       2815.56        13.13 o                         
   0   4   3       1482.26       1577.40         5.90 o                         
   1   4   3        381.61        370.32         2.40 o                         
   2   4   3        471.07        479.90         3.05 o                         
   3   4   3        707.36        724.58         5.44 o                         
   4   4   3         11.95         14.95         2.31 o                         
   5   4   3         26.22         23.23         1.43 o                         
   6   4   3         71.78         66.79         3.60 o                         
   7   4   3         98.21        104.74         4.88 o                         
  -8   5   3          5.44          9.13         1.87 o                         
  -7   5   3        153.13        162.30         5.13 o                         
  -6   5   3         81.65         78.31         2.89 o                         
  -5   5   3        708.38        686.61         7.88 o                         
  -4   5   3         66.71         66.30         1.98 o                         
  -3   5   3         46.86         45.23         0.73 o                         
  -2   5   3          8.79         12.17         0.45 o                         
  -1   5   3       2905.83       2915.04        21.64 o                         
   0   5   3        447.06        487.39         3.27 o                         
   1   5   3         11.61          4.40         0.30 o                         
   2   5   3         60.68         57.50         0.96 o                         
   3   5   3        394.89        395.59         4.37 o                         
   4   5   3       1014.49        990.81         7.02 o                         
   5   5   3        111.84        123.96         2.69 o                         
   6   5   3        132.95        140.47        11.30 o                         
   7   5   3          0.40          7.73         2.16 o                         
  -8   6   3         47.94         56.93         3.99 o                         
  -7   6   3         47.33         52.83         3.11 o                         
  -6   6   3         14.97         14.96         1.46 o                         
  -5   6   3          0.07          2.22         0.95 o                         
  -4   6   3        523.28        525.18         5.06 o                         
  -3   6   3        125.01        149.15         2.24 o                         
  -2   6   3        144.26        135.17         1.44 o                         
  -1   6   3        970.00        947.95         8.39 o                         
   0   6   3       1752.32       1854.56         9.63 o                         
   1   6   3        274.70        273.58         1.75 o                         
   2   6   3        647.20        638.90         3.19 o                         
   3   6   3          0.94          0.74         0.44 o                         
   4   6   3          3.42          8.14         1.04 o                         
   5   6   3        309.37        290.66         4.06 o                         
   6   6   3         27.92         34.54         3.49 o                         
   7   6   3        144.08        156.00         5.95 o                         
  -8   7   3          5.74          8.55         2.17 o                         
  -7   7   3          6.38          9.60         1.96 o                         
  -6   7   3         45.43         45.94         3.00 o                         
  -5   7   3        121.66        116.43         3.14 o                         
  -4   7   3         21.80         19.41         1.21 o                         
  -3   7   3         54.12         53.08         1.47 o                         
  -2   7   3         30.79         23.79         0.64 o                         
  -1   7   3        390.42        407.20         4.17 o                         
   0   7   3        714.37        623.46         4.48 o                         
   1   7   3         17.84          9.17         0.45 o                         
   2   7   3         29.85         22.88         0.62 o                         
   3   7   3         89.26         65.33         1.51 o                         
   4   7   3        282.76        279.74         3.85 o                         
   5   7   3          0.95          1.93         0.85 o                         
   6   7   3         34.41         44.45         3.60 o                         
   7   7   3          2.12          9.25         2.14 o                         
  -7   8   3          3.22          5.06         1.74 o                         
  -6   8   3          1.28          0.89         1.28 o                         
  -5   8   3         62.97         60.56         2.27 o                         
  -4   8   3        205.20        197.21         3.42 o                         
  -3   8   3        198.49        191.07         2.60 o                         
  -2   8   3        130.87        134.32         1.61 o                         
  -1   8   3        300.15        304.46         2.86 o                         
   0   8   3         90.30        105.82         1.42 o                         
   1   8   3          4.61          7.16         0.53 o                         
   2   8   3         28.50         29.80         0.69 o                         
   3   8   3        109.24        109.82         1.94 o                         
   4   8   3          2.93          4.05         0.83 o                         
   5   8   3          4.04          3.47         0.82 o                         
   6   8   3          6.05          6.07         1.56 o                         
   7   8   3         14.58         21.63         2.60 o                         
  -7   9   3          1.15          0.86         1.60 o                         
  -6   9   3          2.32          1.73         1.32 o                         
  -5   9   3          1.58          2.25         1.14 o                         
  -4   9   3         26.55         24.75         1.34 o                         
  -3   9   3         72.12         70.12         1.89 o                         
  -2   9   3         45.76         47.48         1.02 o                         
  -1   9   3        263.25        234.40         2.37 o                         
   0   9   3        136.99        160.63         1.70 o                         
   1   9   3         17.01          8.82         0.54 o                         
   2   9   3         54.47         67.46         1.29 o                         
   3   9   3          2.45          1.68         0.48 o                         
   4   9   3          0.06          0.40         0.81 o                         
   5   9   3          6.76          7.27         1.00 o                         
   6   9   3          0.00          0.60         1.07 o                         
   7   9   3          4.17          6.71         1.91 o                         
  -7  10   3         18.37         15.32         2.26 o                         
  -6  10   3         43.57         49.32         3.24 o                         
  -5  10   3         26.12         27.62         2.16 o                         
  -4  10   3         44.97         45.03         2.02 o                         
  -3  10   3         11.26          7.48         0.78 o                         
  -2  10   3        101.46         95.54         1.45 o                         
  -1  10   3          0.03          1.19         0.39 o                         
   0  10   3        328.63        331.04         2.66 o                         
   1  10   3         20.57         25.17         0.79 o                         
   2  10   3        185.03        189.04         3.20 o                         
   3  10   3         31.56         29.42         1.21 o                         
   4  10   3         12.25         10.29         0.94 o                         
   5  10   3         32.19         31.77         1.69 o                         
   6  10   3          1.75          1.46         1.08 o                         
   7  10   3          5.73          7.28         1.94 o                         
  -7  11   3         15.95         16.07         2.45 o                         
  -6  11   3         10.25         10.97         1.51 o                         
  -5  11   3        144.47        144.23         4.55 o                         
  -4  11   3         19.89         20.51         2.22 o                         
  -3  11   3         29.32         21.97         1.18 o                         
  -2  11   3          8.92         10.25         0.60 o                         
  -1  11   3         32.02         33.35         0.97 o                         
   0  11   3         65.65         60.14         1.29 o                         
   1  11   3          3.73          2.71         0.42 o                         
   2  11   3          6.62          8.14         0.74 o                         
   3  11   3         17.57         16.47         0.98 o                         
   4  11   3         88.61         92.57         2.32 o                         
   5  11   3          0.57          0.58         0.84 o                         
   6  11   3          6.16          6.63         1.26 o                         
   7  11   3         13.92         13.31         1.88 o                         
  -7  12   3         58.44         69.13         4.30 o                         
  -6  12   3         56.08         53.76         2.82 o                         
  -5  12   3          0.56          1.93         1.42 o                         
  -4  12   3         14.95         13.29         1.74 o                         
  -3  12   3        171.28        158.83         4.47 o                         
  -2  12   3         30.68         23.02         0.96 o                         
  -1  12   3        152.19        172.18         2.10 o                         
   0  12   3       1052.94       1020.92         7.98 o                         
   1  12   3         82.33         83.37         1.68 o                         
   2  12   3        565.97        536.80         4.46 o                         
   3  12   3         92.47         91.95         2.12 o                         
   4  12   3          7.11          7.17         0.91 o                         
   5  12   3         61.17         56.58         2.21 o                         
   6  12   3         22.81         24.21         1.86 o                         
  -7  13   3         80.70         79.50         5.76 o                         
  -6  13   3         21.00         24.63         2.51 o                         
  -5  13   3        214.04        210.54         5.82 o                         
  -4  13   3          0.05         -1.19         1.26 o                         
  -3  13   3        225.07        208.85         4.43 o                         
  -2  13   3        367.76        354.82         4.73 o                         
  -1  13   3       2564.89       2494.58        12.16 o                         
   0  13   3        960.85        958.77         5.53 o                         
   1  13   3        631.30        585.38         4.44 o                         
   2  13   3         38.77         38.84         1.39 o                         
   3  13   3          4.57          6.51         0.98 o                         
   4  13   3        200.32        184.69         3.11 o                         
   5  13   3         11.44         13.65         1.26 o                         
   6  13   3         26.64         27.85         1.98 o                         
  -7  14   3         18.37         19.78         3.93 o                         
  -6  14   3          8.49          9.14         2.34 o                         
  -5  14   3          1.95          5.95         1.70 o                         
  -4  14   3        241.03        248.60         7.95 o                         
  -3  14   3         55.62         58.46         2.55 o                         
  -2  14   3         57.42         64.28         2.21 o                         
  -1  14   3          0.68          3.07         0.83 o                         
   0  14   3        730.54        681.41         6.34 o                         
   1  14   3        517.14        459.01         5.39 o                         
   2  14   3        549.16        495.99         6.43 o                         
   3  14   3        399.45        368.23         5.23 o                         
   4  14   3          8.19          9.03         1.08 o                         
   5  14   3          5.79          8.03         1.18 o                         
   6  14   3         18.24         14.51         2.22 o                         
  -7  15   3         22.43         19.62         5.46 o                         
  -6  15   3         13.20         12.89         2.53 o                         
  -5  15   3        221.81        219.82         6.27 o                         
  -4  15   3          0.46          3.85         1.69 o                         
  -3  15   3          2.28          1.82         1.08 o                         
  -2  15   3        254.87        254.40         6.09 o                         
  -1  15   3         83.14         84.84         2.48 o                         
   0  15   3        765.98        751.07         7.08 o                         
   1  15   3          6.36          3.65         0.96 o                         
   2  15   3         67.07         67.44         2.06 o                         
   3  15   3         62.48         55.74         2.37 o                         
   4  15   3        141.41        135.28         3.53 o                         
   5  15   3          0.01         -1.32         1.26 o                         
   6  15   3         18.58         20.37         3.58 o                         
  -6  16   3          2.06          2.54         1.75 o                         
  -5  16   3          4.83          9.57         1.99 o                         
  -4  16   3        177.44        181.13         5.60 o                         
  -3  16   3         20.50         26.70         1.97 o                         
  -2  16   3         88.20         93.44         3.28 o                         
  -1  16   3          0.04          1.94         0.94 o                         
   0  16   3        167.40        164.90         3.95 o                         
   1  16   3        282.30        273.71         3.99 o                         
   2  16   3        127.91        127.52         2.99 o                         
   3  16   3        310.40        320.90         6.04 o                         
   4  16   3          0.02          1.47         1.54 o                         
   5  16   3          2.37          3.31         1.89 o                         
   6  16   3          5.43          3.05         1.81 o                         
  -6  17   3          4.48          4.93         4.39 o                         
  -5  17   3         13.05         10.98         2.03 o                         
  -4  17   3          0.08          0.24         1.49 o                         
  -3  17   3        163.49        160.18         4.41 o                         
  -2  17   3         18.61         18.69         1.81 o                         
  -1  17   3        658.05        646.91        11.93 o                         
   0  17   3        150.31        139.07         3.71 o                         
   1  17   3        125.58        128.84         3.11 o                         
   2  17   3         45.77         43.38         1.94 o                         
   3  17   3          0.01          2.28         1.99 o                         
   4  17   3         10.57          8.02         1.56 o                         
   5  17   3          2.13          3.51         1.99 o                         
   6  17   3          0.05          2.49         2.70 o                         
  -6  18   3          0.07          1.44         1.88 o                         
  -5  18   3          3.37          4.60         1.85 o                         
  -4  18   3         15.12         14.49         2.56 o                         
  -3  18   3          0.92          2.80         1.27 o                         
  -2  18   3          0.32         -1.02         1.28 o                         
  -1  18   3          1.92          2.66         1.33 o                         
   0  18   3         65.94         52.64         2.49 o                         
   1  18   3         83.91         80.31         3.01 o                         
   2  18   3         21.60         25.65         1.52 o                         
   3  18   3         95.54         90.39         4.06 o                         
   4  18   3          3.17          3.76         1.40 o                         
   5  18   3          2.18          2.79         2.74 o                         
  -6  19   3          1.81          2.92         2.09 o                         
  -5  19   3         18.23         19.75         3.14 o                         
  -4  19   3          0.57          1.15         1.68 o                         
  -3  19   3         62.15         64.57         3.09 o                         
  -2  19   3          0.01          0.30         1.29 o                         
  -1  19   3         59.20         57.41         2.36 o                         
   0  19   3         12.50         13.50         1.54 o                         
   1  19   3         12.29          7.53         1.18 o                         
   2  19   3         36.97         36.50         1.94 o                         
   3  19   3         10.42          6.69         2.39 o                         
   4  19   3         13.80         14.31         2.02 o                         
   5  19   3          0.86          2.81         1.79 o                         
  -5  20   3          3.88          5.86         3.01 o                         
  -4  20   3         15.71         14.33         2.74 o                         
  -3  20   3         82.42         76.64         3.44 o                         
  -2  20   3         24.15         20.63         2.69 o                         
  -1  20   3         49.43         49.33         2.59 o                         
   0  20   3          0.90          0.64         0.97 o                         
   1  20   3          0.31          1.25         1.03 o                         
   2  20   3          9.95         13.40         1.42 o                         
   3  20   3          0.42         -0.26         1.48 o                         
   4  20   3          1.62          5.08         1.75 o                         
   5  20   3          4.29          3.60         1.97 o                         
  -5  21   3         92.36        101.69         5.04 o                         
  -4  21   3          3.59          6.61         4.12 o                         
  -3  21   3          2.67          9.35         1.82 o                         
  -2  21   3         25.64         26.83         2.33 o                         
  -1  21   3         88.85         87.80         3.12 o                         
   0  21   3         31.70         35.44         1.89 o                         
   1  21   3         10.07         11.91         1.45 o                         
   2  21   3         24.01         21.49         1.72 o                         
   3  21   3         45.12         45.95         3.22 o                         
   4  21   3        101.60         91.30         4.51 o                         
  -5  22   3         63.91         87.43         4.83 o                         
  -4  22   3        146.66        152.63         6.05 o                         
  -3  22   3        224.37        235.04         7.97 o                         
  -2  22   3         91.12         93.38         4.79 o                         
  -1  22   3         62.67         63.72         3.64 o                         
   0  22   3         72.14         68.26         2.56 o                         
   1  22   3         73.78         77.76         2.95 o                         
   2  22   3        154.52        154.57         4.62 o                         
   3  22   3         89.28         92.48         4.53 o                         
   4  22   3         10.42         15.04         2.27 o                         
  -4  23   3          2.60          9.72         3.02 o                         
  -3  23   3          9.40          7.76         1.96 o                         
  -2  23   3         42.42         42.38         3.42 o                         
  -1  23   3         91.88         73.66         4.38 o                         
   0  23   3        115.19        108.16         3.21 o                         
   1  23   3          0.34          0.09         1.50 o                         
   2  23   3          0.01          1.45         1.71 o                         
   3  23   3         36.69         41.47         3.27 o                         
   4  23   3         67.11         70.25         4.20 o                         
  -4  24   3         67.04         69.24         6.36 o                         
  -3  24   3         30.77         29.59         2.55 o                         
  -2  24   3         39.19         44.24         2.95 o                         
  -1  24   3         32.05         36.72         3.67 o                         
   0  24   3         49.08         53.21         2.42 o                         
   1  24   3          2.17          2.37         1.09 o                         
   2  24   3         65.34         61.97         3.79 o                         
   3  24   3          6.23          7.12         1.99 o                         
  -3  25   3         49.98         54.73         3.32 o                         
  -2  25   3          4.96          5.06         1.68 o                         
  -1  25   3        204.05        224.52         6.04 o                         
   0  25   3         40.79         38.36         2.12 o                         
   1  25   3         31.58         36.66         2.11 o                         
   2  25   3          1.15          2.29         1.43 o                         
   3  25   3          4.67          3.32         1.68 o                         
  -3  26   3         16.37         20.63         3.50 o                         
  -2  26   3         12.39          7.51         2.82 o                         
  -1  26   3          1.01          2.19         2.79 o                         
   0  26   3          5.38          5.77         1.47 o                         
   1  26   3         46.15         58.74         2.60 o                         
   2  26   3          1.13          1.43         1.58 o                         
  -2  27   3          5.58          8.66         2.00 o                         
  -1  27   3         12.68          9.38         2.56 o                         
   0  27   3         18.17         26.68         3.00 o                         
   1  27   3          0.88          1.39         1.40 o                         
  -8   0   4         77.66         70.68         7.65 o                         
  -7   0   4        108.89        111.47         5.94 o                         
  -6   0   4        183.02        187.66         5.74 o                         
  -5   0   4         89.02         94.47         3.22 o                         
  -4   0   4         59.63         58.76         2.32 o                         
  -3   0   4          0.07          2.06         0.51 o                         
  -2   0   4          5.71          9.25         0.56 o                         
  -1   0   4         44.17         20.96         0.84 o                         
   0   0   4       1513.56       1610.11         9.81 o                         
   1   0   4        941.02        968.79         6.62 o                         
   2   0   4       1113.64       1111.47         8.03 o                         
   3   0   4       1122.22       1081.74         9.96 o                         
   4   0   4        153.60        154.43         5.16 o                         
   5   0   4          3.55          5.73         3.14 o                         
   6   0   4          2.60          4.08         2.65 o                         
   7   0   4         95.58        103.08         9.10 o                         
  -8   1   4          0.32          3.16         1.81 o                         
  -7   1   4          0.03          2.66         1.40 o                         
  -6   1   4         82.77         87.20         3.48 o                         
  -5   1   4        228.89        228.01         3.72 o                         
  -4   1   4        249.13        242.74         2.97 o                         
  -3   1   4         91.20         84.69         1.41 o                         
  -2   1   4         13.39         11.05         0.40 o                         
  -1   1   4       1342.34       1305.19         6.23 o                         
   0   1   4       1621.02       1597.88         4.20 o                         
   1   1   4         29.36         20.52         0.74 o                         
   2   1   4        508.73        468.06         4.63 o                         
   3   1   4        160.96        161.96         2.77 o                         
   4   1   4        160.76        165.27         4.71 o                         
   5   1   4        145.43        136.58         4.25 o                         
   6   1   4         37.62         38.88         2.92 o                         
   7   1   4         14.54         26.28         3.71 o                         
  -8   2   4         51.09         54.91         3.87 o                         
  -7   2   4         75.81         77.79         3.65 o                         
  -6   2   4         15.33         15.55         1.34 o                         
  -5   2   4        106.67         92.48         2.35 o                         
  -4   2   4        482.44        444.01         4.35 o                         
  -3   2   4         37.99         36.04         0.89 o                         
  -2   2   4        703.05        632.25         3.41 o                         
  -1   2   4         13.80         14.83         0.54 o                         
   0   2   4        417.05        485.38         2.88 o                         
   1   2   4        737.96        776.34         5.47 o                         
   2   2   4        649.63        651.92         4.34 o                         
   3   2   4        731.41        706.93         6.98 o                         
   4   2   4         97.67         99.73         3.67 o                         
   5   2   4          1.55          1.55         1.14 o                         
   6   2   4          0.05          2.46         1.45 o                         
   7   2   4         57.49         62.76         5.16 o                         
  -8   3   4          0.81          3.64         1.76 o                         
  -7   3   4          3.34          1.21         1.41 o                         
  -6   3   4          0.68          0.67         0.91 o                         
  -5   3   4         74.23         68.07         2.22 o                         
  -4   3   4         36.49         26.40         1.06 o                         
  -3   3   4         61.78         59.36         0.99 o                         
  -2   3   4        918.46        859.88         3.68 o                         
  -1   3   4        657.03        706.69         3.74 o                         
   0   3   4       2015.64       2072.70         8.28 o                         
   1   3   4         94.26         84.06         1.30 o                         
   2   3   4        272.56        264.46         2.79 o                         
   3   3   4          2.52          3.52         0.91 o                         
   4   3   4         89.11         90.61         3.51 o                         
   5   3   4          6.20          8.70         1.47 o                         
   6   3   4         22.46         25.25         2.25 o                         
   7   3   4          0.00          3.64         3.62 o                         
  -8   4   4         13.49         13.44         1.97 o                         
  -7   4   4         10.46         13.08         1.58 o                         
  -6   4   4         32.95         30.48         1.96 o                         
  -5   4   4         29.53         27.27         1.50 o                         
  -4   4   4          8.69          5.19         0.58 o                         
  -3   4   4         55.14         55.87         1.01 o                         
  -2   4   4        138.54        130.76         1.69 o                         
  -1   4   4        146.52        171.14         2.11 o                         
   0   4   4        364.62        379.27         3.89 o                         
   1   4   4        276.91        310.17         2.47 o                         
   2   4   4         45.65         49.79         1.25 o                         
   3   4   4        171.72        167.20         3.42 o                         
   4   4   4          0.46          0.11         1.07 o                         
   5   4   4          3.43          5.24         1.23 o                         
   6   4   4         11.75         14.76         2.96 o                         
   7   4   4          2.68          3.97         2.39 o                         
  -8   5   4          0.24          2.10         1.52 o                         
  -7   5   4         11.44         15.26         1.66 o                         
  -6   5   4          0.03         -0.18         1.01 o                         
  -5   5   4          4.85          4.65         1.06 o                         
  -4   5   4          0.47         -0.25         0.46 o                         
  -3   5   4          0.00          0.02         0.25 o                         
  -2   5   4          8.30          2.55         0.31 o                         
  -1   5   4         70.53         74.49         1.56 o                         
   0   5   4        156.46        159.78         2.00 o                         
   1   5   4        304.23        335.59         2.40 o                         
   2   5   4        348.50        372.94         3.08 o                         
   3   5   4        225.52        221.42         3.65 o                         
   4   5   4        275.98        270.55         5.03 o                         
   5   5   4         83.28         88.89         2.92 o                         
   6   5   4         54.58         51.10         3.45 o                         
   7   5   4         10.84         13.92         3.03 o                         
  -7   6   4          7.54          5.75         1.33 o                         
  -6   6   4          7.62         10.89         1.62 o                         
  -5   6   4          3.92          3.37         1.11 o                         
  -4   6   4        212.96        203.42         3.02 o                         
  -3   6   4          6.99          4.45         0.43 o                         
  -2   6   4        155.15        137.32         1.62 o                         
  -1   6   4          0.47          0.53         0.48 o                         
   0   6   4        453.34        430.83         3.37 o                         
   1   6   4        156.61        171.75         1.71 o                         
   2   6   4        505.54        462.69         3.99 o                         
   3   6   4        157.57        156.15         2.84 o                         
   4   6   4         85.71         74.19         3.62 o                         
   5   6   4          0.18          3.29         1.26 o                         
   6   6   4          0.20          4.60         1.86 o                         
   7   6   4         12.63         14.18         2.97 o                         
  -7   7   4          0.03          1.66         1.29 o                         
  -6   7   4         65.87         74.67         3.92 o                         
  -5   7   4        149.20        148.00         3.53 o                         
  -4   7   4        173.14        170.00         3.97 o                         
  -3   7   4         13.65         12.37         0.75 o                         
  -2   7   4          1.67          1.36         0.44 o                         
  -1   7   4         39.22         38.33         1.51 o                         
   0   7   4        720.37        708.68         4.42 o                         
   1   7   4        108.04        116.98         1.68 o                         
   2   7   4        107.91        107.13         2.04 o                         
   3   7   4        408.20        406.85         7.26 o                         
   4   7   4         93.72         96.27         3.19 o                         
   5   7   4        199.93        200.10         4.46 o                         
   6   7   4         29.22         26.19         2.73 o                         
   7   7   4         18.61         21.93         3.39 o                         
  -7   8   4         66.08         70.95         3.48 o                         
  -6   8   4         75.19         74.91         4.94 o                         
  -5   8   4         39.36         44.84         2.14 o                         
  -4   8   4        176.95        174.64         4.12 o                         
  -3   8   4         24.94         23.93         1.16 o                         
  -2   8   4        396.08        421.04         3.82 o                         
  -1   8   4         11.61         12.08         0.78 o                         
   0   8   4          3.78          8.22         0.66 o                         
   1   8   4        614.88        591.40         3.55 o                         
   2   8   4        140.36        137.34         1.97 o                         
   3   8   4        769.86        704.53        10.40 o                         
   4   8   4         11.61         13.16         1.50 o                         
   5   8   4          0.89          4.69         1.32 o                         
   6   8   4          2.48          2.94         1.69 o                         
  -7   9   4         15.58         19.27         2.19 o                         
  -6   9   4         16.73         17.44         2.28 o                         
  -5   9   4        410.61        440.66         6.92 o                         
  -4   9   4        110.79        116.24         4.15 o                         
  -3   9   4         25.36         33.70         2.17 o                         
  -2   9   4          0.15          1.09         0.36 o                         
  -1   9   4        316.61        292.23         3.15 o                         
   0   9   4        725.64        707.83         4.42 o                         
   1   9   4          1.17          1.23         0.40 o                         
   2   9   4        133.45        125.96         2.12 o                         
   3   9   4        191.65        198.88         3.77 o                         
   4   9   4        176.82        175.74         3.77 o                         
   5   9   4        113.06        110.20         3.83 o                         
   6   9   4         40.95         46.28         3.31 o                         
  -7  10   4         59.99         66.78         4.56 o                         
  -6  10   4         18.99         21.73         2.51 o                         
  -5  10   4         29.17         37.03         3.89 o                         
  -4  10   4        553.56        534.72         8.40 o                         
  -3  10   4         66.76         70.94         3.04 o                         
  -2  10   4        921.33        895.41         5.54 o                         
  -1  10   4        178.15        189.34         2.88 o                         
   0  10   4          5.97          5.52         0.64 o                         
   1  10   4        179.41        174.29         3.09 o                         
   2  10   4        171.29        168.88         3.25 o                         
   3  10   4        475.02        442.76         5.18 o                         
   4  10   4         17.13         17.56         1.47 o                         
   5  10   4          2.54          3.87         1.26 o                         
   6  10   4          5.09          5.08         1.42 o                         
  -7  11   4         12.95         11.67         2.91 o                         
  -6  11   4        101.03        110.73         4.86 o                         
  -5  11   4        219.06        208.40         5.02 o                         
  -4  11   4         93.36        117.57         4.21 o                         
  -3  11   4          0.01          0.81         1.41 o                         
  -2  11   4         71.15         54.30         1.59 o                         
  -1  11   4        335.54        332.38         4.15 o                         
   0  11   4       1129.20       1038.34         8.24 o                         
   1  11   4         13.56         14.66         1.07 o                         
   2  11   4        185.58        167.59         3.05 o                         
   3  11   4         50.22         49.87         2.15 o                         
   4  11   4        130.67        127.09         3.84 o                         
   5  11   4         33.13         35.01         1.91 o                         
   6  11   4         32.44         30.71         2.41 o                         
  -7  12   4          0.44          0.48         2.01 o                         
  -6  12   4          0.08          2.96         1.63 o                         
  -5  12   4         38.26         36.89         2.73 o                         
  -4  12   4        207.99        205.48         7.22 o                         
  -3  12   4        248.00        252.30         6.73 o                         
  -2  12   4         96.35        106.40         2.28 o                         
  -1  12   4        384.30        377.31         6.53 o                         
   0  12   4        255.19        238.16         3.44 o                         
   1  12   4          0.02         -0.19         0.78 o                         
   2  12   4        184.18        168.90         4.79 o                         
   3  12   4         72.14         69.21         2.47 o                         
   4  12   4         16.27         14.99         1.66 o                         
   5  12   4         12.72         10.88         1.39 o                         
   6  12   4          2.71          2.42         1.29 o                         
  -7  13   4          5.90          7.71         2.69 o                         
  -6  13   4          7.36          4.00         1.56 o                         
  -5  13   4         33.85         37.69         2.92 o                         
  -4  13   4         56.49         49.93         3.02 o                         
  -3  13   4         13.27         10.93         2.74 o                         
  -2  13   4        124.85        121.16         2.38 o                         
  -1  13   4        149.49        140.54         3.35 o                         
   0  13   4         17.92         14.83         1.09 o                         
   1  13   4         12.80         13.83         1.24 o                         
   2  13   4          4.81          2.54         0.99 o                         
   3  13   4          0.20          0.71         1.03 o                         
   4  13   4         52.96         51.49         2.13 o                         
   5  13   4          1.98          3.50         1.13 o                         
   6  13   4          8.47          8.92         1.62 o                         
  -7  14   4         14.80         13.73         3.73 o                         
  -6  14   4          1.43          1.47         1.57 o                         
  -5  14   4         68.45         65.01         3.57 o                         
  -4  14   4         45.12         44.41         2.92 o                         
  -3  14   4        164.52        150.82         4.83 o                         
  -2  14   4        163.56        154.65         2.77 o                         
  -1  14   4        354.32        334.02         4.38 o                         
   0  14   4        276.00        264.71         3.41 o                         
   1  14   4        161.88        149.19         2.85 o                         
   2  14   4        151.55        140.86         3.27 o                         
   3  14   4         20.32         15.92         2.12 o                         
   4  14   4         10.59          7.45         1.96 o                         
   5  14   4          2.24          2.77         1.72 o                         
   6  14   4          2.73          1.32         2.41 o                         
  -6  15   4         10.37          6.50         1.72 o                         
  -5  15   4          2.98          2.29         1.46 o                         
  -4  15   4         10.54          8.87         1.79 o                         
  -3  15   4          0.02          0.25         1.42 o                         
  -2  15   4         34.20         29.73         3.12 o                         
  -1  15   4         33.33         27.90         1.71 o                         
   0  15   4        157.80        148.87         2.66 o                         
   1  15   4          6.13          6.27         1.02 o                         
   2  15   4         35.01         42.22         2.02 o                         
   3  15   4         25.88         19.86         1.55 o                         
   4  15   4          0.00          0.47         1.12 o                         
   5  15   4         23.12         19.38         2.27 o                         
   6  15   4          0.00          1.93         1.97 o                         
  -6  16   4         12.22         10.83         2.39 o                         
  -5  16   4         15.95         15.75         2.23 o                         
  -4  16   4         43.45         52.11         3.32 o                         
  -3  16   4         10.53         13.21         2.03 o                         
  -2  16   4        206.47        214.66         4.98 o                         
  -1  16   4          6.39          5.95         0.95 o                         
   0  16   4         22.06         26.10         1.35 o                         
   1  16   4         61.87         52.33         2.13 o                         
   2  16   4         24.37         19.76         1.81 o                         
   3  16   4         57.76         49.79         2.32 o                         
   4  16   4          7.29          7.95         1.56 o                         
   5  16   4          7.13          6.71         1.88 o                         
  -6  17   4         35.84         28.59         3.46 o                         
  -5  17   4         89.83         98.26         4.69 o                         
  -4  17   4        142.03        148.63         5.44 o                         
  -3  17   4          4.34          7.50         1.92 o                         
  -2  17   4         23.06         26.77         2.19 o                         
  -1  17   4        136.26        130.15         3.36 o                         
   0  17   4         89.47         86.88         2.55 o                         
   1  17   4         28.68         25.00         1.62 o                         
   2  17   4         21.32         19.89         1.61 o                         
   3  17   4         35.27         32.28         2.02 o                         
   4  17   4         34.62         31.29         2.89 o                         
   5  17   4         34.47         34.40         4.70 o                         
  -6  18   4          4.08          4.85         2.32 o                         
  -5  18   4          0.00         -0.63         1.68 o                         
  -4  18   4        146.54        157.08         7.29 o                         
  -3  18   4        154.39        169.05         4.84 o                         
  -2  18   4        238.75        241.87         5.55 o                         
  -1  18   4        256.28        277.97         4.98 o                         
   0  18   4          7.44          7.84         1.26 o                         
   1  18   4          0.49          0.28         0.96 o                         
   2  18   4        102.22        103.44         3.17 o                         
   3  18   4         43.42         42.92         2.66 o                         
   4  18   4          9.94          8.54         2.48 o                         
   5  18   4         14.48         14.33         2.69 o                         
  -5  19   4        134.21        137.37         5.70 o                         
  -4  19   4        107.24        123.38         5.33 o                         
  -3  19   4         15.45         18.59         2.07 o                         
  -2  19   4          5.49          6.69         1.72 o                         
  -1  19   4         74.72         70.75         3.21 o                         
   0  19   4        297.35        288.25         5.24 o                         
   1  19   4          6.05          4.80         1.17 o                         
   2  19   4         41.67         43.16         2.56 o                         
   3  19   4         38.61         38.92         3.06 o                         
   4  19   4         72.46         74.73         5.28 o                         
   5  19   4         27.26         32.89         3.83 o                         
  -5  20   4         25.11         26.52         2.95 o                         
  -4  20   4        261.45        283.65         7.91 o                         
  -3  20   4        171.57        180.12         5.25 o                         
  -2  20   4        294.16        331.31         7.33 o                         
  -1  20   4        166.34        169.30         4.88 o                         
   0  20   4          0.54          2.75         1.39 o                         
   1  20   4          7.36          6.70         1.78 o                         
   2  20   4         40.52         35.76         2.39 o                         
   3  20   4         56.80         64.53         3.85 o                         
   4  20   4          0.73          2.54         1.92 o                         
  -5  21   4         55.37         69.31         4.42 o                         
  -4  21   4          0.91          4.42         2.19 o                         
  -3  21   4          0.80          1.03         1.39 o                         
  -2  21   4          3.77          4.59         1.64 o                         
  -1  21   4         84.76         91.29         3.76 o                         
   0  21   4         42.90         26.89         1.93 o                         
   1  21   4          6.19          6.51         1.41 o                         
   2  21   4          0.01          0.16         1.26 o                         
   3  21   4         11.70         12.96         2.12 o                         
   4  21   4         69.28         82.89         5.67 o                         
  -4  22   4          8.19          4.74         2.92 o                         
  -3  22   4         32.25         36.68         2.75 o                         
  -2  22   4         22.92         27.51         2.44 o                         
  -1  22   4         39.36         44.33         2.48 o                         
   0  22   4          6.39         10.04         1.36 o                         
   1  22   4          2.51         -0.22         1.06 o                         
   2  22   4          8.14          7.53         1.69 o                         
   3  22   4         28.83         22.32         2.59 o                         
   4  22   4          5.76          5.91         2.31 o                         
  -4  23   4          3.28          3.24         2.35 o                         
  -3  23   4          1.11          6.36         1.91 o                         
  -2  23   4          7.28          8.60         1.77 o                         
  -1  23   4          1.58          2.24         1.54 o                         
   0  23   4          1.46          3.68         1.19 o                         
   1  23   4          0.68          3.65         1.51 o                         
   2  23   4          6.45          4.17         1.98 o                         
   3  23   4          3.88          2.69         1.77 o                         
  -3  24   4          0.57          0.60         1.54 o                         
  -2  24   4         36.30         34.45         3.01 o                         
  -1  24   4          1.40          3.53         1.55 o                         
   0  24   4         28.02         35.81         2.11 o                         
   1  24   4         11.27         15.04         1.56 o                         
   2  24   4          0.33          1.00         1.60 o                         
   3  24   4          3.55          1.73         1.69 o                         
  -3  25   4          6.10          3.07         3.22 o                         
  -2  25   4          0.69          2.29         1.49 o                         
  -1  25   4          3.48          2.40         1.64 o                         
   0  25   4         40.23         40.88         2.58 o                         
   1  25   4          3.08          3.85         1.16 o                         
   2  25   4         27.03         27.54         3.15 o                         
  -2  26   4         33.19         30.60         2.78 o                         
  -1  26   4         11.08         13.22         2.10 o                         
   0  26   4          0.43          0.82         1.41 o                         
   1  26   4          6.65          4.74         1.32 o                         
  -7   1   5          0.02          0.81         1.09 o                         
  -6   1   5          0.11          0.13         0.82 o                         
  -5   1   5        119.38        112.48         2.51 o                         
  -4   1   5          9.59         11.55         0.79 o                         
  -3   1   5        170.96        147.57         2.00 o                         
  -2   1   5          3.90          1.85         0.29 o                         
  -1   1   5         33.64         22.02         0.67 o                         
   0   1   5        165.83        168.60         1.78 o                         
   1   1   5         30.53         20.99         0.85 o                         
   2   1   5         57.57         60.61         1.63 o                         
   3   1   5          6.90          2.83         1.36 o                         
   4   1   5         17.38          9.91         1.68 o                         
   5   1   5          0.27          1.92         1.05 o                         
   6   1   5         10.63         12.04         2.01 o                         
  -7   2   5          0.30          0.85         1.09 o                         
  -6   2   5         26.10         20.97         1.52 o                         
  -5   2   5          6.90          5.15         1.06 o                         
  -4   2   5        173.52        162.70         2.94 o                         
  -3   2   5        404.09        356.00         3.07 o                         
  -2   2   5        618.89        606.12         2.89 o                         
  -1   2   5        925.63        864.45         4.24 o                         
   0   2   5        106.31         93.82         1.39 o                         
   1   2   5         28.69         33.07         0.94 o                         
   2   2   5          9.35          9.73         0.77 o                         
   3   2   5        440.48        416.09         5.70 o                         
   4   2   5          3.60          2.72         1.19 o                         
   5   2   5         69.01         70.92         2.90 o                         
   6   2   5          4.52          4.97         1.58 o                         
  -7   3   5          2.17          2.79         1.39 o                         
  -6   3   5          0.31          2.19         0.93 o                         
  -5   3   5         54.39         51.60         2.03 o                         
  -4   3   5         99.41         91.44         2.32 o                         
  -3   3   5        133.84        112.36         1.61 o                         
  -2   3   5          0.14          0.74         0.44 o                         
  -1   3   5       1613.80       1573.11         8.92 o                         
   0   3   5        799.45        780.18         4.44 o                         
   1   3   5        509.76        509.22         3.86 o                         
   2   3   5        287.17        258.41         3.32 o                         
   3   3   5          1.83          4.23         0.97 o                         
   4   3   5        101.67         96.87         3.72 o                         
   5   3   5         69.99         67.72         3.35 o                         
   6   3   5         50.10         52.72         3.11 o                         
  -7   4   5          1.23          1.60         1.08 o                         
  -6   4   5        116.76        121.15         3.71 o                         
  -5   4   5          0.89          0.64         1.11 o                         
  -4   4   5        113.01         96.49         2.77 o                         
  -3   4   5        316.03        318.61         3.49 o                         
  -2   4   5        445.41        389.41         3.54 o                         
  -1   4   5        507.04        475.08         4.36 o                         
   0   4   5          2.08          0.64         0.27 o                         
   1   4   5        176.37        204.87         2.42 o                         
   2   4   5         86.37         84.91         1.94 o                         
   3   4   5        750.17        695.07        11.48 o                         
   4   4   5         26.81         27.22         3.32 o                         
   5   4   5         15.09         22.15         2.22 o                         
   6   4   5          4.23          8.86         1.88 o                         
  -7   5   5          0.01          0.06         1.14 o                         
  -6   5   5         21.76         23.17         2.23 o                         
  -5   5   5        156.97        156.17         3.89 o                         
  -4   5   5        331.51        319.63         4.57 o                         
  -3   5   5         21.62         17.35         1.14 o                         
  -2   5   5        169.27        165.08         2.55 o                         
  -1   5   5       1052.73       1034.05        10.64 o                         
   0   5   5        416.30        401.26         3.69 o                         
   1   5   5        306.49        303.39         3.03 o                         
   2   5   5        165.90        148.69         5.17 o                         
   3   5   5          0.38          3.52         2.01 o                         
   4   5   5        189.76        191.88         5.19 o                         
   5   5   5         59.64         61.26         3.20 o                         
   6   5   5         63.72         62.58         4.02 o                         
  -7   6   5         10.13          7.68         1.60 o                         
  -6   6   5        105.35        103.44         4.72 o                         
  -5   6   5          2.20          2.08         1.34 o                         
  -4   6   5        103.20         96.11         2.87 o                         
  -3   6   5        261.65        250.09         3.99 o                         
  -2   6   5        300.24        277.15         3.53 o                         
  -1   6   5        623.68        572.13         5.54 o                         
   0   6   5         47.89         62.13         1.67 o                         
   1   6   5        109.46        120.21         3.38 o                         
   2   6   5        226.86        244.82         5.89 o                         
   3   6   5        699.66        676.62        11.37 o                         
   4   6   5         89.41         89.26         3.74 o                         
   5   6   5         34.29         35.52         2.63 o                         
   6   6   5          0.03          1.13         1.94 o                         
  -7   7   5          5.22          7.03         1.82 o                         
  -6   7   5         79.69         90.54         4.45 o                         
  -5   7   5        274.53        277.38         5.83 o                         
  -4   7   5        403.65        427.67         6.57 o                         
  -3   7   5        104.64         95.11         2.86 o                         
  -2   7   5        268.13        252.23         2.71 o                         
  -1   7   5        154.04        155.55         2.47 o                         
   0   7   5        140.04        145.93         2.23 o                         
   1   7   5        177.20        161.10         2.73 o                         
   2   7   5         65.49         60.45         2.60 o                         
   3   7   5         19.44         21.40         2.44 o                         
   4   7   5         93.33         93.68         3.79 o                         
   5   7   5          6.11          8.86         4.20 o                         
   6   7   5         31.88         34.17         3.19 o                         
  -7   8   5         36.64         45.74         2.99 o                         
  -6   8   5         29.55         32.24         4.10 o                         
  -5   8   5         49.23         57.56         2.50 o                         
  -4   8   5         25.78         28.76         2.00 o                         
  -3   8   5          6.50          5.60         0.89 o                         
  -2   8   5         66.88         79.95         2.83 o                         
  -1   8   5        324.75        309.15         3.73 o                         
   0   8   5          4.03          0.58         0.48 o                         
   1   8   5         57.16         50.75         1.65 o                         
   2   8   5         20.79         19.60         1.50 o                         
   3   8   5         11.98         17.87         1.88 o                         
   4   8   5         13.57         16.63         1.71 o                         
   5   8   5          4.54          2.22         2.31 o                         
   6   8   5          0.15          1.22         1.86 o                         
  -7   9   5         17.82         18.27         2.12 o                         
  -6   9   5         16.63         11.38         2.14 o                         
  -5   9   5         50.42         50.03         2.41 o                         
  -4   9   5         64.30         62.89         2.76 o                         
  -3   9   5         24.71         33.75         2.29 o                         
  -2   9   5        123.25        123.48         2.61 o                         
  -1   9   5         40.97         46.38         1.54 o                         
   0   9   5         37.90         34.18         1.42 o                         
   1   9   5        159.46        157.35         2.83 o                         
   2   9   5         18.13         15.00         1.36 o                         
   3   9   5         87.54         83.11         3.14 o                         
   4   9   5         24.30         22.78         1.93 o                         
   5   9   5         25.10         25.71         2.58 o                         
   6   9   5          6.67          6.52         1.96 o                         
  -7  10   5         20.77         29.97         3.04 o                         
  -6  10   5         26.37         24.96         2.71 o                         
  -5  10   5         36.98         49.00         3.20 o                         
  -4  10   5         12.77          9.91         1.46 o                         
  -3  10   5          0.34         -0.24         1.13 o                         
  -2  10   5          0.50         -0.06         0.62 o                         
  -1  10   5         84.61         68.33         1.76 o                         
   0  10   5         20.00         21.00         1.33 o                         
   1  10   5         14.16         14.74         1.19 o                         
   2  10   5         68.30         69.28         2.58 o                         
   3  10   5          7.11          9.04         1.68 o                         
   4  10   5         20.90         19.41         1.85 o                         
   5  10   5          6.00          5.06         1.75 o                         
   6  10   5          0.11         -0.59         1.73 o                         
  -7  11   5          4.67          7.47         2.03 o                         
  -6  11   5         12.71         15.33         2.36 o                         
  -5  11   5          0.87          0.93         1.26 o                         
  -4  11   5         77.58         80.87         3.68 o                         
  -3  11   5        159.03        143.70         4.55 o                         
  -2  11   5          0.33         -0.57         0.65 o                         
  -1  11   5       1160.07       1094.01         9.65 o                         
   0  11   5        319.02        307.77         4.38 o                         
   1  11   5        910.44        837.50         7.08 o                         
   2  11   5        193.69        198.35         4.73 o                         
   3  11   5        153.35        148.49         4.20 o                         
   4  11   5          0.70          0.47         1.12 o                         
   5  11   5          2.17          2.61         1.72 o                         
   6  11   5          0.01         -0.18         1.46 o                         
  -7  12   5          3.36          1.37         1.59 o                         
  -6  12   5        128.02        139.84         4.75 o                         
  -5  12   5          4.83          2.81         1.38 o                         
  -4  12   5          4.15          3.70         1.52 o                         
  -3  12   5         22.70         28.49         2.47 o                         
  -2  12   5         24.19         23.89         1.66 o                         
  -1  12   5          0.54          3.72         0.82 o                         
   0  12   5         23.44         22.08         1.42 o                         
   1  12   5        333.69        319.52         4.02 o                         
   2  12   5        124.84        124.92         2.91 o                         
   3  12   5        443.88        430.42         6.28 o                         
   4  12   5         32.66         33.99         2.33 o                         
   5  12   5         17.30         19.80         2.04 o                         
   6  12   5          1.38          1.77         1.53 o                         
  -6  13   5          4.46          5.27         1.70 o                         
  -5  13   5         76.97         86.96         3.64 o                         
  -4  13   5        109.07        104.53         4.32 o                         
  -3  13   5          0.52          1.70         1.33 o                         
  -2  13   5          7.56          8.76         1.34 o                         
  -1  13   5        368.19        341.29         4.83 o                         
   0  13   5        361.14        347.28         4.51 o                         
   1  13   5        212.78        204.65         3.53 o                         
   2  13   5        170.88        164.39         3.39 o                         
   3  13   5          1.60          7.83         1.48 o                         
   4  13   5         26.42         31.77         2.33 o                         
   5  13   5         11.90         10.33         1.45 o                         
  -6  14   5         98.23        100.87         4.97 o                         
  -5  14   5         31.63         38.05         3.05 o                         
  -4  14   5         17.08         16.83         2.14 o                         
  -3  14   5         50.34         47.65         3.35 o                         
  -2  14   5        137.72        147.35         3.93 o                         
  -1  14   5        173.40        177.03         3.64 o                         
   0  14   5          1.28          2.17         0.92 o                         
   1  14   5         74.16         76.58         2.10 o                         
   2  14   5         63.25         64.16         2.28 o                         
   3  14   5        328.01        327.42         6.59 o                         
   4  14   5          6.46          6.42         1.65 o                         
   5  14   5          9.14         11.22         2.75 o                         
  -6  15   5          9.26         11.86         1.80 o                         
  -5  15   5        152.04        136.34         5.28 o                         
  -4  15   5         87.02         91.93         4.21 o                         
  -3  15   5         23.64         21.35         2.25 o                         
  -2  15   5          0.02          2.28         1.19 o                         
  -1  15   5        206.05        212.16         3.87 o                         
   0  15   5        421.47        395.67         5.04 o                         
   1  15   5        186.20        189.09         3.24 o                         
   2  15   5        166.74        162.67         3.95 o                         
   3  15   5          6.82          7.44         1.39 o                         
   4  15   5         34.98         35.84         2.48 o                         
   5  15   5         16.41         14.25         2.20 o                         
  -6  16   5         35.88         39.68         2.88 o                         
  -5  16   5         27.34         34.89         3.05 o                         
  -4  16   5         49.67         49.65         5.26 o                         
  -3  16   5         38.61         35.92         2.87 o                         
  -2  16   5        207.06        216.14         5.00 o                         
  -1  16   5        272.00        268.93         4.54 o                         
   0  16   5         23.99         27.45         1.61 o                         
   1  16   5          1.82          5.03         1.01 o                         
   2  16   5          1.91          2.83         1.10 o                         
   3  16   5         71.89         76.31         2.98 o                         
   4  16   5          0.87          2.42         1.38 o                         
   5  16   5          0.06          1.09         1.54 o                         
  -6  17   5          3.26          2.99         1.73 o                         
  -5  17   5         77.44         77.09         4.32 o                         
  -4  17   5         31.14         20.43         2.46 o                         
  -3  17   5         23.53         23.90         2.46 o                         
  -2  17   5          6.70          4.90         1.58 o                         
  -1  17   5          1.85          1.53         0.84 o                         
   0  17   5         70.65         68.65         2.31 o                         
   1  17   5          1.00          1.06         0.91 o                         
   2  17   5         35.88         33.89         2.42 o                         
   3  17   5          9.61         10.48         1.43 o                         
   4  17   5         13.92         14.31         2.86 o                         
   5  17   5          9.76          9.44         2.11 o                         
  -5  18   5          1.83          1.55         1.74 o                         
  -4  18   5         15.46         12.76         2.24 o                         
  -3  18   5          3.13          2.09         1.62 o                         
  -2  18   5          8.69          7.36         2.34 o                         
  -1  18   5          0.55         -0.21         0.96 o                         
   0  18   5          2.79          1.66         0.93 o                         
   1  18   5         11.76         13.22         1.47 o                         
   2  18   5          1.56          1.63         1.51 o                         
   3  18   5         10.23          8.55         1.34 o                         
   4  18   5          1.85          4.51         2.19 o                         
  -5  19   5          6.88         10.32         2.24 o                         
  -4  19   5         19.45         22.75         3.57 o                         
  -3  19   5         40.10         47.94         3.66 o                         
  -2  19   5         12.84         13.11         1.91 o                         
  -1  19   5         12.83         15.37         1.54 o                         
   0  19   5          3.64          2.76         0.98 o                         
   1  19   5          2.14          0.91         0.95 o                         
   2  19   5          1.17          0.80         1.44 o                         
   3  19   5          0.01         -0.62         1.39 o                         
   4  19   5          0.18          1.09         1.64 o                         
  -5  20   5         19.91         26.22         3.10 o                         
  -4  20   5          4.04          5.00         1.97 o                         
  -3  20   5         65.49         64.12         3.97 o                         
  -2  20   5         81.42         80.56         3.69 o                         
  -1  20   5         14.62         11.00         1.76 o                         
   0  20   5         60.45         61.44         2.71 o                         
   1  20   5         32.12         42.31         2.14 o                         
   2  20   5          3.06          3.13         1.23 o                         
   3  20   5         58.01         69.93         3.21 o                         
   4  20   5          2.58          0.77         4.12 o                         
  -4  21   5         38.77         38.70         3.43 o                         
  -3  21   5          0.41         -0.22         2.44 o                         
  -2  21   5         22.37         25.63         2.42 o                         
  -1  21   5         22.83         23.22         2.29 o                         
   0  21   5          1.74         -0.55         1.05 o                         
   1  21   5          2.55          2.43         1.15 o                         
   2  21   5          0.41          4.29         1.82 o                         
   3  21   5         27.95         33.37         2.69 o                         
  -4  22   5         10.31         10.70         2.38 o                         
  -3  22   5         41.08         40.49         4.91 o                         
  -2  22   5         68.99         60.49         3.66 o                         
  -1  22   5        102.05        108.77         4.38 o                         
   0  22   5          4.87          3.64         1.24 o                         
   1  22   5          0.51          4.38         1.48 o                         
   2  22   5         11.10         13.16         1.84 o                         
   3  22   5         20.43         16.17         2.06 o                         
  -3  23   5         21.10         26.96         3.56 o                         
  -2  23   5         27.35         32.75         2.93 o                         
  -1  23   5         22.09         21.64         2.79 o                         
   0  23   5         14.35         14.59         2.01 o                         
   1  23   5         23.96         26.09         1.93 o                         
   2  23   5          0.26          1.26         2.21 o                         
  -3  24   5         36.81         41.83         3.69 o                         
  -2  24   5         76.63         83.82         5.09 o                         
  -1  24   5         95.92         95.41         4.31 o                         
   0  24   5          1.50          3.23         1.31 o                         
   1  24   5          0.32          0.12         1.05 o                         
   2  24   5         21.80         21.08         2.47 o                         
  -2  25   5         12.88         16.28         2.30 o                         
  -1  25   5          3.23          3.35         1.64 o                         
   0  25   5         25.14         29.11         2.35 o                         
   1  25   5          1.96          4.37         1.21 o                         
  -7   0   6         41.14         39.20         5.86 o                         
  -6   0   6         67.97         71.44         4.95 o                         
  -5   0   6         29.43         27.43         2.52 o                         
  -4   0   6        256.96        220.49         5.71 o                         
  -3   0   6        455.06        444.10         5.39 o                         
  -2   0   6       1719.63       1578.87        10.79 o                         
  -1   0   6       2572.40       2453.02        11.96 o                         
   0   0   6        561.50        556.76         4.80 o                         
   1   0   6        391.12        316.80        11.34 o                         
   2   0   6          1.05          4.28         3.01 o                         
   3   0   6         56.71         67.92         5.75 o                         
   4   0   6        107.89        101.53         6.97 o                         
   5   0   6          1.74          0.57         2.60 o                         
   6   0   6          8.36         15.14         3.24 o                         
  -7   1   6          1.18          0.29         2.32 o                         
  -6   1   6          7.27          8.28         1.50 o                         
  -5   1   6        155.02        146.02         3.19 o                         
  -4   1   6         99.75        103.49         2.80 o                         
  -3   1   6         22.29         24.06         0.99 o                         
  -2   1   6          5.28          9.00         0.74 o                         
  -1   1   6        488.07        489.61         2.86 o                         
   0   1   6        969.34        961.47         5.86 o                         
   1   1   6        691.94        688.58        10.26 o                         
   2   1   6        647.49        594.56        10.44 o                         
   3   1   6        199.89        188.19         6.50 o                         
   4   1   6         15.60         17.41         2.58 o                         
   5   1   6          0.14          1.28         1.13 o                         
   6   1   6         50.02         53.63         3.29 o                         
  -7   2   6         27.52         36.62         3.34 o                         
  -6   2   6         78.79         76.47         3.03 o                         
  -5   2   6         63.63         69.93         3.16 o                         
  -4   2   6          0.32         -0.19         0.88 o                         
  -3   2   6         69.56         60.43         1.53 o                         
  -2   2   6         12.79         14.09         0.74 o                         
  -1   2   6        812.31        761.63         4.13 o                         
   0   2   6          9.75         16.48         1.59 o                         
   1   2   6         72.38         64.97         2.72 o                         
   2   2   6         36.89         51.79         2.63 o                         
   3   2   6         83.90         75.27         6.98 o                         
   4   2   6         25.38         30.62         2.91 o                         
   5   2   6          0.35         -0.54         1.36 o                         
   6   2   6          0.68          7.30         1.94 o                         
  -7   3   6          0.04          1.20         1.77 o                         
  -6   3   6          9.92          7.47         1.33 o                         
  -5   3   6         80.86         72.58         3.60 o                         
  -4   3   6          0.30         -1.42         0.95 o                         
  -3   3   6         52.92         55.74         1.45 o                         
  -2   3   6         21.73         22.95         1.00 o                         
  -1   3   6         26.04         20.08         1.83 o                         
   0   3   6        392.13        399.51         4.37 o                         
   1   3   6        118.07        114.83         3.54 o                         
   2   3   6        226.14        227.95        11.07 o                         
   3   3   6         45.96         46.26         3.37 o                         
   4   3   6          0.47         -0.05         1.75 o                         
   5   3   6          0.40          3.04         1.16 o                         
   6   3   6          4.62          5.76         1.95 o                         
  -7   4   6          8.13          7.92         1.41 o                         
  -6   4   6         21.32         17.36         1.82 o                         
  -5   4   6         42.69         44.32         2.68 o                         
  -4   4   6          3.13          0.07         0.73 o                         
  -3   4   6         30.36         32.22         1.42 o                         
  -2   4   6          0.75          0.80         0.61 o                         
  -1   4   6          8.47         10.75         1.28 o                         
   0   4   6          9.00          9.07         1.22 o                         
   1   4   6         48.32         57.52         2.95 o                         
   2   4   6          7.13          2.80         1.49 o                         
   3   4   6         74.59         70.57         4.06 o                         
   4   4   6          4.30          1.79         1.38 o                         
   5   4   6          9.32         11.17         1.55 o                         
   6   4   6          0.04          3.04         1.68 o                         
  -7   5   6          1.03          0.86         1.19 o                         
  -6   5   6          0.03          2.08         1.32 o                         
  -5   5   6          2.71          1.99         1.58 o                         
  -4   5   6          4.92          3.66         0.82 o                         
  -3   5   6         23.65         24.54         1.62 o                         
  -2   5   6         12.97         11.05         0.90 o                         
  -1   5   6         10.58         12.49         1.01 o                         
   0   5   6         21.51         16.35         1.15 o                         
   1   5   6          0.00         -0.62         0.89 o                         
   2   5   6         11.89          8.58         1.70 o                         
   3   5   6          0.10         -0.48         1.39 o                         
   4   5   6         10.01         12.14         2.94 o                         
   5   5   6          0.15          2.56         1.43 o                         
   6   5   6          2.94          6.11         2.25 o                         
  -7   6   6          0.62         -0.32         1.21 o                         
  -6   6   6          1.72          1.97         1.49 o                         
  -5   6   6          0.03          0.72         1.33 o                         
  -4   6   6         53.03         57.37         2.08 o                         
  -3   6   6        151.32        125.21         3.36 o                         
  -2   6   6        146.21        156.16         2.90 o                         
  -1   6   6        649.44        595.07         5.90 o                         
   0   6   6         48.64         44.23         2.01 o                         
   1   6   6        209.30        193.58         7.86 o                         
   2   6   6          0.00         -1.38         1.29 o                         
   3   6   6          2.61          3.00         1.52 o                         
   4   6   6          2.13          0.08         1.47 o                         
   5   6   6          3.39          6.21         1.74 o                         
   6   6   6          0.40          5.76         2.27 o                         
  -7   7   6          2.10          3.33         1.38 o                         
  -6   7   6         10.26         14.67         1.84 o                         
  -5   7   6        171.42        168.94         4.88 o                         
  -4   7   6         54.64         53.98         2.34 o                         
  -3   7   6        215.36        223.98         4.14 o                         
  -2   7   6         50.26         49.15         1.77 o                         
  -1   7   6          2.02          6.79         1.50 o                         
   0   7   6         55.41         55.77         2.20 o                         
   1   7   6         32.70         21.79         1.85 o                         
   2   7   6         37.92         32.96         2.12 o                         
   3   7   6          3.47          4.84         1.79 o                         
   4   7   6         62.34         62.18         5.10 o                         
   5   7   6          6.96         10.27         4.06 o                         
   6   7   6         43.84         51.33         3.94 o                         
  -7   8   6         13.24         13.45         1.96 o                         
  -6   8   6         63.19         70.83         4.55 o                         
  -5   8   6         14.96         20.38         2.18 o                         
  -4   8   6         54.10         43.97         2.49 o                         
  -3   8   6        218.85        210.22         4.03 o                         
  -2   8   6        548.68        489.94         6.57 o                         
  -1   8   6        880.08        838.97         7.77 o                         
   0   8   6        149.37        135.69         3.08 o                         
   1   8   6         28.75         18.12         2.51 o                         
   2   8   6         28.78         30.42         2.24 o                         
   3   8   6        182.83        189.95         9.48 o                         
   4   8   6         94.76         85.30         6.06 o                         
   5   8   6         17.14         16.86         2.72 o                         
  -7   9   6         18.51         16.14         3.82 o                         
  -6   9   6         18.36         26.10         2.39 o                         
  -5   9   6        465.26        464.91         7.02 o                         
  -4   9   6        346.27        383.38         6.76 o                         
  -3   9   6        462.82        456.58         6.95 o                         
  -2   9   6        114.60        129.93         3.81 o                         
  -1   9   6          0.01          2.16         1.13 o                         
   0   9   6        596.06        543.78         6.12 o                         
   1   9   6        105.89        111.14         3.90 o                         
   2   9   6        463.59        453.48        13.52 o                         
   3   9   6         16.89         22.60         2.97 o                         
   4   9   6          7.41         17.20         2.31 o                         
   5   9   6         10.36         13.44         2.66 o                         
  -7  10   6         18.71         20.48         2.78 o                         
  -6  10   6         68.56         76.06         3.70 o                         
  -5  10   6         47.02         65.27         2.94 o                         
  -4  10   6          1.35          1.84         1.25 o                         
  -3  10   6         70.74         69.16         2.94 o                         
  -2  10   6         43.15         53.21         2.43 o                         
  -1  10   6        496.74        483.36         6.00 o                         
   0  10   6         19.25         16.25         1.33 o                         
   1  10   6          0.08          1.47         1.09 o                         
   2  10   6        140.10        145.35        11.78 o                         
   3  10   6        286.87        295.66        11.62 o                         
   4  10   6        101.36        107.75         4.57 o                         
   5  10   6         30.26         37.16         3.72 o                         
  -6  11   6          5.83          8.30         1.78 o                         
  -5  11   6        131.02        133.83         4.43 o                         
  -4  11   6         55.37         47.52         2.66 o                         
  -3  11   6        117.01        127.96         4.92 o                         
  -2  11   6         81.12         65.21         3.03 o                         
  -1  11   6          4.04          4.40         0.96 o                         
   0  11   6         22.82         26.11         1.57 o                         
   1  11   6         35.52         36.96         2.08 o                         
   2  11   6          8.30          9.25         3.65 o                         
   3  11   6          3.77         10.57         2.32 o                         
   4  11   6        104.09        105.64         4.54 o                         
   5  11   6         12.32         14.27         2.77 o                         
  -6  12   6         19.67         17.95         2.15 o                         
  -5  12   6         44.70         56.20         3.58 o                         
  -4  12   6         12.47         14.02         1.69 o                         
  -3  12   6          0.43         -1.01         1.32 o                         
  -2  12   6         54.34         51.88         2.80 o                         
  -1  12   6        105.62        109.19         3.31 o                         
   0  12   6          0.35          0.55         0.86 o                         
   1  12   6          1.37          1.29         1.17 o                         
   2  12   6         31.98         31.55         2.52 o                         
   3  12   6         99.51         94.65         3.69 o                         
   4  12   6         39.34         48.25         3.29 o                         
   5  12   6          6.00          9.78         1.85 o                         
  -6  13   6          3.47          3.34         1.58 o                         
  -5  13   6          0.00         -1.43         1.36 o                         
  -4  13   6         55.07         52.36         3.29 o                         
  -3  13   6         14.23         18.25         2.17 o                         
  -2  13   6         54.79         52.15         2.85 o                         
  -1  13   6         44.75         42.33         2.21 o                         
   0  13   6          7.80          9.02         1.24 o                         
   1  13   6          5.50          5.51         1.33 o                         
   2  13   6          8.72          9.00         1.47 o                         
   3  13   6          0.08          0.65         1.27 o                         
   4  13   6         12.66         10.18         1.63 o                         
   5  13   6          6.97         14.17         2.73 o                         
  -6  14   6          6.26          9.35         1.91 o                         
  -5  14   6          0.45          0.59         1.30 o                         
  -4  14   6          0.03         -0.37         1.44 o                         
  -3  14   6          0.15          0.99         1.37 o                         
  -2  14   6          0.29         -0.36         1.37 o                         
  -1  14   6          3.02          1.71         1.00 o                         
   0  14   6          0.31          0.74         0.95 o                         
   1  14   6         16.85         15.50         1.39 o                         
   2  14   6          0.02          2.01         1.17 o                         
   3  14   6         13.89         17.85         2.23 o                         
   4  14   6          1.73         -0.44         1.30 o                         
   5  14   6          1.48          4.43         2.24 o                         
  -6  15   6          2.45          0.90         1.55 o                         
  -5  15   6         19.46         15.58         2.29 o                         
  -4  15   6          1.23          1.33         2.43 o                         
  -3  15   6         51.53         55.76         3.43 o                         
  -2  15   6          0.19          1.19         1.31 o                         
  -1  15   6          5.09          7.41         1.60 o                         
   0  15   6          7.15          4.44         0.94 o                         
   1  15   6          9.55          7.86         1.01 o                         
   2  15   6          4.16          4.96         1.41 o                         
   3  15   6          2.33          1.94         1.40 o                         
   4  15   6          2.40          1.06         1.40 o                         
  -5  16   6         12.19         11.89         2.03 o                         
  -4  16   6          9.89         12.86         2.11 o                         
  -3  16   6         15.28         20.81         3.10 o                         
  -2  16   6          8.02          3.61         1.31 o                         
  -1  16   6        101.66        111.25         3.67 o                         
   0  16   6          0.07          0.64         0.96 o                         
   1  16   6          6.50          7.39         1.18 o                         
   2  16   6         45.18         46.85         2.73 o                         
   3  16   6         14.27         11.70         1.72 o                         
   4  16   6         31.24         29.91         2.87 o                         
  -5  17   6         63.46         65.15         3.57 o                         
  -4  17   6        127.55        139.92         5.62 o                         
  -3  17   6         57.59         64.08         3.86 o                         
  -2  17   6         55.19         62.33         3.08 o                         
  -1  17   6         25.61         25.01         2.58 o                         
   0  17   6         90.23         82.45         2.84 o                         
   1  17   6        104.59         99.30         3.30 o                         
   2  17   6         81.60         78.67         3.98 o                         
   3  17   6         13.31         10.86         1.82 o                         
   4  17   6         10.97         11.04         1.88 o                         
  -5  18   6         17.42         20.75         2.70 o                         
  -4  18   6         14.31         17.88         2.49 o                         
  -3  18   6         60.88         67.12         4.46 o                         
  -2  18   6        134.91        153.28         4.65 o                         
  -1  18   6        311.93        310.30         5.63 o                         
   0  18   6         17.49         19.55         2.33 o                         
   1  18   6         20.82         22.85         1.86 o                         
   2  18   6         34.32         34.61         2.24 o                         
   3  18   6         42.54         39.98         2.84 o                         
   4  18   6         41.47         49.40         3.24 o                         
  -4  19   6         10.05          5.53         2.35 o                         
  -3  19   6         21.42         20.21         2.54 o                         
  -2  19   6          9.23          5.83         1.56 o                         
  -1  19   6         22.49         21.59         1.81 o                         
   0  19   6         30.39         22.62         1.81 o                         
   1  19   6         48.62         45.37         2.46 o                         
   2  19   6          4.69          5.59         1.51 o                         
   3  19   6          2.07          2.79         1.43 o                         
  -4  20   6          0.80          3.02         1.90 o                         
  -3  20   6          0.80         -0.62         1.87 o                         
  -2  20   6         10.00          8.51         1.54 o                         
  -1  20   6         61.08         60.32         3.76 o                         
   0  20   6          0.01          1.00         1.08 o                         
   1  20   6          1.68          0.87         1.16 o                         
   2  20   6          9.95         10.22         1.79 o                         
   3  20   6         70.78         65.23         3.18 o                         
  -4  21   6         46.46         50.27         3.92 o                         
  -3  21   6         14.38         14.11         3.87 o                         
  -2  21   6         19.84         25.04         2.89 o                         
  -1  21   6          0.51          0.98         1.65 o                         
   0  21   6         41.65         48.93         2.68 o                         
   1  21   6          0.62          1.86         1.18 o                         
   2  21   6         38.13         45.38         2.69 o                         
  -3  22   6          0.20          1.19         2.46 o                         
  -2  22   6         20.63         23.28         2.89 o                         
  -1  22   6          2.77          4.52         1.78 o                         
   0  22   6          4.83          8.68         1.65 o                         
   1  22   6         13.78         16.53         1.82 o                         
   2  22   6          0.08          1.13         1.40 o                         
  -2  23   6         12.68         17.33         2.61 o                         
  -1  23   6          0.42          0.04         1.76 o                         
   0  23   6          0.00         -0.20         1.42 o                         
   1  23   6          0.33         -1.03         1.22 o                         
  -1  24   6          2.19          0.67         1.76 o                         
   0  24   6          0.01          2.81         1.51 o                         
  -7   1   7          0.30          2.44         2.15 o                         
  -6   1   7          0.27          1.41         1.25 o                         
  -5   1   7         10.23          7.01         1.16 o                         
  -4   1   7          6.60          5.47         0.82 o                         
  -3   1   7          2.62          2.68         0.57 o                         
  -2   1   7          0.10         -0.53         0.63 o                         
  -1   1   7         38.61         36.44         1.44 o                         
   0   1   7         85.83         85.24         2.73 o                         
   1   1   7         38.61         45.42         4.28 o                         
   2   1   7         63.39         60.70         3.99 o                         
   3   1   7          2.58          1.96         1.60 o                         
   4   1   7          0.00         -2.28         1.76 o                         
   5   1   7         12.68         13.80         3.12 o                         
  -7   2   7         25.98         34.47         3.21 o                         
  -6   2   7         29.89         25.53         1.98 o                         
  -5   2   7         76.21         80.86         3.00 o                         
  -4   2   7          3.67          3.33         0.83 o                         
  -3   2   7         11.47         11.43         0.94 o                         
  -2   2   7        183.12        179.70         3.08 o                         
  -1   2   7        381.24        379.08         4.34 o                         
   0   2   7        184.66        176.43         3.49 o                         
   1   2   7         55.11         53.59         3.75 o                         
   2   2   7         18.89         18.06         3.15 o                         
   3   2   7         37.93         39.03         3.37 o                         
   4   2   7          3.32          1.89         2.89 o                         
   5   2   7          4.69          9.05         1.59 o                         
  -7   3   7         12.51         13.47         2.07 o                         
  -6   3   7          0.48          1.71         1.82 o                         
  -5   3   7        102.34        106.63         3.46 o                         
  -4   3   7        196.55        186.65         4.14 o                         
  -3   3   7        374.69        379.96         4.60 o                         
  -2   3   7        240.78        236.15         3.53 o                         
  -1   3   7        196.56        196.35         3.50 o                         
   0   3   7         82.48         93.10         3.72 o                         
   1   3   7          7.88          7.81         1.97 o                         
   2   3   7        198.36        206.17         7.16 o                         
   3   3   7          0.43          0.38         1.66 o                         
   4   3   7          1.06         -0.31         1.65 o                         
   5   3   7         29.50         34.49         2.48 o                         
  -7   4   7         19.38         13.80         2.39 o                         
  -6   4   7         83.24         95.32         3.63 o                         
  -5   4   7        221.36        220.09         4.84 o                         
  -4   4   7          1.20          5.03         1.35 o                         
  -3   4   7         31.50         39.84         1.80 o                         
  -2   4   7        347.57        341.80         5.42 o                         
  -1   4   7        216.62        198.16         5.19 o                         
   0   4   7        331.75        330.42         6.79 o                         
   1   4   7         25.24         15.88         2.37 o                         
   2   4   7         17.46         18.55         4.31 o                         
   3   4   7        101.87        115.67         5.56 o                         
   4   4   7         34.41         32.78         3.22 o                         
   5   4   7          7.07         12.55         1.81 o                         
  -7   5   7         21.49         24.30         2.84 o                         
  -6   5   7          3.30          4.34         1.82 o                         
  -5   5   7         63.75         49.67         2.88 o                         
  -4   5   7        411.73        427.77         7.04 o                         
  -3   5   7        212.22        188.39         3.61 o                         
  -2   5   7        574.41        595.33         6.64 o                         
  -1   5   7         56.04         51.55         3.45 o                         
   0   5   7         29.87         31.17         2.38 o                         
   1   5   7          2.03          4.43         1.68 o                         
   2   5   7        170.10        168.10        16.53 o                         
   3   5   7          2.42          3.81         1.77 o                         
   4   5   7          7.08          7.95         2.08 o                         
   5   5   7         27.03         27.44         2.55 o                         
  -6   6   7         45.08         43.38         2.87 o                         
  -5   6   7        180.77        188.65         5.32 o                         
  -4   6   7          1.26          4.72         1.13 o                         
  -3   6   7          0.13          1.54         0.84 o                         
  -2   6   7        145.26        132.68         3.71 o                         
  -1   6   7        417.19        396.70         7.36 o                         
   0   6   7         65.11         49.76         2.89 o                         
   1   6   7         44.34         44.86         3.45 o                         
   2   6   7          7.92         13.94         2.44 o                         
   3   6   7        105.51         95.07         5.15 o                         
   4   6   7         93.58         99.64         4.62 o                         
   5   6   7         15.54         18.87         2.70 o                         
  -6   7   7         12.05         11.02         1.77 o                         
  -5   7   7        131.93        145.38         4.72 o                         
  -4   7   7        224.63        214.47         4.70 o                         
  -3   7   7        146.10        168.74         3.52 o                         
  -2   7   7        253.60        216.44         4.67 o                         
  -1   7   7          1.44          0.59         1.12 o                         
   0   7   7         17.02         23.97         2.12 o                         
   1   7   7         69.34         67.69         3.99 o                         
   2   7   7         56.87         61.30         5.98 o                         
   3   7   7         29.17         35.51         3.49 o                         
   4   7   7         13.91         10.62         2.35 o                         
   5   7   7          5.96          4.96         2.32 o                         
  -6   8   7          0.79         -0.71         1.37 o                         
  -5   8   7          0.24         -0.84         1.30 o                         
  -4   8   7         17.11         15.92         1.59 o                         
  -3   8   7         16.38         18.92         1.38 o                         
  -2   8   7         35.60         35.47         1.89 o                         
  -1   8   7         43.79         45.68         2.35 o                         
   0   8   7          0.48         -0.05         1.07 o                         
   1   8   7         22.26         19.42         2.52 o                         
   2   8   7         36.55         37.43         3.45 o                         
   3   8   7        140.01        143.11         6.39 o                         
   4   8   7         65.34         69.71         3.91 o                         
   5   8   7         30.94         31.15         3.62 o                         
  -6   9   7          0.66          0.48         1.28 o                         
  -5   9   7          3.07          0.25         1.44 o                         
  -4   9   7          3.09          4.91         1.28 o                         
  -3   9   7          5.27          1.74         1.09 o                         
  -2   9   7          8.72          9.38         1.19 o                         
  -1   9   7         13.47          7.06         1.29 o                         
   0   9   7          0.71          1.34         1.11 o                         
   1   9   7          8.07          4.86         1.39 o                         
   2   9   7          1.93          2.94         1.58 o                         
   3   9   7          0.02         -0.01         1.74 o                         
   4   9   7          0.79          4.00         1.73 o                         
   5   9   7          0.58          0.36         3.58 o                         
  -6  10   7          0.02          0.29         1.45 o                         
  -5  10   7          6.19          5.47         1.80 o                         
  -4  10   7          3.11          3.38         1.35 o                         
  -3  10   7          0.96          3.12         1.26 o                         
  -2  10   7         32.02         23.46         1.64 o                         
  -1  10   7          8.60          9.27         1.18 o                         
   0  10   7         15.98          9.76         1.65 o                         
   1  10   7          0.14          0.15         1.26 o                         
   2  10   7          0.13          0.07         1.54 o                         
   3  10   7          9.18          7.48         2.16 o                         
   4  10   7          2.14          3.57         2.06 o                         
   5  10   7          0.29         -0.37         1.81 o                         
  -6  11   7          6.05          6.70         1.81 o                         
  -5  11   7         17.67         25.44         2.08 o                         
  -4  11   7         99.02         94.10         3.76 o                         
  -3  11   7         87.06         86.38         3.41 o                         
  -2  11   7        101.79        102.01         3.13 o                         
  -1  11   7         18.01         17.24         1.49 o                         
   0  11   7          7.64          9.20         1.49 o                         
   1  11   7          8.01          6.69         1.62 o                         
   2  11   7         44.99         45.37         5.91 o                         
   3  11   7          2.98          3.57         3.17 o                         
   4  11   7          0.05          1.84         1.48 o                         
  -6  12   7         25.58         32.96         2.73 o                         
  -5  12   7        127.92        136.55         6.06 o                         
  -4  12   7          0.40          1.63         1.26 o                         
  -3  12   7         35.41         37.07         2.47 o                         
  -2  12   7         94.84         97.14         3.13 o                         
  -1  12   7         49.94         50.99         2.27 o                         
   0  12   7         83.54         82.94         3.26 o                         
   1  12   7         11.77         17.04         2.13 o                         
   2  12   7          0.18          2.40         2.91 o                         
   3  12   7         24.30         27.75         2.65 o                         
   4  12   7         31.20         38.00         3.15 o                         
  -5  13   7          2.46          3.87         1.59 o                         
  -4  13   7         96.09        105.02         4.09 o                         
  -3  13   7         27.46         20.25         1.96 o                         
  -2  13   7         87.68         97.66         3.21 o                         
  -1  13   7          0.38          1.13         1.01 o                         
   0  13   7        117.76        120.99         3.92 o                         
   1  13   7         44.44         43.07         2.93 o                         
   2  13   7        220.08        225.00         8.22 o                         
   3  13   7         15.06         16.68         2.44 o                         
   4  13   7          3.71          7.32         1.88 o                         
  -5  14   7         95.06         98.35         4.22 o                         
  -4  14   7          1.31          2.90         1.45 o                         
  -3  14   7          0.53         -0.42         1.21 o                         
  -2  14   7         80.83         82.40         3.00 o                         
  -1  14   7        166.83        168.58         4.12 o                         
   0  14   7         72.72         90.25         3.50 o                         
   1  14   7          8.78          6.63         2.25 o                         
   2  14   7          0.20          5.62         2.67 o                         
   3  14   7         84.93         89.91         4.49 o                         
   4  14   7         33.09         32.51         3.02 o                         
  -5  15   7         41.90         50.13         3.19 o                         
  -4  15   7          7.28          3.30         1.50 o                         
  -3  15   7         62.71         71.62         3.98 o                         
  -2  15   7          0.13         -0.92         0.95 o                         
  -1  15   7          9.07          8.68         1.51 o                         
   0  15   7        263.31        267.74         5.88 o                         
   1  15   7        118.21        126.57         4.90 o                         
   2  15   7        265.77        265.60         7.20 o                         
   3  15   7         57.94         69.76         4.09 o                         
   4  15   7          4.38          2.76         1.67 o                         
  -5  16   7         10.13         12.93         1.98 o                         
  -4  16   7          4.50          4.22         1.57 o                         
  -3  16   7         29.25         28.92         2.82 o                         
  -2  16   7         68.92         81.88         3.12 o                         
  -1  16   7        187.05        194.64         4.60 o                         
   0  16   7         31.02         41.94         2.95 o                         
   1  16   7          6.12         11.79         1.79 o                         
   2  16   7          0.60         11.53         2.41 o                         
   3  16   7         59.99         62.97         3.93 o                         
  -4  17   7          3.46          2.53         1.51 o                         
  -3  17   7         37.00         44.67         3.82 o                         
  -2  17   7         19.24         15.83         1.66 o                         
  -1  17   7        110.94        122.66         3.78 o                         
   0  17   7        171.70        164.96         4.80 o                         
   1  17   7         95.40         96.85         4.53 o                         
   2  17   7        124.58        122.59         5.45 o                         
   3  17   7         41.77         39.58         3.34 o                         
  -4  18   7          4.85          3.81         1.46 o                         
  -3  18   7          2.86          4.52         1.87 o                         
  -2  18   7          1.05         -0.95         1.30 o                         
  -1  18   7         12.04          9.78         1.44 o                         
   0  18   7          0.09          1.08         1.56 o                         
   1  18   7         12.23         16.74         2.71 o                         
   2  18   7          0.27          5.65         1.72 o                         
   3  18   7          1.65          7.19         1.85 o                         
  -4  19   7          1.83          1.68         2.09 o                         
  -3  19   7         10.56          6.60         1.99 o                         
  -2  19   7          0.03         -2.18         1.45 o                         
  -1  19   7         12.29          8.87         1.44 o                         
   0  19   7          0.77         -0.02         1.90 o                         
   1  19   7          6.37          5.43         1.54 o                         
   2  19   7          1.65          1.24         1.56 o                         
  -3  20   7          4.65          4.96         1.51 o                         
  -2  20   7         26.49         20.18         2.08 o                         
  -1  20   7          3.14         -1.02         1.62 o                         
   0  20   7         28.59         26.55         2.45 o                         
   1  20   7          1.79          2.96         2.04 o                         
   2  20   7          0.03         -0.86         1.73 o                         
  -2  21   7         10.95          8.23         2.21 o                         
  -1  21   7          6.55          6.39         2.91 o                         
   0  21   7         15.36         13.96         1.77 o                         
   1  21   7          0.70         -0.22         1.40 o                         
  -1  22   7         32.44         25.01         2.91 o                         
   0  22   7         24.57         32.36         2.43 o                         
  -6   0   8        159.72        183.83         7.55 o                         
  -5   0   8        181.59        171.27         4.95 o                         
  -4   0   8        132.77        143.28         4.27 o                         
  -3   0   8         58.15         52.13         3.61 o                         
  -2   0   8          1.04          3.33         1.70 o                         
  -1   0   8        118.06        104.96         3.96 o                         
   0   0   8         28.00         27.77         4.35 o                         
   1   0   8         18.07         19.97         4.51 o                         
   2   0   8          0.14          8.30         3.86 o                         
   3   0   8         91.00        107.48         8.48 o                         
   4   0   8         38.01         45.32         5.60 o                         
  -6   1   8         34.05         41.16         2.48 o                         
  -5   1   8          6.79         14.61         1.56 o                         
  -4   1   8         46.62         49.67         1.98 o                         
  -3   1   8          0.09          0.63         0.90 o                         
  -2   1   8        133.88        126.68         3.10 o                         
  -1   1   8         54.70         50.36         2.16 o                         
   0   1   8         70.63         72.95         4.46 o                         
   1   1   8        221.98        223.60         7.72 o                         
   2   1   8        204.56        224.90         7.96 o                         
   3   1   8        160.92        165.51         7.02 o                         
   4   1   8          1.00         -0.44         1.69 o                         
  -6   2   8         85.13         76.46         3.31 o                         
  -5   2   8        107.70        120.05         3.40 o                         
  -4   2   8         52.63         49.05         2.35 o                         
  -3   2   8          5.54          4.65         0.89 o                         
  -2   2   8         19.84         20.33         1.79 o                         
  -1   2   8        224.60        224.47         4.69 o                         
   0   2   8        141.32        142.96         9.50 o                         
   1   2   8         63.75         55.07         4.12 o                         
   2   2   8         35.99         34.53         3.68 o                         
   3   2   8         34.52         41.33         3.88 o                         
   4   2   8          8.81         12.33         4.65 o                         
  -6   3   8         32.48         43.78         3.65 o                         
  -5   3   8          2.26          3.19         1.14 o                         
  -4   3   8         11.52          8.46         1.21 o                         
  -3   3   8         25.90         28.81         1.76 o                         
  -2   3   8        113.03        107.97         3.16 o                         
  -1   3   8          2.38          3.47         1.20 o                         
   0   3   8          0.04          0.82         1.70 o                         
   1   3   8         27.56         30.81         3.16 o                         
   2   3   8         45.12         41.24         4.19 o                         
   3   3   8         38.74         45.27         4.22 o                         
   4   3   8          2.92          2.50         1.85 o                         
  -6   4   8          6.00          5.75         1.56 o                         
  -5   4   8          1.85         -0.42         1.12 o                         
  -4   4   8          4.22          4.50         1.05 o                         
  -3   4   8          1.85          2.78         0.90 o                         
  -2   4   8          0.13          0.37         1.20 o                         
  -1   4   8         34.98         36.27         2.20 o                         
   0   4   8         11.49         13.37         2.44 o                         
   1   4   8         10.30          9.04         2.08 o                         
   2   4   8          9.04          8.97         2.14 o                         
   3   4   8          1.56         -0.34         2.01 o                         
   4   4   8          0.13          2.24         1.63 o                         
  -6   5   8          8.66         11.24         1.82 o                         
  -5   5   8          4.50          1.10         1.65 o                         
  -4   5   8          1.44          1.19         1.01 o                         
  -3   5   8          0.37          0.58         0.88 o                         
  -2   5   8         71.81         66.87         2.56 o                         
  -1   5   8          0.64          1.52         0.99 o                         
   0   5   8        102.05        110.60         5.07 o                         
   1   5   8          2.11          3.17         2.44 o                         
   2   5   8         37.29         33.26         3.40 o                         
   3   5   8          0.80          0.70         1.87 o                         
   4   5   8         10.35         12.64         2.46 o                         
  -6   6   8         69.01         70.52         3.67 o                         
  -5   6   8         61.46         62.87         3.31 o                         
  -4   6   8        131.50        153.88         3.76 o                         
  -3   6   8         30.74         25.54         1.79 o                         
  -2   6   8         35.87         52.06         2.66 o                         
  -1   6   8          7.56         12.32         1.80 o                         
   0   6   8          2.51          3.01         1.46 o                         
   1   6   8          0.31         -1.30         1.81 o                         
   2   6   8          0.37         -0.52         1.93 o                         
   3   6   8         30.67         34.07         3.49 o                         
   4   6   8          5.05          3.26         1.74 o                         
  -6   7   8          0.44         -0.69         1.42 o                         
  -5   7   8         10.31          9.18         1.76 o                         
  -4   7   8        107.05        101.11         3.49 o                         
  -3   7   8         88.96         89.21         3.17 o                         
  -2   7   8        220.66        223.10         5.92 o                         
  -1   7   8         33.62         41.49         2.79 o                         
   0   7   8          0.07          1.13         1.31 o                         
   1   7   8          7.85          4.46         1.56 o                         
   2   7   8         42.40         45.63         3.91 o                         
   3   7   8         16.23         20.26         3.09 o                         
   4   7   8          0.11          0.50         1.83 o                         
  -6   8   8         54.31         55.25         3.31 o                         
  -5   8   8         45.22         51.16         3.09 o                         
  -4   8   8         37.10         34.33         2.24 o                         
  -3   8   8          6.92         13.83         1.87 o                         
  -2   8   8          3.76         12.12         1.90 o                         
  -1   8   8         70.73         53.42         3.87 o                         
   0   8   8         20.20         25.29         2.15 o                         
   1   8   8          0.29         -1.82         1.51 o                         
   2   8   8          3.54         -1.25         1.80 o                         
   3   8   8        128.74        148.30         6.91 o                         
   4   8   8         49.72         55.45         4.86 o                         
  -5   9   8         17.05         12.37         1.81 o                         
  -4   9   8        118.16        116.46         3.79 o                         
  -3   9   8        113.71        109.28         4.00 o                         
  -2   9   8        311.29        311.62         6.28 o                         
  -1   9   8         50.98         55.48         2.87 o                         
   0   9   8          1.14          1.37         1.56 o                         
   1   9   8          4.10          2.38         1.29 o                         
   2   9   8         44.63         46.42         4.03 o                         
   3   9   8         15.45         21.85         5.25 o                         
   4   9   8          3.40          2.81         2.03 o                         
  -5  10   8         38.68         41.59         2.89 o                         
  -4  10   8         11.58         13.27         1.71 o                         
  -3  10   8          1.14          0.98         1.26 o                         
  -2  10   8         42.74         45.97         2.73 o                         
  -1  10   8        218.65        232.66         6.93 o                         
   0  10   8        111.88        113.92         3.93 o                         
   1  10   8         28.22         26.29         2.45 o                         
   2  10   8          9.53         13.41         2.77 o                         
   3  10   8         84.11         95.89         6.95 o                         
   4  10   8         30.15         29.84         2.91 o                         
  -5  11   8         29.45         35.21         3.36 o                         
  -4  11   8        108.37        109.94         4.22 o                         
  -3  11   8        114.86        120.06         4.26 o                         
  -2  11   8        277.33        266.77         5.92 o                         
  -1  11   8         29.21         30.60         2.33 o                         
   0  11   8          0.33          0.48         1.30 o                         
   1  11   8         19.80         27.71         2.57 o                         
   2  11   8         67.02         72.11         5.02 o                         
   3  11   8         49.33         57.25         3.78 o                         
  -5  12   8         26.52         23.53         2.35 o                         
  -4  12   8          5.04         13.30         1.96 o                         
  -3  12   8          0.02         -0.53         1.23 o                         
  -2  12   8         10.06         10.83         1.62 o                         
  -1  12   8        118.51        137.65         4.37 o                         
   0  12   8         46.18         44.62         2.65 o                         
   1  12   8         40.60         46.86         3.19 o                         
   2  12   8         13.10         16.00         2.91 o                         
   3  12   8          5.84          2.03         1.88 o                         
  -5  13   8          1.48          2.82         1.26 o                         
  -4  13   8         12.89         13.91         2.32 o                         
  -3  13   8          1.16          0.36         1.05 o                         
  -2  13   8          9.85         12.07         1.49 o                         
  -1  13   8          1.35          2.04         1.28 o                         
   0  13   8         16.07         13.64         1.79 o                         
   1  13   8         11.51         15.20         2.16 o                         
   2  13   8         29.59         20.34         6.05 o                         
   3  13   8         19.03         22.23         4.51 o                         
  -4  14   8         73.13         74.40         5.29 o                         
  -3  14   8          6.17          2.36         1.22 o                         
  -2  14   8         73.10         84.15         3.20 o                         
  -1  14   8         14.10         11.48         1.89 o                         
   0  14   8         13.69         15.70         1.86 o                         
   1  14   8          6.65          7.52         1.65 o                         
   2  14   8          0.90         -0.19         1.97 o                         
   3  14   8          4.43          7.09         2.51 o                         
  -4  15   8         26.48         25.98         3.04 o                         
  -3  15   8         23.04         23.84         1.98 o                         
  -2  15   8         78.64         88.30         3.33 o                         
  -1  15   8         14.09         18.47         2.00 o                         
   0  15   8         24.72         24.23         2.17 o                         
   1  15   8          0.47         -0.27         1.48 o                         
   2  15   8          0.25          1.19         1.98 o                         
  -4  16   8          0.99          1.16         1.50 o                         
  -3  16   8          0.19         -1.09         1.27 o                         
  -2  16   8         24.49         36.07         2.38 o                         
  -1  16   8         29.61         29.96         2.34 o                         
   0  16   8         35.15         38.77         2.65 o                         
   1  16   8          7.24          7.79         2.47 o                         
   2  16   8          0.13          1.36         1.72 o                         
  -3  17   8          1.49         -0.22         1.21 o                         
  -2  17   8         57.84         58.83         3.00 o                         
  -1  17   8          3.86          3.87         1.55 o                         
   0  17   8          0.53          0.54         1.29 o                         
   1  17   8         43.71         44.31         6.17 o                         
   2  17   8         19.97         25.64         2.82 o                         
  -3  18   8          0.60          1.13         1.23 o                         
  -2  18   8          6.47          5.57         1.53 o                         
  -1  18   8         67.93         79.59         3.72 o                         
   0  18   8         43.19         41.84         3.35 o                         
   1  18   8         18.25         19.94         3.27 o                         
  -2  19   8         69.60         77.46         3.44 o                         
  -1  19   8          0.21          1.78         1.54 o                         
   0  19   8          6.39         10.00         3.27 o                         
  -5   1   9          0.52          2.10         1.29 o                         
  -4   1   9          5.55         10.83         1.59 o                         
  -3   1   9          5.36          7.85         1.43 o                         
  -2   1   9          0.22          0.91         0.94 o                         
  -1   1   9          2.36          0.19         1.56 o                         
   0   1   9          6.80          4.27         1.75 o                         
   1   1   9          2.72          2.22         1.73 o                         
   2   1   9         21.83         18.41         3.86 o                         
   3   1   9          9.02          6.10         2.49 o                         
  -5   2   9         25.08         25.22         2.20 o                         
  -4   2   9         48.04         49.50         3.26 o                         
  -3   2   9         15.01         16.02         2.36 o                         
  -2   2   9         24.19         23.71         1.77 o                         
  -1   2   9         16.11         15.83         1.70 o                         
   0   2   9          0.15          0.15         1.73 o                         
   1   2   9          5.50          5.74         2.13 o                         
   2   2   9          0.18          3.06         2.29 o                         
   3   2   9         16.98         22.58         3.30 o                         
  -5   3   9          2.24         10.34         1.78 o                         
  -4   3   9          4.09          7.24         1.78 o                         
  -3   3   9         16.57         17.41         2.18 o                         
  -2   3   9          8.95          9.99         1.34 o                         
  -1   3   9         10.14         13.92         1.75 o                         
   0   3   9         59.96         68.94         5.55 o                         
   1   3   9         31.60         35.44         3.75 o                         
   2   3   9        169.26        180.56         7.69 o                         
   3   3   9         84.86         95.82        11.76 o                         
  -5   4   9        162.12        176.99         6.50 o                         
  -4   4   9         82.31         83.36         4.16 o                         
  -3   4   9         54.17         58.84         3.00 o                         
  -2   4   9          3.73          3.24         1.57 o                         
  -1   4   9        177.42        165.75         4.70 o                         
   0   4   9         41.74         46.65         5.08 o                         
   1   4   9        156.56        166.59         7.22 o                         
   2   4   9          5.97         11.55         2.90 o                         
   3   4   9          1.22          5.44         2.47 o                         
  -5   5   9          7.55          6.86         1.93 o                         
  -4   5   9         22.00         24.11         2.57 o                         
  -3   5   9        140.03        146.78         4.55 o                         
  -2   5   9        179.40        178.57         4.92 o                         
  -1   5   9        104.30        127.24         4.20 o                         
   0   5   9          0.02          1.19         1.79 o                         
   1   5   9          9.71         10.78         3.66 o                         
   2   5   9         86.48         85.88         5.54 o                         
   3   5   9         96.77        106.61         6.22 o                         
  -5   6   9         31.31         28.75         2.47 o                         
  -4   6   9         13.49         17.12         2.69 o                         
  -3   6   9          7.94          8.66         1.60 o                         
  -2   6   9          0.45          5.45         1.48 o                         
  -1   6   9         79.26         88.53         3.58 o                         
   0   6   9         31.66         36.32         6.34 o                         
   1   6   9         31.70         35.18         4.45 o                         
   2   6   9          4.13          5.93         2.28 o                         
   3   6   9         19.80         20.17         4.40 o                         
  -5   7   9          2.97          2.60         1.43 o                         
  -4   7   9         22.94         22.96         2.95 o                         
  -3   7   9         34.76         31.00         2.44 o                         
  -2   7   9        164.24        181.00         5.02 o                         
  -1   7   9         36.98         35.55         2.43 o                         
   0   7   9         28.75         38.34         3.69 o                         
   1   7   9          0.19         -0.81         1.87 o                         
   2   7   9          1.49          1.54         1.90 o                         
   3   7   9         11.94         17.45         2.95 o                         
  -5   8   9         12.30         12.34         1.90 o                         
  -4   8   9          2.78          4.56         1.50 o                         
  -3   8   9          0.95         -0.81         1.30 o                         
  -2   8   9          0.49          2.71         1.39 o                         
  -1   8   9         38.15         37.65         2.58 o                         
   0   8   9         13.47         13.77         3.40 o                         
   1   8   9         21.32         19.91         2.30 o                         
   2   8   9          7.34          6.74         2.22 o                         
   3   8   9          0.41         -0.11         1.80 o                         
  -5   9   9          8.20          4.67         1.60 o                         
  -4   9   9         36.60         40.02         2.45 o                         
  -3   9   9         26.37         24.56         2.23 o                         
  -2   9   9         52.52         55.50         3.01 o                         
  -1   9   9         36.16         43.59         2.73 o                         
   0   9   9         15.75          9.76         2.60 o                         
   1   9   9         17.51         24.32         2.57 o                         
   2   9   9          3.26          0.55         2.10 o                         
   3   9   9          2.06          1.32         1.98 o                         
  -4  10   9          1.29          0.10         1.21 o                         
  -3  10   9          0.21          0.27         1.63 o                         
  -2  10   9          1.97          3.51         1.41 o                         
  -1  10   9          5.76         10.03         1.64 o                         
   0  10   9          0.09          1.18         1.28 o                         
   1  10   9          6.37          9.53         2.06 o                         
   2  10   9          1.04          0.73         3.06 o                         
  -4  11   9         10.55          7.07         1.43 o                         
  -3  11   9          1.21          3.63         1.64 o                         
  -2  11   9          0.20          1.15         1.74 o                         
  -1  11   9          1.92          4.69         2.00 o                         
   0  11   9          6.14          5.64         1.46 o                         
   1  11   9         25.72         28.47         5.38 o                         
   2  11   9         22.66         22.89         3.39 o                         
  -4  12   9          7.28          3.55         1.24 o                         
  -3  12   9          6.35         11.20         2.19 o                         
  -2  12   9          2.90          6.62         1.64 o                         
  -1  12   9         77.14         79.30         3.66 o                         
   0  12   9         35.04         39.50         2.69 o                         
   1  12   9         77.90         87.20         5.67 o                         
   2  12   9          4.91          7.21         2.45 o                         
  -4  13   9          5.28          4.31         1.41 o                         
  -3  13   9         94.34        104.60         4.36 o                         
  -2  13   9         78.84         77.88         4.33 o                         
  -1  13   9         78.83         98.54         4.11 o                         
   0  13   9          0.05          2.79         1.42 o                         
   1  13   9          3.40          9.76         2.76 o                         
   2  13   9         51.54         56.19         4.94 o                         
  -3  14   9          0.84          1.59         1.36 o                         
  -2  14   9          2.00          0.07         1.83 o                         
  -1  14   9        129.23        139.45         4.82 o                         
   0  14   9         63.62         75.03         3.62 o                         
   1  14   9         92.26        103.47         6.26 o                         
  -3  15   9          3.18          3.65         1.47 o                         
  -2  15   9         23.08         26.02         2.83 o                         
  -1  15   9          1.83          2.76         1.46 o                         
   0  15   9          7.18          6.46         1.86 o                         
   1  15   9         10.11         11.64         2.81 o                         
  -2  16   9          1.04          2.31         2.15 o                         
  -1  16   9         32.61         30.19         2.53 o                         
   0  16   9         19.32         23.03         2.22 o                         
  -4   0  10          1.76         -0.46         1.71 o                         
  -3   0  10         71.32         74.17         4.85 o                         
  -2   0  10          5.41          5.73         1.70 o                         
  -1   0  10         33.88         32.32         5.04 o                         
   0   0  10        109.79        101.47         8.43 o                         
   1   0  10         96.38        114.48         9.02 o                         
   2   0  10         83.28         92.64         8.58 o                         
  -4   1  10          0.07         -0.69         1.48 o                         
  -3   1  10          0.68          3.46         1.73 o                         
  -2   1  10         47.88         53.63         2.66 o                         
  -1   1  10         20.94         24.19         3.12 o                         
   0   1  10          0.39          6.38         2.78 o                         
   1   1  10          4.64         10.41         2.81 o                         
   2   1  10         71.81         80.09         5.67 o                         
  -4   2  10         17.76         23.74         2.51 o                         
  -3   2  10         25.36         21.87         2.49 o                         
  -2   2  10          0.56          2.41         1.27 o                         
  -1   2  10         34.80         37.35         3.76 o                         
   0   2  10         86.38         88.62         5.60 o                         
   1   2  10         63.91         67.59         8.15 o                         
   2   2  10         70.07         85.08        10.06 o                         
  -4   3  10          2.78          3.08         1.59 o                         
  -3   3  10          5.47          9.62         2.80 o                         
  -2   3  10         23.14         26.92         2.28 o                         
  -1   3  10         10.63         14.67         2.58 o                         
   0   3  10          3.40          2.72         1.94 o                         
   1   3  10          1.10          0.36         1.96 o                         
   2   3  10         43.32         51.24         5.80 o                         
  -4   4  10          1.52          2.37         1.46 o                         
  -3   4  10          5.35          6.88         1.83 o                         
  -2   4  10          9.61         10.76         1.55 o                         
  -1   4  10         31.98         21.28         3.04 o                         
   0   4  10         20.11         18.68         2.91 o                         
   1   4  10         21.36         14.17         3.51 o                         
   2   4  10         10.95          8.05         2.47 o                         
  -4   5  10         16.60         18.21         2.33 o                         
  -3   5  10          4.21          5.74         2.18 o                         
  -2   5  10         10.71         10.83         2.22 o                         
  -1   5  10          0.00         -0.57         1.69 o                         
   0   5  10          0.17         -3.41         2.27 o                         
   1   5  10          5.52          3.20         1.82 o                         
   2   5  10          9.46          5.03         4.81 o                         
  -4   6  10          0.72         -0.62         1.81 o                         
  -3   6  10          7.33          5.68         1.95 o                         
  -2   6  10          5.22          6.02         1.49 o                         
  -1   6  10          4.64          7.71         1.77 o                         
   0   6  10         32.19         33.01         3.61 o                         
   1   6  10          8.43          8.30         2.32 o                         
   2   6  10         12.32         11.12         3.14 o                         
  -4   7  10          3.52          4.34         1.77 o                         
  -3   7  10         15.05          9.69         2.62 o                         
  -2   7  10         56.16         63.52         2.97 o                         
  -1   7  10         49.76         45.93         3.46 o                         
   0   7  10          5.00          4.93         1.86 o                         
   1   7  10          2.62          0.96         1.90 o                         
  -3   8  10         30.03         40.90         3.41 o                         
  -2   8  10          0.49          3.42         1.41 o                         
  -1   8  10         18.13         20.53         2.87 o                         
   0   8  10         47.05         47.74         3.49 o                         
   1   8  10         44.17         46.22         4.42 o                         
  -3   9  10         25.42         32.35         2.69 o                         
  -2   9  10         58.73         55.62         3.30 o                         
  -1   9  10        103.49        131.39         5.23 o                         
   0   9  10          2.06          0.94         1.99 o                         
   1   9  10         13.88         21.96         3.30 o                         
  -3  10  10         31.43         30.36         2.58 o                         
  -2  10  10          1.34          4.35         1.77 o                         
  -1  10  10         18.34         22.48         2.34 o                         
   0  10  10         39.23         46.20         3.52 o                         
   1  10  10         36.62         34.34         4.29 o                         
  -2  11  10        105.07        112.65         5.41 o                         
  -1  11  10         52.26         51.43         3.21 o                         
   0  11  10         14.97         22.14         2.71 o                         
  -2  12  10          0.00          9.23         2.79 o                         
  -1  12  10          9.89          7.83         1.69 o                         
  -2   1  11         12.14         13.58         2.59 o                         
  -1   1  11          7.14          5.29         2.09 o                         
  -1   2  11          0.26          0.37         1.90 o                         
  -1   3  11         78.03         90.02         5.81 o                         
                                                                                
